# Supplementary material for: MYOD1 inhibits avian adipocyte differentiation via miRNA-206/KLF4 axis
Source: J Anim Sci Biotechnol. 2021 May 5;12:55. doi: 10.1186/s40104-021-00579-x (PMC8101123; doi:10.1186/s40104-021-00579-x)
Supplement: Supplementary file 3 — Additional file 3: Table S2. List of all DEGs in MYOD1OE cells vs. MYOD1NC cells and MYOD1KO cells vs. MYOD1NC on day 0. [file 40104_2021_579_MOESM3_ESM.xlsx]

## Sheet: DEGs between MYOD1NC VS MYOD1OE
		baseMean	log2FoldChange	lfcSE	pvalue	padj
ENSGALG00000041575	PPP1R14C	87.1336	-9.36677	1.11358	9.36121e-22	1.15204e-20
ENSGALG00000048035	GCNT2	36.4968	-6.02463	0.896497	1.01937e-12	5.92375e-12
ENSGALG00000016483		9.94608	-6.00527	1.30999	3.08115e-08	1.17307e-07
ENSGALG00000050377		7.74011	-5.93158	1.72688	6.37169e-07	2.11955e-06
ENSGALG00000053133		21.2246	-5.46336	1.25388	5.34525e-08	1.98621e-07
ENSGALG00000012392	IYD	24.9418	-5.44774	0.791338	2.95663e-13	1.80481e-12
ENSGALG00000010901		127.613	-4.85385	0.322094	2.64608e-52	2.29e-50
ENSGALG00000041263	DCLK1	16.0694	-4.59147	1.19296	1.28333e-07	4.60597e-07
ENSGALG00000041280	FOSB	68.9453	-4.38716	0.476045	3.61827e-22	4.59333e-21
ENSGALG00000004121	LPAR4	14.929	-4.07887	1.62281	5.48192e-06	1.64233e-05
ENSGALG00000006216	MYOD1	250.234	-3.98247	0.774655	1.90969e-10	9.02796e-10
ENSGALG00000027887		163.368	-3.47785	0.393369	1.72427e-22	2.2456e-21
ENSGALG00000013427	SORBS2	29.6051	-3.37841	0.680739	1.50926e-10	7.21551e-10
ENSGALG00000036255	WNT7B	27.2737	-3.08192	0.568283	1.06442e-11	5.67917e-11
ENSGALG00000007690	TFAP2C	18.1842	-3.01911	1.5102	2.96798e-05	8.17516e-05
ENSGALG00000053738		16.3639	-2.96379	1.30481	1.35558e-05	3.88132e-05
ENSGALG00000000818		263.952	-2.96299	0.222849	2.63654e-44	1.41468e-42
ENSGALG00000002911	MOXD1	76.2302	-2.89252	0.739244	2.95467e-08	1.12812e-07
ENSGALG00000015147	ALDH1A1	219.566	-2.83257	0.25406	1.2189e-32	3.08987e-31
ENSGALG00000053878		60.0414	-2.67636	0.33455	4.20013e-19	4.115e-18
ENSGALG00000012163	BDNF	131.509	-2.66767	0.241458	7.34479e-32	1.7699e-30
ENSGALG00000042279	CYP24A1	137.222	-2.60321	0.304243	5.27668e-21	6.09754e-20
ENSGALG00000009523	CNTN1	252.273	-2.59616	0.336608	5.82838e-18	5.25599e-17
ENSGALG00000028037	FOS	39985.9	-2.5836	0.193387	5.01464e-44	2.64658e-42
ENSGALG00000014346	TSPAN9	1160.28	-2.4222	0.167271	1.77756e-50	1.40953e-48
ENSGALG00000015464	PTGFRN	1062.48	-2.41328	0.176063	1.06837e-45	6.2765e-44
ENSGALG00000041808	ANO1	41.3538	-2.41172	0.607193	7.10459e-08	2.60567e-07
ENSGALG00000016485	RHOB	775.914	-2.39753	0.126511	5.51457e-83	2.06437e-80
ENSGALG00000054329		454.644	-2.36324	0.248472	2.6991e-24	4.00806e-23
ENSGALG00000033338	GPT2	513.492	-2.32099	0.17427	3.35262e-43	1.69176e-41
ENSGALG00000007417	ARMC4	822.167	-2.31123	0.19524	4.76686e-35	1.45602e-33
ENSGALG00000026192	ST8SIA4	320.254	-2.29455	0.189604	2.16081e-36	7.18649e-35
ENSGALG00000023396	ASPHD2	200.349	-2.27057	0.346981	1.20816e-13	7.65961e-13
ENSGALG00000014793	DLGAP1	93.7715	-2.25809	0.365438	1.34376e-12	7.72517e-12
ENSGALG00000027036	PKIB	46.4835	-2.20294	0.411656	2.17078e-10	1.02113e-09
ENSGALG00000019570	C1orf145	251.801	-2.18911	0.218951	5.22034e-26	8.80837e-25
ENSGALG00000028627	TIMP3	1143.87	-2.17816	0.143945	3.79329e-54	3.70064e-52
ENSGALG00000035094	CDH17	577.297	-2.14857	0.140976	8.2959e-55	8.34619e-53
ENSGALG00000014690	SLC12A2	1053.89	-2.1467	0.117345	4.15219e-77	1.19353e-74
ENSGALG00000053587		50.958	-2.14339	0.360946	9.82187e-12	5.25084e-11
ENSGALG00000015795	ADAMTS5	190.646	-2.14262	0.168291	1.72996e-39	6.80861e-38
ENSGALG00000014094	STK38L	3579.25	-2.12007	0.253647	2.79021e-19	2.77589e-18
ENSGALG00000015051	CDK19	877.038	-2.11646	0.15074	4.4185e-47	2.93453e-45
ENSGALG00000008747	ITGA8	1107.67	-2.10906	0.119678	8.75725e-72	2.04298e-69
ENSGALG00000029175	EFNB2	251.12	-2.0997	0.158593	2.77884e-42	1.32733e-40
ENSGALG00000013535	CYP4V2	54.3946	-2.08367	0.397433	6.49403e-10	2.93719e-09
ENSGALG00000001968	SYT6	7.11131	-2.05791	1.80252	0.000560234	0.00130489
ENSGALG00000017044	TRPC4	32.1347	-2.04911	0.788852	2.70064e-05	7.47845e-05
ENSGALG00000050983		231.45	-2.04085	0.20596	2.49004e-25	3.98431e-24
ENSGALG00000016480	SDC1	4961.91	-2.0348	0.116009	5.22851e-71	1.12218e-68
ENSGALG00000007426	MKX	1889.81	-2.011	0.115296	3.21834e-70	6.64174e-68
ENSGALG00000011708	MYLK	1211.86	-2.00877	0.147264	1.83446e-44	9.9761e-43
ENSGALG00000011898	PHETA2	628.056	-2.00639	0.177908	1.31976e-31	3.11955e-30
ENSGALG00000015439	SLC44A1	342.577	-1.99695	0.22063	1.086e-21	1.33242e-20
ENSGALG00000026658	LACTBL1	5.11324	-1.99575	1.8983	0.000659169	0.00152233
ENSGALG00000047554	GDF7	116	-1.99413	0.286725	2.48199e-14	1.66123e-13
ENSGALG00000012187	MGAT5	191.277	-1.99408	0.224518	5.08945e-21	5.90237e-20
ENSGALG00000004722	ASPN	57.5051	-1.99248	0.417851	1.04778e-08	4.19033e-08
ENSGALG00000015253	COL8A1	353.996	-1.98864	0.229583	3.63516e-20	3.9193e-19
ENSGALG00000015433	ABCA1	1554.57	-1.98592	0.152092	5.03061e-41	2.20648e-39
ENSGALG00000017122	SGCG	411.734	-1.98454	0.156722	8.28743e-39	3.1612e-37
ENSGALG00000045584		2575.64	-1.98231	0.105893	3.13541e-80	1.05147e-77
ENSGALG00000027788	CPE	730.818	-1.96809	0.115845	9.57605e-67	1.69549e-64
ENSGALG00000007669	EGR1	29943.2	-1.96659	0.109536	4.3835e-74	1.17602e-71
ENSGALG00000016034	ATRN	4131.69	-1.96109	0.117314	9.86011e-65	1.60321e-62
ENSGALG00000008347	ATG13	2612.73	-1.95826	0.129706	1.66658e-53	1.53296e-51
ENSGALG00000040971	EGR2	599.948	-1.95732	0.175598	7.07919e-31	1.60272e-29
ENSGALG00000003657	UNC119	246.372	-1.95237	0.163971	1.07178e-34	3.189e-33
ENSGALG00000001209	TP53INP2	204.766	-1.95201	0.219339	5.15047e-21	5.96025e-20
ENSGALG00000000226	TMEM9	375.506	-1.94982	0.195288	1.70725e-25	2.76753e-24
ENSGALG00000013034	CECR2	91.8682	-1.94842	0.333201	3.86818e-11	1.95928e-10
ENSGALG00000010581	SEL1L	2936.2	-1.9478	0.112865	1.02693e-68	1.94476e-66
ENSGALG00000049578		53.6509	-1.93818	0.459337	1.56752e-07	5.56883e-07
ENSGALG00000014321	SMIM14	668.355	-1.92703	0.147315	4.66562e-41	2.05198e-39
ENSGALG00000001995	LIMS2	2328.88	-1.91493	0.151357	1.25891e-38	4.73474e-37
ENSGALG00000031130	GGH	1294.29	-1.90674	0.137295	9.03153e-46	5.3646e-44
ENSGALG00000014878	MAN1A1	1699.83	-1.90421	0.132149	5.50245e-49	4.00782e-47
ENSGALG00000027353	C10orf71	2149.95	-1.90341	0.111855	7.69938e-67	1.39255e-64
ENSGALG00000050112		69.369	-1.90313	0.366066	1.73451e-09	7.49943e-09
ENSGALG00000027905	CSRNP1	1165.74	-1.89703	0.151736	8.93426e-38	3.17472e-36
ENSGALG00000014569	PNPLA2	1216.69	-1.89685	0.146607	3.38579e-40	1.37977e-38
ENSGALG00000053749		47.7364	-1.89075	0.492011	8.69097e-07	2.84578e-06
ENSGALG00000034948	UAP1L1	108.664	-1.87404	0.25147	1.07643e-15	8.02931e-15
ENSGALG00000050145	FIS1	199.789	-1.8727	0.225741	1.32299e-18	1.24978e-17
ENSGALG00000048498		11.032	-1.87044	1.08517	0.000325225	0.000782768
ENSGALG00000014881	FAM184A	408.088	-1.86586	0.1978	5.20396e-23	7.05713e-22
ENSGALG00000043408	OLFR4	40.1349	-1.85777	0.586666	1.04385e-05	3.02428e-05
ENSGALG00000015556	AFAP1	3592.81	-1.85433	0.121685	2.8918e-54	2.85579e-52
ENSGALG00000012538	NR4A2	259.242	-1.84608	0.253901	4.62203e-15	3.26606e-14
ENSGALG00000010875	ITGB8	9.88568	-1.8395	1.56284	0.000791226	0.0018076
ENSGALG00000026153	FOXO6	235.054	-1.83711	0.232716	4.03179e-17	3.40324e-16
ENSGALG00000004980	KCNMA1	1211.07	-1.83312	0.132664	3.14833e-45	1.7782e-43
ENSGALG00000025780	ITPRIP	1249.26	-1.82997	0.118745	2.23789e-55	2.33918e-53
ENSGALG00000027665	SYNGR1	1098.63	-1.82754	0.165686	4.26257e-30	9.23481e-29
ENSGALG00000008950	EHD4	436.928	-1.82087	0.180049	7.57721e-26	1.26394e-24
ENSGALG00000008544	SLC8A1	378.094	-1.81706	0.165992	1.11443e-29	2.3358e-28
ENSGALG00000031542	EXT2	4542.57	-1.81418	0.127238	6.76884e-48	4.65633e-46
ENSGALG00000028063	LOX	15941.5	-1.8125	0.14705	1.10371e-36	3.72461e-35
ENSGALG00000051259		545.238	-1.80888	0.166121	2.16536e-29	4.45157e-28
ENSGALG00000013225	VAT1L	686.598	-1.80357	0.135911	6.02198e-42	2.82612e-40
ENSGALG00000008122	SLC39A13	4131.88	-1.79782	0.0923521	3.85942e-86	1.59295e-83
ENSGALG00000015688	MXD4	2332.48	-1.79578	0.0985221	5.81848e-76	1.64316e-73
ENSGALG00000002655	ITGAV	32884.9	-1.78901	0.111703	1.85944e-59	2.41383e-57
ENSGALG00000008127	SPI1	15.833	-1.78657	0.922309	0.000280802	0.000681864
ENSGALG00000030571		14.2915	-1.78409	0.968839	0.00033606	0.000807235
ENSGALG00000016377	PXDN	1613.99	-1.78282	0.115768	3.13281e-55	3.21203e-53
ENSGALG00000033954	TMEM248	1179.5	-1.77645	0.127614	9.19218e-46	5.43995e-44
ENSGALG00000009304	RAB11FIP2	587.699	-1.77559	0.134848	2.60514e-41	1.16163e-39
ENSGALG00000011005	KCNK1	2366.04	-1.77385	0.099926	3.33344e-72	8.13005e-70
ENSGALG00000036738	IGSF3	1658.46	-1.77301	0.175792	1.1878e-25	1.95102e-24
ENSGALG00000034673	HTRA3	2503.07	-1.77063	0.101452	6.57705e-70	1.30705e-67
ENSGALG00000017227	SLC36A4	172.568	-1.76436	0.25844	1.48203e-13	9.33705e-13
ENSGALG00000038775	SPON1	17460.4	-1.76249	0.1441	4.23514e-36	1.38002e-34
ENSGALG00000010211	ALDH6A1	748.672	-1.7619	0.132596	5.51056e-42	2.59367e-40
ENSGALG00000006689	ABHD2	841.627	-1.75829	0.173695	8.57601e-26	1.42318e-24
ENSGALG00000014362	CD86	5.43819	-1.7543	1.88225	0.00101866	0.00229176
ENSGALG00000009732	PCDH18	520.042	-1.74967	0.143904	1.07566e-35	3.39509e-34
ENSGALG00000015080	SLC24A2	125.076	-1.74884	0.305718	1.76911e-10	8.38679e-10
ENSGALG00000012121		3560.66	-1.74757	0.11112	2.13548e-57	2.52756e-55
ENSGALG00000008346	CASP18	29.6621	-1.74439	0.49868	5.48885e-06	1.6441e-05
ENSGALG00000051414		75.3513	-1.73762	0.232522	1.5249e-15	1.12443e-14
ENSGALG00000031786	BLVRA	34.8616	-1.73483	0.506298	7.28496e-06	2.14616e-05
ENSGALG00000033256	PCSK5	2637.86	-1.73005	0.103038	6.60334e-65	1.08711e-62
ENSGALG00000010150	SEC23A	6364.44	-1.72994	0.0965981	2.33091e-73	6.15092e-71
ENSGALG00000049236	PEBP4	70.9014	-1.72936	0.3916	1.52558e-07	5.42821e-07
ENSGALG00000011740	MGP	73.4229	-1.72107	0.308494	4.40144e-10	2.01565e-09
ENSGALG00000000402	LOXL2	20974.2	-1.71932	0.104342	1.26088e-62	1.91475e-60
ENSGALG00000001720		1725.4	-1.71931	0.12067	1.08424e-47	7.39534e-46
ENSGALG00000016870	TMTC4	1661.63	-1.71754	0.123062	6.75033e-46	4.0394e-44
ENSGALG00000010001	EGLN3	117.122	-1.71577	0.267767	2.92692e-12	1.64334e-11
ENSGALG00000004769	PSAP	14113.9	-1.7153	0.110681	8.62605e-56	9.1351e-54
ENSGALG00000015386	RNF170	271.19	-1.70942	0.21544	4.61988e-17	3.87728e-16
ENSGALG00000033512	CPEB4	155.449	-1.70725	0.219958	1.83423e-16	1.45734e-15
ENSGALG00000045738		1768.24	-1.69982	0.125871	3.66498e-43	1.8436e-41
ENSGALG00000006837	TSPAN4	595.309	-1.69733	0.183056	4.32197e-22	5.4651e-21
ENSGALG00000016500	FKBP1B	25.1659	-1.68925	0.602403	5.79934e-05	0.000153438
ENSGALG00000005079	VCL	20351	-1.68916	0.113828	2.11726e-51	1.73886e-49
ENSGALG00000041564		618.158	-1.68871	0.157582	2.13855e-28	4.12266e-27
ENSGALG00000006567	UBASH3B	774.602	-1.67906	0.157536	4.12527e-28	7.79395e-27
ENSGALG00000001642	GLT8D1	4621.07	-1.66996	0.0961354	3.83682e-69	7.44111e-67
ENSGALG00000040342	ADAMTS1	306.417	-1.66826	0.16537	1.65613e-25	2.68737e-24
ENSGALG00000041036	FTO	205.167	-1.66781	0.181694	1.13309e-21	1.38913e-20
ENSGALG00000050380	TMPPE	705.031	-1.66337	0.133423	3.14492e-37	1.10052e-35
ENSGALG00000009650		16657.8	-1.66172	0.0864905	8.36975e-84	3.20781e-81
ENSGALG00000011200	THBS2	131.794	-1.65985	0.331205	1.15466e-08	4.59269e-08
ENSGALG00000012227	TSPAN5	477.458	-1.65865	0.148846	2.14472e-30	4.72926e-29
ENSGALG00000003396	NFATC3	948.971	-1.65734	0.143447	1.98661e-32	4.95022e-31
ENSGALG00000001758	QSOX2	497.961	-1.65729	0.174279	5.21725e-23	7.06919e-22
ENSGALG00000005855	CA5B	571.14	-1.65593	0.153623	1.20568e-28	2.36105e-27
ENSGALG00000000255	MAN2A1	613.491	-1.65157	0.174342	7.52088e-23	1.00802e-21
ENSGALG00000039872	PDLIM4	1057.12	-1.65087	0.163773	1.8973e-25	3.06944e-24
ENSGALG00000003429	PBX1	1995.31	-1.65039	0.129694	1.24302e-38	4.68591e-37
ENSGALG00000010202	ENTPD5	882.508	-1.64816	0.122071	4.49994e-43	2.25656e-41
ENSGALG00000042534	NFATC1	335.109	-1.64714	0.204444	2.12433e-17	1.83451e-16
ENSGALG00000009692	SH3RF1	697.575	-1.64477	0.162555	1.31375e-25	2.14913e-24
ENSGALG00000014202	GABRA4	234.294	-1.64354	0.21476	5.31364e-16	4.05584e-15
ENSGALG00000005438	PARVA	1075.7	-1.64151	0.137025	1.3486e-34	3.9832e-33
ENSGALG00000028989		86.0787	-1.63795	0.253253	2.59523e-12	1.46272e-11
ENSGALG00000030112	ASPH	801.47	-1.63794	0.137449	2.90485e-34	8.37983e-33
ENSGALG00000008621	NRP2	8251.34	-1.63735	0.113348	8.22857e-49	5.91318e-47
ENSGALG00000042067	SPRY1	4107.11	-1.6366	0.0836855	1.13564e-86	4.94063e-84
ENSGALG00000004297	DNAH1	154.843	-1.63564	0.251967	2.23645e-12	1.26449e-11
ENSGALG00000001895	PANK3	993.91	-1.63519	0.183802	1.66319e-20	1.86307e-19
ENSGALG00000035940	SLC2A13	769.721	-1.63426	0.126638	1.2919e-39	5.13473e-38
ENSGALG00000003163	GNAO1	452.212	-1.62411	0.1624	4.62523e-25	7.27067e-24
ENSGALG00000004087	THSD4	685.581	-1.62397	0.226265	2.01302e-14	1.35693e-13
ENSGALG00000010246	OSBPL8	1087.8	-1.62299	0.119929	3.18317e-43	1.6113e-41
ENSGALG00000042766	TRAPPC9	797.907	-1.62232	0.149919	8.49334e-29	1.67751e-27
ENSGALG00000044686		5.18764	-1.61713	1.6651	0.00138411	0.00305457
ENSGALG00000012662	NUAK1	5646.19	-1.61564	0.0984007	4.63221e-62	6.90414e-60
ENSGALG00000006325		171.194	-1.61372	0.224401	1.88179e-14	1.27167e-13
ENSGALG00000009064	FZD1	8458.43	-1.61344	0.117959	4.52139e-44	2.39411e-42
ENSGALG00000039553	SULF1	18.0891	-1.61302	0.750169	0.000348071	0.000833269
ENSGALG00000000470	LMNA	15071.6	-1.6128	0.147679	2.93809e-29	5.96399e-28
ENSGALG00000013583	FAM114A1	4865.71	-1.61168	0.0807692	4.66886e-90	2.14727e-87
ENSGALG00000003805	PRKG1	703.907	-1.60886	0.157374	5.02844e-26	8.49348e-25
ENSGALG00000003726	EGFLAM	9485.91	-1.60874	0.0981232	7.00655e-62	1.02531e-59
ENSGALG00000038154	YAP1	2424.81	-1.6068	0.123421	3.19411e-40	1.30828e-38
ENSGALG00000015177	GNAQ	2157.47	-1.60307	0.0946782	9.05245e-66	1.55018e-63
ENSGALG00000013414	PDLIM3	4536.68	-1.59872	0.0760947	1.89151e-99	1.17106e-96
ENSGALG00000016205	PDXK	694.094	-1.59527	0.11479	2.29151e-45	1.30803e-43
ENSGALG00000036497	SOX4	573.221	-1.59438	0.156926	1.00666e-25	1.66197e-24
ENSGALG00000033522		704.729	-1.59362	0.123794	2.21468e-39	8.6739e-38
ENSGALG00000041644	ATP11A	673.574	-1.59348	0.137354	1.39621e-32	3.51718e-31
ENSGALG00000011145	TRIL	1575.64	-1.59086	0.141951	1.29941e-30	2.89705e-29
ENSGALG00000026661	MSRB3	1082.15	-1.5861	0.0985128	9.16661e-60	1.20947e-57
ENSGALG00000004205	SOAT1	602.279	-1.57916	0.142835	7.34077e-30	1.56096e-28
ENSGALG00000011235	GALNT15	109.909	-1.57462	0.336395	7.9569e-08	2.90634e-07
ENSGALG00000011894	CYP2D6	545.572	-1.57359	0.115838	1.84165e-43	9.47126e-42
ENSGALG00000050491	SLC35E4	396.622	-1.57113	0.187374	1.77517e-18	1.6594e-17
ENSGALG00000054605		57.2092	-1.56987	0.371683	6.3919e-07	2.12584e-06
ENSGALG00000015111	APBA1	762.367	-1.56986	0.122034	2.68268e-39	1.04055e-37
ENSGALG00000016196		52.3795	-1.56886	0.37276	6.83748e-07	2.26793e-06
ENSGALG00000034560	SCARF2	30.4852	-1.56844	0.374633	7.52576e-07	2.48548e-06
ENSGALG00000011805		189.882	-1.56747	0.228935	2.53725e-13	1.56304e-12
ENSGALG00000011998	SEC24D	8209.19	-1.56444	0.0937574	6.41945e-64	1.02311e-61
ENSGALG00000008393	CREB3L1	3212.8	-1.5633	0.102399	4.92512e-54	4.74728e-52
ENSGALG00000012877	CREB3L2	2234.82	-1.56192	0.130846	2.88367e-34	8.33365e-33
ENSGALG00000012659	CKAP4	8391.56	-1.55964	0.107396	3.41148e-49	2.51902e-47
ENSGALG00000012208	GMFB	885.639	-1.55871	0.148373	3.08568e-27	5.56217e-26
ENSGALG00000017334		442.071	-1.55805	0.194459	4.06621e-17	3.43049e-16
ENSGALG00000005821	FAM219A	302.56	-1.55768	0.15356	1.33302e-25	2.17843e-24
ENSGALG00000007408	MPP7	240.052	-1.55759	0.169189	1.25623e-21	1.5331e-20
ENSGALG00000033260	ST3GAL5	1818.39	-1.55466	0.0965113	8.84726e-60	1.17698e-57
ENSGALG00000044805	RNF26	1300.49	-1.55292	0.158214	3.68559e-24	5.4279e-23
ENSGALG00000004216	TOR3A	454.304	-1.55098	0.178825	1.57734e-19	1.59889e-18
ENSGALG00000044996	TMEM71	109.566	-1.54943	0.302078	9.27849e-09	3.7311e-08
ENSGALG00000026816		354.952	-1.54933	0.156066	1.22194e-24	1.85387e-23
ENSGALG00000034788	PHLDA1	261.399	-1.54031	0.173406	2.54361e-20	2.79294e-19
ENSGALG00000035595		67.2156	-1.538	0.236683	2.95667e-12	1.65889e-11
ENSGALG00000013747	TAGAP	11.9616	-1.53314	1.10744	0.00133441	0.00295054
ENSGALG00000050417		15.9079	-1.52771	0.747829	0.00058556	0.00136132
ENSGALG00000010122	SH2D4A	112.332	-1.52611	0.235533	3.47662e-12	1.93845e-11
ENSGALG00000035912	CTIF	1609.87	-1.52611	0.0923932	1.19218e-62	1.82766e-60
ENSGALG00000015306	OSTM1	2085.66	-1.52414	0.0892494	9.58497e-67	1.69549e-64
ENSGALG00000029585	FUNDC2	1266.27	-1.52014	0.136384	3.20722e-30	6.98601e-29
ENSGALG00000023670	NAALADL2	66.5227	-1.51681	0.283751	3.26859e-09	1.37303e-08
ENSGALG00000008408	GAB3	121.79	-1.51666	0.222058	3.35581e-13	2.03536e-12
ENSGALG00000014651	LYSMD3	1726.45	-1.51631	0.0927482	1.98906e-61	2.85874e-59
ENSGALG00000014681	PCSK1	399.682	-1.51536	0.183779	6.82411e-18	6.11624e-17
ENSGALG00000051466	NDFIP2	2280.37	-1.51487	0.123712	7.84655e-36	2.49124e-34
ENSGALG00000033339	FIGNL2	112.446	-1.51433	0.236084	5.52722e-12	3.02522e-11
ENSGALG00000014819	JMY	1135.35	-1.50256	0.127909	3.32173e-33	8.88204e-32
ENSGALG00000003314	RILPL1	5763.33	-1.50124	0.128229	5.31829e-33	1.40342e-31
ENSGALG00000047182	ACHE	52.6042	-1.49844	0.42177	1.16359e-05	3.3573e-05
ENSGALG00000017046	POSTN	242.914	-1.49817	0.20181	4.87374e-15	3.42888e-14
ENSGALG00000015284	RGMB	167.751	-1.49368	0.188816	1.12602e-16	9.11286e-16
ENSGALG00000010125	CSGALNACT1	216.152	-1.48921	0.189059	1.49487e-16	1.19657e-15
ENSGALG00000009428	SUSD6	5290.04	-1.48846	0.0841867	2.88802e-71	6.28222e-69
ENSGALG00000014509	BST1	115.618	-1.48735	0.235941	1.22963e-11	6.51097e-11
ENSGALG00000016674	EFHC1	227.398	-1.48734	0.17535	1.00589e-18	9.59797e-18
ENSGALG00000012345	UST	497.413	-1.48671	0.123494	1.06093e-34	3.16255e-33
ENSGALG00000031404	FAM160B1	851.495	-1.48653	0.141567	4.04293e-27	7.2471e-26
ENSGALG00000005814		352.143	-1.48627	0.190522	2.75629e-16	2.16641e-15
ENSGALG00000045350		140.153	-1.48616	0.283904	6.57588e-09	2.68864e-08
ENSGALG00000035973	YIPF6	722.729	-1.48422	0.0936367	6.80506e-58	8.42623e-56
ENSGALG00000041766	JOSD1	1021.91	-1.48319	0.120856	6.15896e-36	1.97491e-34
ENSGALG00000035378	DNAJC5	787.306	-1.48235	0.147653	4.84691e-25	7.59695e-24
ENSGALG00000013929	PDGFRA	710.883	-1.47971	0.134778	2.33039e-29	4.77863e-28
ENSGALG00000011298	RARB	124.19	-1.47925	0.184326	4.67581e-17	3.91809e-16
ENSGALG00000008725	KIF16B	463.783	-1.47507	0.115593	1.34537e-38	5.03637e-37
ENSGALG00000011444		1641.56	-1.47499	0.155725	1.32228e-22	1.74751e-21
ENSGALG00000007140	NRP1	2788.47	-1.47181	0.10006	2.84924e-50	2.24825e-48
ENSGALG00000035140	TMEM106B	2404.34	-1.4709	0.116076	4.25464e-38	1.55299e-36
ENSGALG00000012342	SASH1	2373.69	-1.46439	0.121722	1.24956e-34	3.69745e-33
ENSGALG00000022874	RAB31	2517.51	-1.46373	0.0964892	2.90654e-53	2.64331e-51
ENSGALG00000009674	CLCN3	1683.14	-1.46166	0.124044	2.43741e-33	6.59411e-32
ENSGALG00000040000	ERO1B	793.898	-1.4606	0.13088	3.2801e-30	7.1351e-29
ENSGALG00000004533	KIAA2013	2113.41	-1.45987	0.114069	8.72053e-39	3.31854e-37
ENSGALG00000004329		2339.88	-1.45812	0.128504	3.97168e-31	9.12013e-30
ENSGALG00000052763	BTG2	2500.01	-1.45575	0.0816104	1.92518e-72	4.76763e-70
ENSGALG00000011384	RCOR1	1325.07	-1.45517	0.157201	1.07098e-21	1.315e-20
ENSGALG00000007963	NFATC2	8964.59	-1.45461	0.118082	3.78037e-36	1.23433e-34
ENSGALG00000014201	PARVB	6723.7	-1.45344	0.105668	2.53561e-44	1.36507e-42
ENSGALG00000041787	PLA2G15	88.3287	-1.452	0.329745	4.39226e-07	1.49318e-06
ENSGALG00000038722	SORBS1	1506.77	-1.44763	0.102005	5.58184e-47	3.66739e-45
ENSGALG00000054898		55.4459	-1.44731	0.289527	2.5594e-08	9.82792e-08
ENSGALG00000004498	SLC2A10	262.804	-1.44709	0.228853	1.2335e-11	6.5293e-11
ENSGALG00000048098	LDLRAP1	351.91	-1.44523	0.179056	3.56006e-17	3.01453e-16
ENSGALG00000033887	IL17RA	5217.41	-1.44333	0.0761208	1.99237e-81	7.28889e-79
ENSGALG00000011555	QKI	2603.35	-1.44286	0.126844	3.00724e-31	6.97516e-30
ENSGALG00000015064	TTC39C	410.278	-1.43739	0.16269	5.32119e-20	5.66128e-19
ENSGALG00000004820		80.6738	-1.43726	0.323555	3.87787e-07	1.32785e-06
ENSGALG00000026426		674.27	-1.43494	0.129686	1.02563e-29	2.15249e-28
ENSGALG00000039735	EML1	599.687	-1.43489	0.136358	3.71457e-27	6.66593e-26
ENSGALG00000003695	MINPP1	351.682	-1.43455	0.20538	1.46397e-13	9.23054e-13
ENSGALG00000026864	ZCCHC24	793.697	-1.4331	0.140964	1.53821e-25	2.50106e-24
ENSGALG00000000721	SLC41A1	2090.26	-1.43295	0.118591	7.25081e-35	2.1898e-33
ENSGALG00000015307		478.591	-1.43108	0.126831	8.8605e-31	2.00038e-29
ENSGALG00000054048		1527.65	-1.43099	0.135563	2.64672e-27	4.81403e-26
ENSGALG00000011481	GPD1L	670.133	-1.43078	0.154829	1.33387e-21	1.6217e-20
ENSGALG00000016164	ABCG1	80.8907	-1.42783	0.286064	2.8355e-08	1.08416e-07
ENSGALG00000010502	SPATA6	374.381	-1.42689	0.143436	1.43654e-24	2.16112e-23
ENSGALG00000049372		759.364	-1.42652	0.167806	1.02704e-18	9.7882e-18
ENSGALG00000007808	HID1	547.128	-1.42565	0.115992	5.79256e-36	1.86113e-34
ENSGALG00000043827	ZHX2	1065.71	-1.42511	0.143148	1.33913e-24	2.01836e-23
ENSGALG00000002142	DGKQ	156.616	-1.42127	0.28806	3.87484e-08	1.45868e-07
ENSGALG00000002870	LEMD2	1639.84	-1.41913	0.113363	3.45575e-37	1.20405e-35
ENSGALG00000033671	FREM2	60.1047	-1.41898	0.376906	7.05729e-06	2.08519e-05
ENSGALG00000006697	TOLLIP	7249.54	-1.41863	0.105423	1.65577e-42	8.02799e-41
ENSGALG00000003322	TBC1D2B	1433.1	-1.41809	0.104672	4.7942e-43	2.39665e-41
ENSGALG00000006648	SPECC1L	2882.91	-1.41631	0.13389	2.17992e-27	3.98298e-26
ENSGALG00000045642	TNFRSF11A	701.575	-1.41622	0.124465	3.12508e-31	7.22765e-30
ENSGALG00000013377	LMBRD2	1074.26	-1.41602	0.109183	1.07959e-39	4.30151e-38
ENSGALG00000001938	SLC25A24	2523.72	-1.41541	0.0917125	5.85397e-55	5.9265e-53
ENSGALG00000035769		3598.06	-1.41504	0.114616	3.02238e-36	9.94915e-35
ENSGALG00000011031	JAK1	9084.34	-1.41458	0.101934	5.16926e-45	2.8693e-43
ENSGALG00000041911	AAK1	3017.93	-1.41327	0.123282	1.18208e-31	2.80648e-30
ENSGALG00000012144	MIEF1	1021.88	-1.41166	0.134697	6.24896e-27	1.11149e-25
ENSGALG00000014862	HMGCS1	14004	-1.40946	0.106484	3.26094e-41	1.44207e-39
ENSGALG00000054164		10.8776	-1.40812	0.949861	0.00185199	0.00400691
ENSGALG00000017244	PRSS23	1348.39	-1.40809	0.0959135	5.20282e-50	4.04589e-48
ENSGALG00000042357	ARHGAP1	2687.37	-1.40704	0.119345	2.65233e-33	7.16351e-32
ENSGALG00000010593	GALC	2382.69	-1.40678	0.109861	9.30232e-39	3.53159e-37
ENSGALG00000038720		162.255	-1.40614	0.202321	2.04182e-13	1.26705e-12
ENSGALG00000049379		117.707	-1.40574	0.230117	5.44518e-11	2.72124e-10
ENSGALG00000015409	PROS1	17297.4	-1.4054	0.0997202	2.54833e-46	1.59613e-44
ENSGALG00000015910	CD109	809.695	-1.40421	0.152647	2.13189e-21	2.55525e-20
ENSGALG00000027374	KLF9	698.97	-1.40299	0.156027	1.43419e-20	1.61555e-19
ENSGALG00000005483	CDH13	10302.6	-1.39875	0.0904808	4.10491e-55	4.18208e-53
ENSGALG00000016687	P2RY8	483.941	-1.39865	0.156679	2.62003e-20	2.87097e-19
ENSGALG00000013155		62.8196	-1.39835	0.460797	9.39987e-05	0.000242096
ENSGALG00000010579	STON2	203.139	-1.39833	0.200643	1.82567e-13	1.13906e-12
ENSGALG00000033379	EAF1	1568.53	-1.39821	0.121884	1.12608e-31	2.67747e-30
ENSGALG00000015077		2519.89	-1.39519	0.104533	7.75172e-42	3.61679e-40
ENSGALG00000014914	SNX18	529.34	-1.39466	0.172901	4.31728e-17	3.63279e-16
ENSGALG00000008056	B4GALT5	794.081	-1.39376	0.142904	1.09626e-23	1.56303e-22
ENSGALG00000012994	ERC1	1047.36	-1.3933	0.118848	6.04518e-33	1.58226e-31
ENSGALG00000043287	CAV1	43042.5	-1.38846	0.117787	2.86023e-33	7.69919e-32
ENSGALG00000043727	NR4A1	464.502	-1.38687	0.16226	7.75383e-19	7.456e-18
ENSGALG00000033471	CALD1	9673.92	-1.38623	0.111475	1.07635e-36	3.63993e-35
ENSGALG00000042411	GASK1B	5421.46	-1.38577	0.0991345	1.35961e-45	7.87255e-44
ENSGALG00000009067	GPR50	80.8723	-1.38389	0.245854	1.02856e-09	4.54855e-09
ENSGALG00000005345	CABLES2	158.308	-1.38385	0.190475	2.24671e-14	1.50814e-13
ENSGALG00000036901	TSPAN18	2102.89	-1.38309	0.118983	1.99625e-32	4.96656e-31
ENSGALG00000008076	TMEM164	5208.47	-1.38186	0.0795057	7.63929e-69	1.46393e-66
ENSGALG00000009452	GALNT16	1134.89	-1.38126	0.0997751	9.09376e-45	4.99598e-43
ENSGALG00000015669		93.2381	-1.38057	0.261976	7.66572e-09	3.10811e-08
ENSGALG00000047461		6018.78	-1.37982	0.101006	1.14389e-43	5.93972e-42
ENSGALG00000006607	GUCD1	613.666	-1.37819	0.0878946	1.37804e-56	1.52982e-54
ENSGALG00000013695	ZDHHC14	1168.16	-1.37663	0.0811268	9.35683e-66	1.58544e-63
ENSGALG00000033206		142.574	-1.37602	0.458518	0.000113171	0.000288292
ENSGALG00000045522	C6orf58	52.0699	-1.37483	0.459485	0.000116757	0.000296956
ENSGALG00000005815	TMEM41B	10237.2	-1.37363	0.102908	8.10652e-42	3.76054e-40
ENSGALG00000014873	GJA1	29826.1	-1.37336	0.0873548	7.24462e-57	8.38969e-55
ENSGALG00000028994	SAP30L	218.726	-1.37101	0.147098	7.55061e-22	9.35659e-21
ENSGALG00000015577		144.279	-1.3708	0.249673	2.35232e-09	1.00305e-08
ENSGALG00000015898	MYO6	462.659	-1.36951	0.156234	1.20458e-19	1.23425e-18
ENSGALG00000042773	VOPP1	17.8321	-1.36768	1.07292	0.00243458	0.0051708
ENSGALG00000050226		42.1782	-1.36492	0.357517	6.94165e-06	2.05328e-05
ENSGALG00000009466	SEC23IP	2185.74	-1.36472	0.0931869	9.9869e-50	7.61892e-48
ENSGALG00000039264	SLA	554.37	-1.3645	0.140935	2.40269e-23	3.33991e-22
ENSGALG00000032974	ADAMTS2	2056.55	-1.36389	0.113918	3.3681e-34	9.62988e-33
ENSGALG00000003144	TRIM25	1642.7	-1.36187	0.104837	9.55838e-40	3.8274e-38
ENSGALG00000015403	EPHA3	2897.99	-1.36084	0.147955	2.45065e-21	2.92208e-20
ENSGALG00000004295	CPD	6985.54	-1.35984	0.100881	1.42914e-42	6.95012e-41
ENSGALG00000032382	UBA5	1156.14	-1.35887	0.114295	9.30285e-34	2.59079e-32
ENSGALG00000017076	B3GLCT	580.042	-1.35836	0.110505	6.91325e-36	2.20799e-34
ENSGALG00000035701	SMAD3	2299.24	-1.35294	0.109464	3.04391e-36	9.99955e-35
ENSGALG00000054198		465.179	-1.35289	0.17948	3.18316e-15	2.28034e-14
ENSGALG00000030147	AFF4	3066.95	-1.35264	0.132114	9.25938e-26	1.53184e-24
ENSGALG00000039037	PICALM	2758.07	-1.35203	0.101894	2.48647e-41	1.1118e-39
ENSGALG00000041183	SGPP1	813.365	-1.35198	0.119062	4.89994e-31	1.1172e-29
ENSGALG00000001939	HIPK1	1512.75	-1.35071	0.143304	2.9625e-22	3.77573e-21
ENSGALG00000042552	TJP1	3031.23	-1.34863	0.0964341	1.38186e-45	7.97266e-44
ENSGALG00000015958	EIF2AK3	5658.04	-1.347	0.0831322	3.48134e-60	4.78967e-58
ENSGALG00000027874	CHAC1	1424.01	-1.34544	0.136858	5.84313e-24	8.48888e-23
ENSGALG00000034281	TMCC2	1112.57	-1.34408	0.103287	7.46413e-40	3.00375e-38
ENSGALG00000016058	ERG	1381.09	-1.34378	0.134048	8.44081e-25	1.30021e-23
ENSGALG00000006542	ESYT2	10513.2	-1.34316	0.0995423	1.24533e-42	6.07455e-41
ENSGALG00000012124	PELI2	770.282	-1.34192	0.0884279	3.78755e-53	3.42518e-51
ENSGALG00000015311	RNF38	617.505	-1.34185	0.132026	2.06273e-25	3.33037e-24
ENSGALG00000005856	TBC1D9B	3631.75	-1.34146	0.100882	1.75371e-41	7.97441e-40
ENSGALG00000004559	DPY19L3	162.806	-1.33758	0.168627	1.51255e-16	1.20951e-15
ENSGALG00000047393		324.009	-1.33451	0.189011	1.15337e-13	7.3238e-13
ENSGALG00000004169		7595.16	-1.33093	0.0908896	1.12274e-49	8.52486e-48
ENSGALG00000026578		428.113	-1.32925	0.169423	3.09225e-16	2.42101e-15
ENSGALG00000017126	ZDHHC20	1263.04	-1.32674	0.106455	9.02197e-37	3.07033e-35
ENSGALG00000043193	TAF2	3932.76	-1.32458	0.0754754	4.62592e-70	9.42576e-68
ENSGALG00000017092	PAN3	1116.38	-1.3245	0.113787	1.95609e-32	4.88173e-31
ENSGALG00000006851		7785.16	-1.32119	0.098071	1.77465e-42	8.57855e-41
ENSGALG00000032915	CHPF	1793.21	-1.32114	0.135823	1.74883e-23	2.45645e-22
ENSGALG00000004710	TMOD3	2426.71	-1.32091	0.119935	2.51281e-29	5.13309e-28
ENSGALG00000007861	MAGT1	14724.4	-1.32038	0.105979	9.66195e-37	3.27428e-35
ENSGALG00000026811		595.697	-1.32009	0.166432	1.59774e-16	1.27447e-15
ENSGALG00000027793	SCN9A	141.603	-1.32005	0.235509	1.4371e-09	6.25218e-09
ENSGALG00000042759		894.37	-1.31992	0.126556	1.38663e-26	2.41304e-25
ENSGALG00000031762	TMEM98	442.759	-1.31851	0.109945	3.01209e-34	8.67362e-33
ENSGALG00000000755	ACER3	3546.2	-1.31772	0.0986949	9.07535e-42	4.18584e-40
ENSGALG00000008160	CNNM2	392.941	-1.31706	0.15097	2.02814e-19	2.03661e-18
ENSGALG00000013297	BBOX1	5779.76	-1.31657	0.0814304	6.70373e-60	8.99249e-58
ENSGALG00000009848	LPGAT1	951.703	-1.31606	0.115643	4.06805e-31	9.30162e-30
ENSGALG00000019527	SLC6A19	32.9711	-1.31511	0.43164	0.000123492	0.000313491
ENSGALG00000009809		1091.33	-1.31349	0.109204	1.9922e-34	5.83062e-33
ENSGALG00000001450	IGSF9B	3.79774	-1.31341	1.4509	0.00289009	0.00607413
ENSGALG00000039092	STAC	184.937	-1.31326	0.239741	3.01727e-09	1.27344e-08
ENSGALG00000017246	ME3	553.117	-1.31142	0.13991	5.43991e-22	6.8092e-21
ENSGALG00000049421		58.0693	-1.3091	0.262341	4.17275e-08	1.56461e-07
ENSGALG00000030406	CDS2	2972.52	-1.30893	0.12369	2.83582e-27	5.12902e-26
ENSGALG00000035533	ADIPOR2	4366.56	-1.30771	0.0977865	6.9763e-42	3.26446e-40
ENSGALG00000011618	ADSS1	630.67	-1.30769	0.132603	4.79355e-24	7.01471e-23
ENSGALG00000023806	PITPNA	3219.57	-1.3067	0.0897716	4.33589e-49	3.18698e-47
ENSGALG00000009152	ATRNL1	1743.11	-1.30593	0.117832	1.20996e-29	2.52944e-28
ENSGALG00000038978		7626.55	-1.30398	0.0951996	8.56444e-44	4.47603e-42
ENSGALG00000015828	BACH1	1082.72	-1.3037	0.104788	1.26174e-36	4.24902e-35
ENSGALG00000037778	NAB1	2602.62	-1.3029	0.103321	1.5041e-37	5.30955e-36
ENSGALG00000041456	SLC35G1	222.392	-1.30257	0.195324	1.95087e-12	1.10808e-11
ENSGALG00000033179	TGFBR1	1244.67	-1.30227	0.129243	5.632e-25	8.76773e-24
ENSGALG00000008081	PIK3CG	733.501	-1.30227	0.0994336	2.79525e-40	1.15077e-38
ENSGALG00000048883		462.995	-1.30055	0.177894	2.05238e-14	1.38289e-13
ENSGALG00000006445	ARNT2	680.13	-1.29973	0.139876	1.20997e-21	1.47776e-20
ENSGALG00000011566	GYPC	757.927	-1.29724	0.147463	1.12425e-19	1.15711e-18
ENSGALG00000016059	ETS2	2800.98	-1.29707	0.10102	8.11084e-39	3.10119e-37
ENSGALG00000026899	CHSY3	568.131	-1.29689	0.136014	1.21041e-22	1.6023e-21
ENSGALG00000005540	MICAL2	3636.74	-1.29622	0.112321	6.79521e-32	1.64485e-30
ENSGALG00000017204	SESN3	391.166	-1.29418	0.129459	1.28644e-24	1.94257e-23
ENSGALG00000011024	CACHD1	664.451	-1.29418	0.102094	6.65435e-38	2.39096e-36
ENSGALG00000005061	PPM1E	1002.32	-1.29356	0.133281	2.33444e-23	3.25065e-22
ENSGALG00000016086	EGR4	32.4663	-1.2924	0.702235	0.00206922	0.0044411
ENSGALG00000030780	MGAT4A	171.292	-1.29201	0.197555	4.78228e-12	2.62821e-11
ENSGALG00000020813	CCDC50	4438.45	-1.291	0.120434	6.8381e-28	1.27399e-26
ENSGALG00000014983	F2R	475.291	-1.29015	0.155988	1.07815e-17	9.57254e-17
ENSGALG00000007474	PCYT1A	4046	-1.28977	0.288856	5.67293e-07	1.89967e-06
ENSGALG00000014703	PRRC1	5472.94	-1.28927	0.0727292	2.2182e-71	4.89128e-69
ENSGALG00000010225		62.3924	-1.28859	0.476615	0.000366887	0.000875579
ENSGALG00000008060	PRKAR2B	44.4818	-1.28764	0.398807	7.62524e-05	0.000198871
ENSGALG00000002492	H6PD	239.15	-1.2872	0.195151	3.33835e-12	1.86459e-11
ENSGALG00000051534		666.485	-1.28447	0.168722	2.18287e-15	1.59066e-14
ENSGALG00000003135	ANK3	123.252	-1.28425	0.229837	1.77174e-09	7.65217e-09
ENSGALG00000012808	CDYL	790.177	-1.28422	0.143922	3.77482e-20	4.06716e-19
ENSGALG00000043675	ANTXR2	888.593	-1.2835	0.128343	1.27739e-24	1.93071e-23
ENSGALG00000054081		137.037	-1.28261	0.215548	2.0979e-10	9.88581e-10
ENSGALG00000006860	KIF3A	733.01	-1.28132	0.108669	3.72628e-33	9.91438e-32
ENSGALG00000011099	FAP	6642.35	-1.28036	0.0855275	1.00295e-51	8.40861e-50
ENSGALG00000030902		4595.01	-1.27731	0.0796675	6.62124e-59	8.4589e-57
ENSGALG00000012681	MBOAT1	31.495	-1.27642	0.432065	0.000188536	0.000468778
ENSGALG00000008431	SMARCA1	3787.04	-1.27243	0.089978	1.86873e-46	1.18897e-44
ENSGALG00000050719		475.213	-1.27204	0.162286	3.87402e-16	3.0053e-15
ENSGALG00000005684	FBXL15	320.55	-1.27156	0.195606	6.59954e-12	3.58048e-11
ENSGALG00000016456	LPIN1	338.309	-1.27082	0.216063	3.29338e-10	1.52909e-09
ENSGALG00000016875	CLYBL	294.387	-1.27058	0.149971	2.06985e-18	1.92703e-17
ENSGALG00000007902	ATP7A	1155.47	-1.27012	0.12583	5.14711e-25	8.04399e-24
ENSGALG00000039536	C2H8ORF22	55.61	-1.26941	0.351271	2.09763e-05	5.8682e-05
ENSGALG00000004425	SCAMP1	1702.38	-1.26622	0.103696	2.43945e-35	7.55151e-34
ENSGALG00000011432	CDC42BPB	20229.5	-1.26561	0.0829919	1.49908e-53	1.39484e-51
ENSGALG00000027397		77.6654	-1.26369	0.260821	1.00016e-07	3.62113e-07
ENSGALG00000008559	CUL4B	2604.27	-1.26242	0.113814	1.23646e-29	2.5815e-28
ENSGALG00000041428	NEK4	97.3567	-1.2624	0.285958	7.79971e-07	2.57015e-06
ENSGALG00000001733	LRIG2	1234.25	-1.26049	0.10622	1.60184e-33	4.35556e-32
ENSGALG00000014952	CERT1	1175.43	-1.25974	0.0942953	9.56622e-42	4.39964e-40
ENSGALG00000026188	PGAP6	1810.46	-1.2593	0.09786	6.21577e-39	2.38795e-37
ENSGALG00000013143	PDE3A	628.821	-1.25866	0.162284	7.71809e-16	5.82185e-15
ENSGALG00000017205	ENDOD1	489.155	-1.2579	0.172656	2.80067e-14	1.86522e-13
ENSGALG00000027658	TESK1	114.941	-1.2519	0.205969	1.05035e-10	5.09874e-10
ENSGALG00000014718	MAP3K1	1359.49	-1.25097	0.09564	4.02565e-40	1.63639e-38
ENSGALG00000026600	C1orf198	329.447	-1.24937	0.180967	4.5025e-13	2.69831e-12
ENSGALG00000001347	LHX6	16.6086	-1.24886	0.717327	0.00280381	0.00590436
ENSGALG00000016293	BMP5	93.5294	-1.24812	0.345894	2.30004e-05	6.40661e-05
ENSGALG00000001647	PSKH1	767.396	-1.24794	0.156249	1.26116e-16	1.01708e-15
ENSGALG00000002414	TSPAN14	1834.78	-1.24756	0.0875784	4.57821e-47	3.02031e-45
ENSGALG00000040948	ZMAT3	400.028	-1.24728	0.197726	2.48985e-11	1.28541e-10
ENSGALG00000029921	CSRP2	17321.7	-1.24701	0.077245	1.20542e-59	1.57753e-57
ENSGALG00000015027	JAK2	2533.82	-1.24603	0.104009	4.28292e-34	1.20951e-32
ENSGALG00000014930	ENC1	567.961	-1.24437	0.134733	2.39444e-21	2.86141e-20
ENSGALG00000041362	SECISBP2L	1688.22	-1.24389	0.127466	1.59218e-23	2.24818e-22
ENSGALG00000015435		1160.89	-1.24366	0.121283	1.06991e-25	1.76097e-24
ENSGALG00000012882	KDSR	455.647	-1.24265	0.149969	1.08745e-17	9.64444e-17
ENSGALG00000030450	CLIP2	1599.73	-1.24262	0.109982	1.27329e-30	2.84669e-29
ENSGALG00000006190	FHL1	293.391	-1.24189	0.193928	1.36056e-11	7.17827e-11
ENSGALG00000015234		759.663	-1.24156	0.131595	3.69887e-22	4.68825e-21
ENSGALG00000009168	AFF2	323.829	-1.24093	0.16293	2.41143e-15	1.74851e-14
ENSGALG00000010707	GPR68	332.409	-1.23923	0.164983	5.42678e-15	3.81296e-14
ENSGALG00000001697		11.8077	-1.23834	0.722078	0.00301556	0.00631393
ENSGALG00000009723	FMN1	982.113	-1.2378	0.137385	1.96208e-20	2.17668e-19
ENSGALG00000004621	PREX1	1132.68	-1.23751	0.107299	8.6855e-32	2.08051e-30
ENSGALG00000008872	FAM199X	770.267	-1.23748	0.0995677	1.77775e-36	5.96177e-35
ENSGALG00000002728	SLC16A3	21281	-1.23748	0.0696012	1.0019e-71	2.30395e-69
ENSGALG00000035561	CPNE3	4213.25	-1.2353	0.0623624	2.50285e-88	1.11912e-85
ENSGALG00000011840	PPP2R5E	2203.18	-1.23268	0.101571	6.68694e-35	2.02711e-33
ENSGALG00000008320	EDEM1	3486.21	-1.23209	0.0687776	9.13762e-73	2.33474e-70
ENSGALG00000015090	PLIN2	4704.12	-1.23176	0.110103	4.61261e-30	9.95298e-29
ENSGALG00000004246	SLC6A4	1506.95	-1.23115	0.108945	1.28108e-30	2.86013e-29
ENSGALG00000017125	MICU2	673.489	-1.22945	0.126151	1.8792e-23	2.63497e-22
ENSGALG00000015438	MPZL1	125.445	-1.22732	0.225807	4.97321e-09	2.05477e-08
ENSGALG00000010542	PAPSS1	14711.6	-1.22729	0.0670867	9.33661e-76	2.59123e-73
ENSGALG00000012024	MRTFA	3529.13	-1.22657	0.0982558	9.21035e-37	3.12783e-35
ENSGALG00000029383	SLC25A11	3751.53	-1.22525	0.120233	2.16842e-25	3.4905e-24
ENSGALG00000007800	ZDHHC15	160.778	-1.22506	0.230664	9.92805e-09	3.97542e-08
ENSGALG00000039177		323.623	-1.22488	0.196526	4.31079e-11	2.17155e-10
ENSGALG00000005241	DYNC1LI2	2867.16	-1.22483	0.102136	3.92693e-34	1.11485e-32
ENSGALG00000025764	FKBP10	14618.1	-1.22422	0.110366	1.36857e-29	2.84992e-28
ENSGALG00000003578	FN1	85363.3	-1.22346	0.0703714	1.08159e-68	2.02445e-66
ENSGALG00000034716	HEY2	1189.64	-1.22198	0.11948	1.49672e-25	2.43854e-24
ENSGALG00000025864	WTIP	665.968	-1.22145	0.170492	7.58098e-14	4.89102e-13
ENSGALG00000051937		81.8146	-1.2214	0.331423	1.88188e-05	5.29313e-05
ENSGALG00000041687	SREBF2	25981.1	-1.22085	0.0835336	2.30647e-49	1.71885e-47
ENSGALG00000017208	AMOTL1	2137.96	-1.22011	0.0851504	1.48105e-47	1.00593e-45
ENSGALG00000011405	SLC4A7	4112.68	-1.21776	0.102379	1.29273e-33	3.53295e-32
ENSGALG00000010733	CEP170	6837.01	-1.21699	0.133794	9.44053e-21	1.07471e-19
ENSGALG00000041202	FBXO32	4667.98	-1.21695	0.0775437	1.73222e-56	1.89684e-54
ENSGALG00000004168	FEM1A	2683.43	-1.21684	0.11063	3.94183e-29	7.94138e-28
ENSGALG00000053043	CARHSP1	2789.48	-1.21489	0.0884364	6.29543e-44	3.30089e-42
ENSGALG00000009027	ST6GALNAC3	856.067	-1.21484	0.120716	8.17049e-25	1.25977e-23
ENSGALG00000040212	FYCO1	3213.59	-1.21379	0.135542	3.44521e-20	3.72949e-19
ENSGALG00000033469	KDM1A	3115.91	-1.21378	0.0979145	2.83764e-36	9.37936e-35
ENSGALG00000016779	RNF149	739.993	-1.21295	0.14696	1.55123e-17	1.3556e-16
ENSGALG00000001229	SKI	2719.05	-1.2128	0.13602	4.90473e-20	5.24246e-19
ENSGALG00000043587	CCDC88A	3806.04	-1.21253	0.145231	6.97064e-18	6.2441e-17
ENSGALG00000007554	RAB22A	1903.42	-1.21234	0.121172	1.48875e-24	2.23757e-23
ENSGALG00000053663		370.103	-1.21216	0.172516	2.10555e-13	1.30609e-12
ENSGALG00000004519	TRPV2	6594.12	-1.21214	0.0579695	4.60615e-98	2.64805e-95
ENSGALG00000050873		2.84215	-1.21192	1.32072	0.00397685	0.00818297
ENSGALG00000010350	GPATCH2L	539.448	-1.21144	0.152391	1.89127e-16	1.50191e-15
ENSGALG00000048701		51.4709	-1.21112	0.388394	0.000143155	0.000360564
ENSGALG00000010598	KCNK10	85.396	-1.20962	0.266026	5.00074e-07	1.68791e-06
ENSGALG00000013951	AHI1	2642.24	-1.20942	0.084963	5.89181e-47	3.8553e-45
ENSGALG00000013209	SLC39A6	737.71	-1.20941	0.127489	2.47057e-22	3.16883e-21
ENSGALG00000032206		661.624	-1.20859	0.178724	1.35552e-12	7.78444e-12
ENSGALG00000001860	RSBN1	851.257	-1.20857	0.0733897	6.64816e-62	9.81792e-60
ENSGALG00000015590	MANEA	515.353	-1.20847	0.137656	1.69842e-19	1.71623e-18
ENSGALG00000014678	ELL2	221.257	-1.20703	0.141863	1.81643e-18	1.69699e-17
ENSGALG00000011855	RHOJ	510.782	-1.20634	0.171472	2.00962e-13	1.24899e-12
ENSGALG00000003733	LIFR	532.991	-1.20614	0.222703	5.90383e-09	2.42495e-08
ENSGALG00000008459	BMPR2	635.064	-1.20583	0.171061	1.82221e-13	1.13734e-12
ENSGALG00000000525	MAP3K3	3156.36	-1.20579	0.0856733	5.82525e-46	3.51195e-44
ENSGALG00000011814	ATF7IP	2580.8	-1.20529	0.0959945	3.9257e-37	1.3619e-35
ENSGALG00000006715	OAF	3274.65	-1.20334	0.103225	2.2365e-32	5.5386e-31
ENSGALG00000009835	XPOT	7558.75	-1.20127	0.0831344	2.71963e-48	1.90339e-46
ENSGALG00000027231	NRARP	27.565	-1.20079	0.430922	0.000405195	0.000961868
ENSGALG00000034311	BTBD7	1539.63	-1.20075	0.143761	6.9954e-18	6.26279e-17
ENSGALG00000016878	TM9SF2	8426.81	-1.20044	0.059268	3.54948e-92	1.73139e-89
ENSGALG00000005181		7453.02	-1.20001	0.0824525	5.97874e-49	4.33513e-47
ENSGALG00000014861	NIM1K	300.709	-1.1986	0.235664	3.57369e-08	1.35005e-07
ENSGALG00000008479	PLEKHM3	557.777	-1.19719	0.167966	1.06094e-13	6.76085e-13
ENSGALG00000002169	PLEKHB2	1299.54	-1.19704	0.084205	7.99321e-47	5.18818e-45
ENSGALG00000002656	CRK	1861.74	-1.19673	0.0990706	1.47076e-34	4.32813e-33
ENSGALG00000010192	FBXO33	1649.33	-1.19528	0.129876	3.72074e-21	4.37812e-20
ENSGALG00000005509	DPYD	2114.9	-1.19517	0.103535	8.64975e-32	2.07504e-30
ENSGALG00000050582		304.137	-1.19503	0.155736	1.76556e-15	1.29595e-14
ENSGALG00000036867	CBX6	757.595	-1.19458	0.191314	4.38096e-11	2.20445e-10
ENSGALG00000011294	THRB	2568.91	-1.19398	0.112475	2.7411e-27	4.98007e-26
ENSGALG00000038924	IDE	1086.66	-1.19373	0.10413	2.18669e-31	5.12361e-30
ENSGALG00000014700	DHX29	783.483	-1.19309	0.135608	1.49548e-19	1.51975e-18
ENSGALG00000031303	FAM234A	1621.32	-1.19284	0.113641	9.75425e-27	1.71413e-25
ENSGALG00000004610	SH2B3	426.83	-1.19136	0.173571	7.0481e-13	4.1558e-12
ENSGALG00000007886		115.023	-1.19044	0.229622	2.18031e-08	8.45087e-08
ENSGALG00000026295	CDR2L	307.351	-1.18991	0.13073	9.6377e-21	1.09638e-19
ENSGALG00000012953	IPO8	1407.54	-1.18956	0.0882989	2.54519e-42	1.21934e-40
ENSGALG00000003220	UPF1	7482.86	-1.18922	0.0959006	2.87984e-36	9.49936e-35
ENSGALG00000014664		80.2983	-1.1875	0.254325	2.99626e-07	1.03923e-06
ENSGALG00000010975	TMTC2	392.926	-1.1858	0.136849	4.94169e-19	4.81807e-18
ENSGALG00000028081	ONECUT3	74.5051	-1.1858	0.261813	5.85414e-07	1.95628e-06
ENSGALG00000013606	FGL1	278.783	-1.1857	0.173182	8.08145e-13	4.74078e-12
ENSGALG00000006061	RAP2C	5012.01	-1.18565	0.0945647	5.18388e-37	1.78683e-35
ENSGALG00000001607	CYBC1	987.245	-1.18397	0.0840799	5.58888e-46	3.38211e-44
ENSGALG00000032776	WDR7	816.035	-1.18361	0.114966	8.25395e-26	1.37398e-24
ENSGALG00000012380	SPOPL	886.76	-1.18333	0.12864	4.01023e-21	4.69815e-20
ENSGALG00000013002	DAP	14797.8	-1.18282	0.0722601	3.63208e-61	5.17394e-59
ENSGALG00000039498	PPP3CA	2432.89	-1.18009	0.0930129	7.9161e-38	2.8254e-36
ENSGALG00000008714	ABI2	2531.64	-1.17521	0.122352	8.64515e-23	1.15486e-21
ENSGALG00000015904	TMEM30A	3302.49	-1.17452	0.0895312	2.98674e-40	1.22647e-38
ENSGALG00000000273	FER	899.588	-1.17308	0.0977419	4.02527e-34	1.14075e-32
ENSGALG00000002993	CA10	9.36596	-1.17294	0.835563	0.00492979	0.00999305
ENSGALG00000052810		109.578	-1.17273	0.228563	3.05358e-08	1.16285e-07
ENSGALG00000012444	ACVR2A	3970.24	-1.17002	0.0796185	8.12571e-50	6.25835e-48
ENSGALG00000013235	PDK1	1076.83	-1.16974	0.102466	4.06148e-31	9.29982e-30
ENSGALG00000002326		8380.05	-1.16971	0.117545	2.88445e-24	4.27936e-23
ENSGALG00000050426		34.0473	-1.16949	0.34311	6.19194e-05	0.000163369
ENSGALG00000004379	BCL7A	179.915	-1.16942	0.192505	1.36805e-10	6.56964e-10
ENSGALG00000035013	WDR11	1877.48	-1.16932	0.0871308	5.40668e-42	2.55224e-40
ENSGALG00000003580	MMP2	26194.9	-1.16857	0.088334	7.0292e-41	3.04984e-39
ENSGALG00000041325		104.324	-1.16776	0.524772	0.00184014	0.00398311
ENSGALG00000030791	DIAPH2	1872.05	-1.16738	0.105994	3.85004e-29	7.77592e-28
ENSGALG00000002553	PCDH1	992.17	-1.16659	0.118384	7.66586e-24	1.10969e-22
ENSGALG00000004082	TAOK1	2339.28	-1.1661	0.115083	4.6297e-25	7.27067e-24
ENSGALG00000026154		1286.55	-1.16472	0.0889496	4.23047e-40	1.71531e-38
ENSGALG00000008016	GRB2	4068.82	-1.16412	0.105845	4.60168e-29	9.23607e-28
ENSGALG00000011490	CMTM6	243.301	-1.1638	0.197061	3.91285e-10	1.80009e-09
ENSGALG00000013281	RSPH6A	38.6996	-1.16343	0.407594	0.000381213	0.000908017
ENSGALG00000006038	TGFBR3	333.621	-1.16275	0.216172	8.25475e-09	3.33945e-08
ENSGALG00000009443	TMEM168	716.584	-1.16187	0.135271	1.02463e-18	9.77105e-18
ENSGALG00000049781		69.2242	-1.15999	0.265829	1.35711e-06	4.34043e-06
ENSGALG00000013063	SRD5A1	104.958	-1.15972	0.194197	2.65094e-10	1.23867e-09
ENSGALG00000005138	KCTD10	4992.54	-1.15845	0.0968284	6.61574e-34	1.84885e-32
ENSGALG00000000208	MCC	1291.19	-1.15546	0.105043	4.63005e-29	9.2699e-28
ENSGALG00000041353	TP53INP1	3802.68	-1.15462	0.0622546	1.06866e-77	3.30812e-75
ENSGALG00000037437	EGR3	795.714	-1.15451	0.19142	1.86917e-10	8.84682e-10
ENSGALG00000032659	ZBED4	2638.92	-1.15438	0.0943396	2.4205e-35	7.50727e-34
ENSGALG00000039818	GLG1	12015.7	-1.15291	0.057447	1.70642e-90	8.07891e-88
ENSGALG00000035287	STAM	1044.49	-1.15272	0.131025	1.6796e-19	1.70041e-18
ENSGALG00000030357	ABL2	414.648	-1.15224	0.132501	4.13319e-19	4.05436e-18
ENSGALG00000001774	NEO1	2273.5	-1.15204	0.119026	4.4943e-23	6.14132e-22
ENSGALG00000008318	SLK	3688.4	-1.15142	0.11296	2.59237e-25	4.13571e-24
ENSGALG00000002786	PSTPIP1	60.1743	-1.15103	0.347402	9.18799e-05	0.000237208
ENSGALG00000026973	KIF3C	381.004	-1.151	0.145786	3.47273e-16	2.70443e-15
ENSGALG00000009800	SETD7	2764.35	-1.15026	0.084727	6.87768e-43	3.40646e-41
ENSGALG00000039080	CD44	24486.5	-1.15006	0.0814585	3.63485e-46	2.23321e-44
ENSGALG00000053860		5796.25	-1.14959	0.0735774	6.19924e-56	6.60856e-54
ENSGALG00000009505	PNPLA8	1286.82	-1.14957	0.11375	6.35208e-25	9.86012e-24
ENSGALG00000033867	PCOLCE	6134.97	-1.14945	0.118736	4.44748e-23	6.08251e-22
ENSGALG00000010010	RHOQ	3176.94	-1.14885	0.121677	4.47623e-22	5.65128e-21
ENSGALG00000014950		73.7051	-1.14871	0.240645	2.03171e-07	7.15006e-07
ENSGALG00000053657	LATS2	1615.99	-1.14797	0.105021	1.01312e-28	1.99123e-27
ENSGALG00000014860	YES1	3031.96	-1.14762	0.0962128	1.0504e-33	2.91022e-32
ENSGALG00000010613	ZFYVE9	1330.57	-1.14669	0.101322	1.33864e-30	2.98037e-29
ENSGALG00000030607	CHST11	1816.76	-1.14646	0.097569	8.7618e-33	2.26386e-31
ENSGALG00000028420	SAMD5	72.1184	-1.14501	0.37926	0.000246803	0.000604594
ENSGALG00000011319	ADGRL3	1148.94	-1.14393	0.119851	1.69267e-22	2.21339e-21
ENSGALG00000001951		1411.57	-1.14377	0.109471	1.86125e-26	3.21465e-25
ENSGALG00000047621	YBEY	2486.77	-1.14372	0.12242	1.16442e-21	1.42429e-20
ENSGALG00000015078	MLLT3	528.842	-1.14221	0.102115	6.02779e-30	1.2922e-28
ENSGALG00000003496	TEX2	550.66	-1.14152	0.140373	5.20581e-17	4.34412e-16
ENSGALG00000028484	TMED7	5386.92	-1.14009	0.0985576	7.59729e-32	1.82801e-30
ENSGALG00000026482		22.9016	-1.13952	0.422767	0.000652954	0.00150819
ENSGALG00000000336	PPP1R12B	1347.67	-1.13881	0.0783747	9.97407e-49	7.10409e-47
ENSGALG00000010854		2676.84	-1.13859	0.101419	3.83054e-30	8.30999e-29
ENSGALG00000050213		43.3688	-1.13761	0.365935	0.000190296	0.000472862
ENSGALG00000004806	EDEM3	1662.18	-1.13723	0.121103	7.52434e-22	9.33123e-21
ENSGALG00000053627		1647.61	-1.13647	0.152582	1.17399e-14	8.07938e-14
ENSGALG00000033675	BAHD1	1153.89	-1.13565	0.130941	5.30388e-19	5.14937e-18
ENSGALG00000046187	PARP12	941.738	-1.13514	0.243121	3.5214e-07	1.21249e-06
ENSGALG00000012735	EDN1	1091.64	-1.13411	0.114011	3.30414e-24	4.87952e-23
ENSGALG00000005662	AMPD3	683.808	-1.13367	0.152904	1.52882e-14	1.04101e-13
ENSGALG00000051054		730.093	-1.13316	0.117107	4.86033e-23	6.61901e-22
ENSGALG00000033091	RUNX1T1	822.438	-1.13305	0.129785	3.22878e-19	3.19053e-18
ENSGALG00000010005	EPAS1	1095.57	-1.13257	0.132308	1.43201e-18	1.34644e-17
ENSGALG00000011225	SLC25A47	265.979	-1.1324	0.180466	4.31288e-11	2.17155e-10
ENSGALG00000038637	SHF	522.453	-1.13116	0.171968	5.94064e-12	3.23719e-11
ENSGALG00000051047		430.791	-1.13108	0.157747	9.40065e-14	6.01201e-13
ENSGALG00000037375	MAN1B1	4307.81	-1.13106	0.0872655	2.64512e-39	1.02847e-37
ENSGALG00000035774	PPFIA1	3690.12	-1.12981	0.0876169	6.28146e-39	2.40744e-37
ENSGALG00000006613	CTSD	16925.1	-1.12933	0.112065	8.99449e-25	1.38285e-23
ENSGALG00000004969	TIMP4	757.05	-1.12931	0.115985	2.71732e-23	3.7675e-22
ENSGALG00000016768	LONRF2	840.957	-1.1293	0.136007	1.29555e-17	1.14146e-16
ENSGALG00000011442	TGFBR2	442.111	-1.12851	0.125864	3.95846e-20	4.25362e-19
ENSGALG00000004569	UNC5B	1189.28	-1.12819	0.0977493	1.06312e-31	2.5315e-30
ENSGALG00000030096		28049.7	-1.12747	0.100495	4.29446e-30	9.29138e-29
ENSGALG00000003794	SLC35E1	3710.18	-1.1272	0.0825613	2.55711e-43	1.31089e-41
ENSGALG00000050907		87.6798	-1.12687	0.252329	9.42547e-07	3.06943e-06
ENSGALG00000004428		171.407	-1.1263	0.157717	1.17639e-13	7.46113e-13
ENSGALG00000054943		6.80161	-1.12621	0.852186	0.00615255	0.0122678
ENSGALG00000050577	GRPEL2	1905.27	-1.12538	0.0984023	3.61824e-31	8.34424e-30
ENSGALG00000004438	ARSB	806.373	-1.12482	0.125395	3.85348e-20	4.14358e-19
ENSGALG00000012185	PLA2G12A	269.727	-1.12461	0.195557	1.10631e-09	4.87496e-09
ENSGALG00000013026	HDHD5	421.07	-1.12427	0.149836	7.99847e-15	5.55442e-14
ENSGALG00000013715	DLC1	1435.79	-1.12422	0.0844839	2.8043e-41	1.24698e-39
ENSGALG00000010164	SMARCA2	41985.8	-1.1242	0.0763849	6.62856e-50	5.12981e-48
ENSGALG00000047058		1234.77	-1.12205	0.146738	2.67381e-15	1.92919e-14
ENSGALG00000005676	TTC28	3824.27	-1.12061	0.108771	9.11646e-26	1.50975e-24
ENSGALG00000036441	WIPF1	1590.72	-1.1204	0.100715	1.27197e-29	2.65219e-28
ENSGALG00000039454	SP4	400.602	-1.11945	0.176437	2.85313e-11	1.46404e-10
ENSGALG00000007115	ASB7	429.254	-1.11943	0.152415	2.68447e-14	1.79228e-13
ENSGALG00000001916	SLIT3	5947.18	-1.11719	0.0602271	1.11931e-77	3.39952e-75
ENSGALG00000011990	USP53	1432.27	-1.1168	0.159639	3.44071e-13	2.08371e-12
ENSGALG00000006623	ATP11C	1501.02	-1.11668	0.123771	2.45571e-20	2.70195e-19
ENSGALG00000013968	SGCB	5012.84	-1.11663	0.0775214	6.62228e-48	4.57505e-46
ENSGALG00000008457	RIN2	2131.07	-1.11631	0.0980218	6.44646e-31	1.46359e-29
ENSGALG00000007804	GXYLT2	4947.3	-1.11461	0.0825807	2.21341e-42	1.06356e-40
ENSGALG00000004727	ULK2	2855.26	-1.11458	0.0597147	1.30838e-78	4.2122e-76
ENSGALG00000007215	KIF5B	7828.6	-1.11456	0.0927176	3.7413e-34	1.06402e-32
ENSGALG00000026360	SOWAHC	273.601	-1.11413	0.211082	1.65443e-08	6.49545e-08
ENSGALG00000049594		48.2205	-1.11384	0.256073	1.66742e-06	5.29189e-06
ENSGALG00000007483	LRIG1	965.313	-1.11366	0.118137	5.69352e-22	7.10454e-21
ENSGALG00000015664	ADD1	12899.6	-1.11352	0.0533719	1.58623e-97	8.80465e-95
ENSGALG00000015656	PALM2AKAP2	2537.47	-1.11344	0.078974	5.28766e-46	3.21191e-44
ENSGALG00000016719	TNFRSF21	5501.68	-1.11335	0.0845923	2.00307e-40	8.3749e-39
ENSGALG00000009992	ARHGAP5	5970.36	-1.11317	0.0914432	5.87941e-35	1.78568e-33
ENSGALG00000004663	ARFGEF2	2289.13	-1.11265	0.142068	6.40905e-16	4.86405e-15
ENSGALG00000002543	CSGALNACT2	945.532	-1.11241	0.0932938	1.21712e-33	3.34113e-32
ENSGALG00000005354	ZBTB5	331.55	-1.11176	0.172541	1.53212e-11	8.0439e-11
ENSGALG00000014258		106.322	-1.11143	0.270216	4.74608e-06	1.43281e-05
ENSGALG00000009847	STXBP6	1478.84	-1.11092	0.14922	1.29478e-14	8.88032e-14
ENSGALG00000000943	WDTC1	3882.44	-1.11079	0.0710409	5.73574e-56	6.15521e-54
ENSGALG00000008466		110.095	-1.11043	0.300555	2.60735e-05	7.2338e-05
ENSGALG00000014902		3400.43	-1.11031	0.0789761	9.39174e-46	5.53768e-44
ENSGALG00000008956	CCDC186	497.243	-1.10875	0.130262	2.32543e-18	2.15253e-17
ENSGALG00000014869	NNT	3644.21	-1.10868	0.0909845	5.13821e-35	1.56647e-33
ENSGALG00000034007	ITGA6	1453.52	-1.10802	0.147313	7.28728e-15	5.08467e-14
ENSGALG00000006035	PDE3B	2106.11	-1.10792	0.0743531	4.53181e-51	3.62928e-49
ENSGALG00000028174	CAVIN2	10684.4	-1.1077	0.102529	4.55416e-28	8.59417e-27
ENSGALG00000000461	MRC2	10425.1	-1.10766	0.0638099	2.36699e-68	4.37948e-66
ENSGALG00000002913	BRI3BP	6355.95	-1.10763	0.100152	2.72312e-29	5.55565e-28
ENSGALG00000042725	ZC4H2	1006.35	-1.10723	0.0889228	1.90334e-36	6.35644e-35
ENSGALG00000010048	SUPT7L	539.743	-1.1071	0.132666	9.68712e-18	8.63419e-17
ENSGALG00000015313	PDSS2	715.582	-1.10609	0.131099	4.4444e-18	4.03278e-17
ENSGALG00000016926	KLF12	269.444	-1.10532	0.187839	5.28143e-10	2.40291e-09
ENSGALG00000004262	TMIGD1	8.64802	-1.10343	0.6619	0.00578759	0.0115874
ENSGALG00000005986	TUB	1497.1	-1.10295	0.0951236	6.12605e-32	1.49185e-30
ENSGALG00000000997	GJC3	1128.02	-1.10266	0.0967909	6.4098e-31	1.45732e-29
ENSGALG00000024083	TCIM	18618.8	-1.10243	0.0945889	3.0366e-32	7.4399e-31
ENSGALG00000016830	CUL4A	680.625	-1.10208	0.101317	2.06438e-28	3.98446e-27
ENSGALG00000041993	UGDH	3094.93	-1.10205	0.104462	7.1219e-27	1.26257e-25
ENSGALG00000004098	STK4	3191.29	-1.10154	0.0655809	3.66697e-64	5.90272e-62
ENSGALG00000006647	DUSP8	3765.55	-1.10088	0.0827386	3.04001e-41	1.34807e-39
ENSGALG00000008970	NRK	2333.04	-1.10019	0.104951	1.45452e-26	2.52845e-25
ENSGALG00000034044	TBC1D12	1526.45	-1.09994	0.133073	1.92577e-17	1.66662e-16
ENSGALG00000004065	SLC25A16	815.225	-1.09904	0.114471	1.11113e-22	1.47572e-21
ENSGALG00000032640	CRIM1	2274.89	-1.09851	0.0879886	1.2865e-36	4.32334e-35
ENSGALG00000010924	NFIA	521.403	-1.09747	0.148237	1.83692e-14	1.24292e-13
ENSGALG00000014226	KIAA0930	1239.96	-1.09745	0.0909486	2.25288e-34	6.56968e-33
ENSGALG00000039088	TRAPPC5	1220.61	-1.09738	0.141467	1.20783e-15	8.94725e-15
ENSGALG00000009222	FNDC3B	6604.33	-1.09731	0.100166	8.93592e-29	1.76276e-27
ENSGALG00000007843	ATRX	4641.2	-1.09713	0.123216	7.56142e-20	7.90365e-19
ENSGALG00000014115	SLAIN2	1045.01	-1.09668	0.1226	5.22452e-20	5.56948e-19
ENSGALG00000014868	SERINC1	21389.3	-1.09479	0.093079	8.77838e-33	2.26451e-31
ENSGALG00000012356	TAB2	4489.64	-1.09355	0.0834709	4.6868e-40	1.89556e-38
ENSGALG00000042125	AP2B1	5497.11	-1.09193	0.108063	7.56861e-25	1.17034e-23
ENSGALG00000004040	MFAP3	6099.28	-1.09111	0.0684242	4.41511e-58	5.55235e-56
ENSGALG00000010836	AHR	1312.6	-1.09041	0.0783148	6.65133e-45	3.66666e-43
ENSGALG00000013660	ZNF516	567.802	-1.08931	0.108217	1.12783e-24	1.71757e-23
ENSGALG00000001342	HCN2	81.4409	-1.08906	0.282358	1.47201e-05	4.19826e-05
ENSGALG00000003932	SDC4	16219.6	-1.08747	0.0839874	3.53413e-39	1.36752e-37
ENSGALG00000051415	TM2D1	971.161	-1.08739	0.112646	6.91403e-23	9.30562e-22
ENSGALG00000000761	TSKU	2052.9	-1.08723	0.116638	1.66321e-21	2.00997e-20
ENSGALG00000008840	ACSL5	21.5083	-1.08717	0.525521	0.00347027	0.00720228
ENSGALG00000027908	CYP2U1	602.225	-1.08634	0.131004	1.5991e-17	1.39591e-16
ENSGALG00000037214		145.938	-1.0861	0.284118	1.70455e-05	4.81877e-05
ENSGALG00000043092	MYH9	148423	-1.08532	0.0794826	2.79129e-43	1.42639e-41
ENSGALG00000007625	FADD	1512.98	-1.0848	0.0899407	2.49167e-34	7.23979e-33
ENSGALG00000012559	LARGE1	801.9	-1.08421	0.107642	1.07289e-24	1.64167e-23
ENSGALG00000011216	BTD	243.517	-1.08397	0.19698	5.20842e-09	2.14754e-08
ENSGALG00000033186	LRRC58	325.398	-1.0839	0.141499	2.68032e-15	1.93216e-14
ENSGALG00000001143	ETS1	1603.73	-1.08192	0.0679295	6.14804e-58	7.67171e-56
ENSGALG00000042137	ELK4	657.232	-1.07897	0.135197	2.13461e-16	1.68766e-15
ENSGALG00000011149	PLA2R1	346.684	-1.0782	0.19191	2.74312e-09	1.16261e-08
ENSGALG00000046326	IL1R2	407.655	-1.07729	0.127586	4.55358e-18	4.12487e-17
ENSGALG00000006724		6070.49	-1.07696	0.120794	7.20843e-20	7.54939e-19
ENSGALG00000004444	SHCBP1	919.218	-1.07634	0.153872	3.88061e-13	2.33781e-12
ENSGALG00000052936		121.149	-1.0763	0.258652	4.30304e-06	1.30469e-05
ENSGALG00000005809	SEPTIN2	2060.03	-1.07536	0.145408	2.07655e-14	1.39859e-13
ENSGALG00000040109	LARP1	3682.97	-1.07491	0.142699	7.34507e-15	5.12055e-14
ENSGALG00000036095	BICC1	1813.96	-1.0742	0.106164	6.9051e-25	1.07082e-23
ENSGALG00000051836	gga-mir-12229	109.341	-1.07389	0.227074	3.16323e-07	1.09432e-06
ENSGALG00000009645	ESRRG	283.172	-1.07325	0.195734	6.00847e-09	2.46605e-08
ENSGALG00000033950	DERL1	8372.77	-1.07319	0.0802551	1.33933e-41	6.12479e-40
ENSGALG00000041408		421.15	-1.07319	0.166411	1.64937e-11	8.63411e-11
ENSGALG00000049181	CHST14	1299.51	-1.07087	0.157092	1.38008e-12	7.91986e-12
ENSGALG00000032882	EVA1C	161.352	-1.07064	0.167041	2.15463e-11	1.11737e-10
ENSGALG00000006597	DZIP1L	59.0082	-1.07014	0.298771	4.55123e-05	0.00012198
ENSGALG00000015081	ACER2	133.071	-1.07009	0.205866	2.903e-08	1.10944e-07
ENSGALG00000004323	RASAL2	305.374	-1.06985	0.206753	3.29281e-08	1.24922e-07
ENSGALG00000014209	GPR155	856.155	-1.06951	0.120618	1.14055e-19	1.17238e-18
ENSGALG00000016359	FBXO25	1598.34	-1.0686	0.0755439	3.0819e-46	1.92284e-44
ENSGALG00000015353	BBX	948.337	-1.06853	0.168233	3.16232e-11	1.61497e-10
ENSGALG00000013814	IMPA2	157.2	-1.06849	0.223198	2.41773e-07	8.45128e-07
ENSGALG00000035345	TXNRD1	898.482	-1.06736	0.120074	9.39158e-20	9.74822e-19
ENSGALG00000041179		246.531	-1.06734	0.260667	5.88611e-06	1.75688e-05
ENSGALG00000040879	NUDCD1	1604.38	-1.06683	0.129846	3.19663e-17	2.72543e-16
ENSGALG00000031650	BBS9	547.512	-1.06644	0.147888	8.37287e-14	5.37607e-13
ENSGALG00000008611	ZBTB33	2496.12	-1.06583	0.0754569	4.15284e-46	2.54176e-44
ENSGALG00000009560	MSMO1	38236.2	-1.06576	0.0875727	6.96996e-35	2.10894e-33
ENSGALG00000006461	UBE3C	4229.46	-1.06549	0.075793	1.07431e-45	6.28841e-44
ENSGALG00000015547	TADA2B	303.655	-1.06515	0.160643	5.02865e-12	2.75984e-11
ENSGALG00000039525		49.509	-1.06499	0.446024	0.00189775	0.00409987
ENSGALG00000003340	GBGT1	817.175	-1.06444	0.112726	5.60827e-22	7.0036e-21
ENSGALG00000043373	ARVCF	3293.34	-1.06423	0.107232	5.04051e-24	7.35604e-23
ENSGALG00000040546		1969.65	-1.06405	0.136484	9.75052e-16	7.31039e-15
ENSGALG00000010939	LIN7A	1864.24	-1.06374	0.135297	5.76981e-16	4.39133e-15
ENSGALG00000030603	ANTXR1	3764.69	-1.06313	0.124911	2.65232e-18	2.44527e-17
ENSGALG00000012956	TMTC1	2962.38	-1.06267	0.0668709	1.14677e-57	1.39845e-55
ENSGALG00000010074		2045.76	-1.06253	0.0730071	8.68402e-49	6.21274e-47
ENSGALG00000003771	SIN3B	2390.99	-1.06177	0.0864925	1.91766e-35	5.9707e-34
ENSGALG00000012784	TXNDC5	7165.78	-1.06172	0.096767	8.15428e-29	1.61451e-27
ENSGALG00000023576	PIM3	1250.88	-1.06126	0.09703	1.19582e-28	2.34459e-27
ENSGALG00000002750	NCKAP1	13297	-1.06086	0.0788558	4.64925e-42	2.20764e-40
ENSGALG00000015682	UGCG	169.926	-1.06045	0.189741	3.41889e-09	1.43355e-08
ENSGALG00000037603	SESN2	3576.59	-1.06002	0.0744974	9.5837e-47	6.19554e-45
ENSGALG00000022804		1105.63	-1.05938	0.127042	1.16623e-17	1.03204e-16
ENSGALG00000006371	C5orf24	1921.63	-1.05881	0.112311	6.58148e-22	8.18718e-21
ENSGALG00000049422	ATF3	4709.16	-1.05808	0.0777999	6.36558e-43	3.16255e-41
ENSGALG00000025510	gga-mir-1559	1.8627	-1.05792	1.07108	0.00733564	0.0144566
ENSGALG00000002003	BMPR1A	807.833	-1.05791	0.110965	2.38415e-22	3.06287e-21
ENSGALG00000004721		831.285	-1.05731	0.120688	3.04233e-19	3.01368e-18
ENSGALG00000004655	SMURF1	874.249	-1.05697	0.133575	3.92193e-16	3.04101e-15
ENSGALG00000049487	KCNK15	384.246	-1.05693	0.160042	6.15421e-12	3.34677e-11
ENSGALG00000053184		90.2303	-1.05613	0.274246	1.67134e-05	4.72988e-05
ENSGALG00000033630	LRP12	2689.41	-1.05506	0.0769142	1.28238e-43	6.61619e-42
ENSGALG00000032257	CSNK1E	5782.91	-1.05475	0.0966232	1.53838e-28	2.99435e-27
ENSGALG00000016922	COMMD6	457.947	-1.05413	0.15839	4.38703e-12	2.42092e-11
ENSGALG00000009886	USP38	2287.4	-1.05369	0.0649523	5.64913e-60	7.64152e-58
ENSGALG00000015854	PGM3	3312.93	-1.05341	0.0670002	1.71376e-56	1.88947e-54
ENSGALG00000023898		3002.16	-1.05341	0.107418	1.68001e-23	2.36805e-22
ENSGALG00000005840	DENND5A	5859.79	-1.05266	0.126327	1.2506e-17	1.10367e-16
ENSGALG00000016927	KLF5	517.432	-1.05247	0.167162	4.73491e-11	2.37291e-10
ENSGALG00000014998	CABLES1	195.589	-1.05205	0.193611	8.42819e-09	3.40534e-08
ENSGALG00000034876	PDP1	4608.75	-1.05176	0.0833261	2.57174e-37	9.019e-36
ENSGALG00000041684	FBXO30	1092.84	-1.05113	0.128816	5.32568e-17	4.43724e-16
ENSGALG00000017296	KLHL42	87.3876	-1.05077	0.482237	0.0032129	0.0066923
ENSGALG00000003353	RAI14	10592.4	-1.05072	0.100162	1.54117e-26	2.67329e-25
ENSGALG00000014233	FBLN1	24086.9	-1.05016	0.0593018	5.86188e-71	1.24156e-68
ENSGALG00000037940	IGFBP3	409.831	-1.04942	0.122886	2.15258e-18	2.0002e-17
ENSGALG00000006424	JADE2	1462.94	-1.04898	0.0771909	7.54489e-43	3.72546e-41
ENSGALG00000005808	KREMEN1	210.16	-1.04887	0.223613	4.11581e-07	1.40484e-06
ENSGALG00000040360	DUSP1	11104.8	-1.04869	0.0950898	4.51837e-29	9.08017e-28
ENSGALG00000004620	LAMC1	3231.65	-1.04853	0.0984725	2.888e-27	5.21752e-26
ENSGALG00000015687		97.1511	-1.04791	0.241802	2.19077e-06	6.87557e-06
ENSGALG00000014963		6099.32	-1.04783	0.0846068	5.16052e-36	1.66471e-34
ENSGALG00000013824	HECA	1226.3	-1.04672	0.126087	1.65355e-17	1.44188e-16
ENSGALG00000006695	BCR	986.446	-1.04655	0.165408	3.94365e-11	1.99375e-10
ENSGALG00000013268		72.3019	-1.04607	0.2657	1.21553e-05	3.49961e-05
ENSGALG00000031519	KHDRBS3	248.682	-1.04519	0.1876	3.9529e-09	1.64631e-08
ENSGALG00000030580	RPS6KA5	3716.49	-1.04478	0.0772474	1.83112e-42	8.825e-41
ENSGALG00000039139	TNS3	3612.67	-1.04473	0.0940778	1.94505e-29	4.01404e-28
ENSGALG00000054287		344.646	-1.04414	0.145738	1.25385e-13	7.94613e-13
ENSGALG00000016382	MBTPS2	273.432	-1.0439	0.170329	1.40491e-10	6.7326e-10
ENSGALG00000008358	AMBRA1	3587.67	-1.04338	0.0563527	2.59307e-77	7.5892e-75
ENSGALG00000017096	LNX2	637.637	-1.04231	0.121037	1.17786e-18	1.11793e-17
ENSGALG00000006355	SPTY2D1	2071.69	-1.04173	0.109703	3.58543e-22	4.55522e-21
ENSGALG00000049576		52.5547	-1.04166	0.293376	5.59631e-05	0.000148311
ENSGALG00000014892	CEP85L	313.83	-1.04105	0.164629	4.09773e-11	2.06882e-10
ENSGALG00000006880	SLC38A10	7433.57	-1.04065	0.0773516	4.89529e-42	2.31763e-40
ENSGALG00000042554	ABCD2	786.989	-1.0397	0.103935	2.43867e-24	3.63475e-23
ENSGALG00000049875		124.822	-1.03954	0.213095	1.6723e-07	5.92537e-07
ENSGALG00000010988	MPP6	235.539	-1.0393	0.222951	4.87377e-07	1.64783e-06
ENSGALG00000032108	TMEM136-1	78.6044	-1.03917	0.264343	1.27199e-05	3.65303e-05
ENSGALG00000010840	SNX13	1488.96	-1.03912	0.135295	2.5953e-15	1.87591e-14
ENSGALG00000011958	TEF	1726.79	-1.03902	0.0727259	4.42996e-47	2.93453e-45
ENSGALG00000042833	MAPK14	1515.5	-1.03833	0.0930778	1.12299e-29	2.35067e-28
ENSGALG00000043044	IL1R1	1423.24	-1.03734	0.11587	5.75747e-20	6.10527e-19
ENSGALG00000005475		2520.63	-1.03725	0.0783615	9.05504e-41	3.86628e-39
ENSGALG00000034898	ITPK1	785.704	-1.03675	0.134974	2.59826e-15	1.87707e-14
ENSGALG00000040444	SEMA3C	3182.91	-1.03666	0.131816	6.11664e-16	4.64651e-15
ENSGALG00000006147	NUCB2	20127.1	-1.03646	0.0732736	3.37979e-46	2.09248e-44
ENSGALG00000013043	ATPSCKMT	580.818	-1.03643	0.194725	1.63275e-08	6.41347e-08
ENSGALG00000013980	SLC2A12	84.5021	-1.0361	0.341211	0.000337247	0.000809404
ENSGALG00000011620	AKT1	3607.17	-1.03606	0.0692374	2.13847e-51	1.74736e-49
ENSGALG00000008542	ADD3	3338.55	-1.03601	0.0685364	2.14445e-52	1.87604e-50
ENSGALG00000013865	IFNGR1	1538.91	-1.03581	0.12425	1.27032e-17	1.12046e-16
ENSGALG00000002840	GRM4	15.5135	-1.03535	0.72978	0.00930415	0.0180032
ENSGALG00000001788	ADPGK	4394.24	-1.03523	0.091802	2.87805e-30	6.28603e-29
ENSGALG00000015285	TOMM70	2614.96	-1.03521	0.112205	4.69153e-21	5.45662e-20
ENSGALG00000029416	TRPC6	1805.35	-1.03467	0.114905	3.6196e-20	3.90514e-19
ENSGALG00000021620	TMEM59L	1740.56	-1.03438	0.13482	2.80108e-15	2.0156e-14
ENSGALG00000006750		542.871	-1.03412	0.141776	4.97648e-14	3.25503e-13
ENSGALG00000011831	ANKRD50	916.46	-1.03391	0.137166	7.93305e-15	5.51136e-14
ENSGALG00000009758	SLC7A11	38.033	-1.03368	0.416053	0.00167126	0.00364926
ENSGALG00000049668	MFSD4B	236.487	-1.03327	0.168078	1.2867e-10	6.19609e-10
ENSGALG00000010537	CDKN2C	1802.6	-1.03281	0.107361	1.11018e-22	1.47569e-21
ENSGALG00000036751		579.188	-1.03269	0.12602	4.20445e-17	3.54341e-16
ENSGALG00000054297		2496.41	-1.03267	0.0835738	7.6491e-36	2.43335e-34
ENSGALG00000016617	NCOA1	3569.92	-1.0325	0.0810709	6.36911e-38	2.29359e-36
ENSGALG00000017153	RDX	5919.57	-1.03177	0.111394	3.37336e-21	3.97518e-20
ENSGALG00000043204	PAX7	4.07327	-1.03109	1.16369	0.00735955	0.0145002
ENSGALG00000004937	VGLL4	2567.56	-1.03072	0.0777586	7.18392e-41	3.10859e-39
ENSGALG00000003743	VPS37B	921.533	-1.03052	0.104107	7.16132e-24	1.03759e-22
ENSGALG00000006237	PKN2	1400.91	-1.02931	0.0965969	2.80137e-27	5.07811e-26
ENSGALG00000027159		4031.85	-1.02915	0.0652216	7.45946e-57	8.57678e-55
ENSGALG00000011139	CCDC85C	99.2883	-1.02872	0.321987	0.000205598	0.000508843
ENSGALG00000032746	ENPP2	40.354	-1.02868	0.42009	0.00186306	0.00402979
ENSGALG00000043036	VASH1	1088.21	-1.02713	0.13929	2.79363e-14	1.86207e-13
ENSGALG00000031035	PCMTD1	2030.86	-1.02699	0.0768947	1.89395e-41	8.56374e-40
ENSGALG00000010180	GLIS3	511.851	-1.02677	0.163356	5.45714e-11	2.72637e-10
ENSGALG00000052874		23.8141	-1.02398	0.603161	0.00804122	0.0157297
ENSGALG00000006672	LARP4B	1443.89	-1.0238	0.136903	1.28379e-14	8.8087e-14
ENSGALG00000049137	SHLD1	27.0273	-1.02348	0.464305	0.00337538	0.00701712
ENSGALG00000016607	CLCN4	102.051	-1.02212	0.356877	0.000603012	0.00139866
ENSGALG00000028565	PCDHGC3	19029.6	-1.02175	0.0972847	1.46295e-26	2.54036e-25
ENSGALG00000026119	MN1	350.813	-1.0215	0.183335	4.2232e-09	1.7557e-08
ENSGALG00000004661	SHISA5	1448.39	-1.02073	0.104363	2.37918e-23	3.31009e-22
ENSGALG00000034001	SPAG9	6251.48	-1.02072	0.128755	3.8569e-16	2.99347e-15
ENSGALG00000007404	YIPF5	4906.86	-1.0205	0.111064	6.9344e-21	7.95036e-20
ENSGALG00000051001		273.31	-1.01972	0.149251	1.43319e-12	8.21582e-12
ENSGALG00000008040		39.1556	-1.01971	0.334969	0.000347238	0.000831521
ENSGALG00000016323	PDK3	1738.16	-1.01939	0.0763385	1.99503e-41	8.9704e-40
ENSGALG00000014365	RBPJ	1819.67	-1.01653	0.125918	1.19943e-16	9.69721e-16
ENSGALG00000003875	ABL1	11888.2	-1.01652	0.0962305	7.78657e-27	1.37737e-25
ENSGALG00000032361	STXBP5L	298.461	-1.01642	0.188167	1.11824e-08	4.45772e-08
ENSGALG00000004437	LHFPL2	292.463	-1.01482	0.152533	4.9788e-12	2.73342e-11
ENSGALG00000046093		174.706	-1.01444	0.232818	2.17921e-06	6.84329e-06
ENSGALG00000033806	ITPRIPL2	633.873	-1.01439	0.133266	4.74111e-15	3.34579e-14
ENSGALG00000005472	NAT	63.8957	-1.01384	0.386386	0.00123759	0.0027512
ENSGALG00000010043	RBKS	3628.04	-1.01379	0.0846717	8.77952e-34	2.44929e-32
ENSGALG00000014267	RBM47	99.9802	-1.01358	0.269865	2.78368e-05	7.70044e-05
ENSGALG00000011870	HIF1A	66155	-1.01341	0.0642825	9.75805e-57	1.0908e-54
ENSGALG00000008166	TLR15	13.0401	-1.01231	0.558336	0.00727464	0.0143509
ENSGALG00000005088	CAMK2G	423.936	-1.01165	0.15584	1.48412e-11	7.80717e-11
ENSGALG00000000708	NUCKS1	11854.6	-1.01153	0.0880264	2.62595e-31	6.14388e-30
ENSGALG00000004908		10709.3	-1.01123	0.110073	7.21411e-21	8.25929e-20
ENSGALG00000007240	TRAIL-LIKE	90.6853	-1.01115	0.372796	0.000975632	0.00219985
ENSGALG00000007476	VAMP7	2021.82	-1.01082	0.0612923	7.61737e-62	1.10466e-59
ENSGALG00000015546	TBC1D14	703.736	-1.01069	0.124775	9.75505e-17	7.94269e-16
ENSGALG00000040834	LGR4	2515.77	-1.00929	0.073191	5.32726e-44	2.80238e-42
ENSGALG00000046779		310.014	-1.00903	0.198385	6.27762e-08	2.31238e-07
ENSGALG00000052818		127.799	-1.00848	0.231772	2.27996e-06	7.14853e-06
ENSGALG00000008811	SLC1A4	1459.88	-1.00797	0.126625	3.06989e-16	2.40468e-15
ENSGALG00000014614	TNKS2	2827.21	-1.0068	0.096144	2.11353e-26	3.63477e-25
ENSGALG00000015605	BACH2	219.035	-1.00634	0.211712	3.43564e-07	1.18448e-06
ENSGALG00000016994	NUDT15	816.977	-1.00628	0.133555	8.77989e-15	6.0787e-14
ENSGALG00000005512	KIAA1671	698.718	-1.00604	0.108445	3.15787e-21	3.73492e-20
ENSGALG00000040758	INSR	965.783	-1.00599	0.10273	2.1992e-23	3.07029e-22
ENSGALG00000017323	FAM168A	750.366	-1.00583	0.132122	4.81265e-15	3.39192e-14
ENSGALG00000006127	FAM122A	5377.5	-1.00529	0.0667321	5.08544e-52	4.30844e-50
ENSGALG00000004532	ZNF507	335.568	-1.00443	0.174873	1.63421e-09	7.07528e-09
ENSGALG00000002417	GMPPA	1825.17	-1.00432	0.0787929	6.00233e-38	2.17611e-36
ENSGALG00000028186	RERG	241.843	-1.00389	0.248652	9.10906e-06	2.65535e-05
ENSGALG00000004860	RASD1	1131.06	-1.00347	0.12503	1.8282e-16	1.45326e-15
ENSGALG00000047929	SLC44A2	2383.12	-1.00303	0.103024	3.87624e-23	5.31028e-22
ENSGALG00000008756	PLEK	13294.5	-1.00271	0.0666692	7.41716e-52	6.251e-50
ENSGALG00000015301	LNPEP	951.69	-1.00258	0.130659	3.03976e-15	2.18053e-14
ENSGALG00000006097		12057.6	-1.00254	0.0819978	4.14542e-35	1.27103e-33
ENSGALG00000036028	GNA13	1610.68	-1.00201	0.0923032	3.45109e-28	6.55096e-27
ENSGALG00000054678		28.0785	-1.0016	0.458977	0.00384442	0.00792973
ENSGALG00000011395	SARAF	3968.96	-1.00071	0.0795721	5.30036e-37	1.81919e-35
ENSGALG00000048563		1451.09	-1.0004	0.132236	7.05343e-15	4.92577e-14
ENSGALG00000015368	TMEM175	721.897	-1.00036	0.146359	1.48511e-12	8.49532e-12
ENSGALG00000020741	HPS6	1722.8	-1.00036	0.125861	3.45913e-16	2.69644e-15
ENSGALG00000006901	AATK	61.5062	1.00105	0.287565	8.21618e-05	0.000213387
ENSGALG00000036110		202.567	1.00166	0.178522	3.57363e-09	1.49648e-08
ENSGALG00000025329	5S_rRNA	35.0473	1.00204	0.328267	0.000358082	0.000856342
ENSGALG00000017902	U2	4.75374	1.00246	1.04234	0.00904208	0.0175362
ENSGALG00000048303		12.081	1.00275	0.800825	0.0109171	0.0208782
ENSGALG00000050934		15.0638	1.00288	0.499037	0.00543171	0.0109415
ENSGALG00000001954	APTX	497.127	1.00307	0.143713	5.32442e-13	3.16964e-12
ENSGALG00000053332		1668.77	1.00323	0.128501	1.05912e-15	7.9112e-15
ENSGALG00000006064	TEKT1	121.445	1.00343	0.214228	4.8644e-07	1.64535e-06
ENSGALG00000047563		121.322	1.0042	0.705081	0.0108203	0.020708
ENSGALG00000025844	AMT	2928.13	1.00425	0.1216	2.66975e-17	2.28956e-16
ENSGALG00000041334	SNRPD1	11999.7	1.00514	0.103556	5.157e-23	6.99934e-22
ENSGALG00000040172		13.898	1.0063	0.635454	0.00977061	0.0188448
ENSGALG00000052512	NPS	225.91	1.00675	0.255309	1.33642e-05	3.82919e-05
ENSGALG00000009957	TIE1	232.699	1.007	0.216161	5.44158e-07	1.82785e-06
ENSGALG00000033941	RORC	190.303	1.00738	0.291525	8.84293e-05	0.000229071
ENSGALG00000005631	TRPM2	518.816	1.0079	0.153256	8.50757e-12	4.57556e-11
ENSGALG00000053401		3.34627	1.00814	1.27197	0.00692073	0.0137061
ENSGALG00000050539		268.423	1.00818	0.162937	1.07408e-10	5.20922e-10
ENSGALG00000049992		79.0121	1.00825	0.365353	0.00086001	0.0019542
ENSGALG00000054310		308.199	1.00829	0.155529	1.5861e-11	8.3137e-11
ENSGALG00000050699		102.643	1.0089	0.318757	0.000242169	0.000594055
ENSGALG00000028595	CCNO	246.294	1.01133	0.242332	4.97591e-06	1.49826e-05
ENSGALG00000036498	EHD2	66181.2	1.01192	0.109714	5.13398e-21	5.9468e-20
ENSGALG00000026613	S100A4	11900.4	1.01244	0.0978632	7.83786e-26	1.30607e-24
ENSGALG00000012207	CCNT2	1018.98	1.01314	0.148298	1.46475e-12	8.38779e-12
ENSGALG00000049587		177.497	1.01339	0.321527	0.000249485	0.000610329
ENSGALG00000033666	NHP2	4318.15	1.01369	0.109708	4.37679e-21	5.11271e-20
ENSGALG00000042148	FKBP5	3297.51	1.01424	0.0873333	6.28595e-32	1.52847e-30
ENSGALG00000009276	LRAT	98.4277	1.01454	0.329884	0.000319312	0.000769731
ENSGALG00000030099		2663.19	1.01459	0.0855529	3.43637e-33	9.17334e-32
ENSGALG00000045994		20.6548	1.01466	0.560617	0.00723581	0.0142861
ENSGALG00000023866		89.7701	1.01472	0.289089	7.07786e-05	0.000185406
ENSGALG00000012691	ALDH1L2	14.6663	1.01511	0.492898	0.00470487	0.00956724
ENSGALG00000002431		87.893	1.01555	0.340176	0.000424282	0.0010051
ENSGALG00000049728		41.4271	1.01583	0.369863	0.000870767	0.00197781
ENSGALG00000007822	MRPL58	2153.92	1.0159	0.0899658	2.54729e-30	5.57873e-29
ENSGALG00000015343	RTN4IP1	828.993	1.01616	0.142202	1.55325e-13	9.76284e-13
ENSGALG00000015062		9.79082	1.01626	1.01002	0.00888276	0.017248
ENSGALG00000041659		375.203	1.01642	0.14378	2.70145e-13	1.66038e-12
ENSGALG00000049677		618.768	1.0168	0.114066	8.62849e-20	8.98982e-19
ENSGALG00000001876	RASA4B	974.465	1.01689	0.140381	7.57056e-14	4.88822e-13
ENSGALG00000026431	SEZ6	7.71871	1.01755	0.927919	0.00945456	0.0182635
ENSGALG00000042297	ANKRD13D	7508.23	1.01858	0.105603	9.01152e-23	1.20281e-21
ENSGALG00000024979	SNORD58	27.8083	1.01877	0.329637	0.000299842	0.000725035
ENSGALG00000036171		232.113	1.01917	0.185026	6.10369e-09	2.50449e-08
ENSGALG00000046384		78.0224	1.01917	0.292389	7.63412e-05	0.000199071
ENSGALG00000006854	NEURL2	57.931	1.01967	0.324703	0.000253973	0.000620269
ENSGALG00000045063	LRP2BP	108.939	1.01981	0.317211	0.000197784	0.000490332
ENSGALG00000012429	BMP4	118.574	1.02013	0.293804	7.9974e-05	0.000207938
ENSGALG00000051749		15.4351	1.02028	0.606058	0.00830859	0.0162054
ENSGALG00000015810		7.85461	1.02044	1.15513	0.00765454	0.0150391
ENSGALG00000050287		3.333	1.02054	1.29364	0.00653981	0.0129933
ENSGALG00000025520	gga-mir-1687	2.33332	1.02103	1.2029	0.00726859	0.014342
ENSGALG00000046959		43.1815	1.02143	0.453834	0.00306917	0.00641699
ENSGALG00000051668		118.27	1.02161	0.270826	2.54646e-05	7.06973e-05
ENSGALG00000025205	SNORD102	11.1094	1.02183	0.493293	0.0044767	0.00913441
ENSGALG00000038972		6141.51	1.02208	0.110716	4.62202e-21	5.38355e-20
ENSGALG00000054915		2036.37	1.02223	0.195227	2.72141e-08	1.04252e-07
ENSGALG00000051199		1140.03	1.02245	0.0931155	8.26586e-29	1.63459e-27
ENSGALG00000039120	NBEAL2	3613.32	1.02303	0.11166	8.79745e-21	1.00506e-19
ENSGALG00000050912		15.1389	1.02308	0.579943	0.00743638	0.0146426
ENSGALG00000010167	PNN	12973.9	1.0231	0.136844	1.30534e-14	8.94133e-14
ENSGALG00000004691	NLE1	2578.02	1.02342	0.121378	5.85628e-18	5.27819e-17
ENSGALG00000048316		20.4328	1.02426	0.603503	0.00803577	0.0157209
ENSGALG00000053794		3.65413	1.02457	1.39858	0.00559273	0.0112434
ENSGALG00000010255	NASP	7132.67	1.02489	0.0574416	5.80012e-72	1.37301e-69
ENSGALG00000051480		36.2145	1.02662	0.52452	0.00543289	0.0109415
ENSGALG00000050206		60.001	1.0267	0.249382	6.05778e-06	1.80578e-05
ENSGALG00000054822		83.0999	1.02741	0.221069	5.40442e-07	1.81656e-06
ENSGALG00000049499		5.32967	1.02756	0.916571	0.00916398	0.0177512
ENSGALG00000050566		14.6219	1.02764	0.730094	0.00968708	0.0186903
ENSGALG00000048748		37.0213	1.02768	0.366825	0.00071283	0.0016392
ENSGALG00000054166	CACNG7	71.0046	1.02797	0.288228	5.50602e-05	0.000146207
ENSGALG00000030206		24.9343	1.02852	0.353231	0.000510789	0.00119735
ENSGALG00000051250		19.9077	1.02867	0.431999	0.00220166	0.00470527
ENSGALG00000039116		65.3945	1.02969	0.294762	7.18222e-05	0.000187957
ENSGALG00000013893	MNS1	605.258	1.0301	0.166104	9.23614e-11	4.51348e-10
ENSGALG00000009382	CAPN8	100.65	1.03013	0.330656	0.000266449	0.000648772
ENSGALG00000054167		86.2059	1.03032	0.292508	6.44027e-05	0.000169532
ENSGALG00000025587		29.0731	1.03034	0.405851	0.0014691	0.00323239
ENSGALG00000038624		198.435	1.03055	0.178311	1.22702e-09	5.38182e-09
ENSGALG00000028505	PSMD4	7033.43	1.03137	0.0847642	7.89133e-35	2.37878e-33
ENSGALG00000007677	THNSL1	561.119	1.03141	0.155911	6.13212e-12	3.33588e-11
ENSGALG00000014277	RHOH	40.8278	1.03144	0.399202	0.00129843	0.00287693
ENSGALG00000038782	ZC3H12D	63.3066	1.03242	0.332505	0.000273649	0.000665308
ENSGALG00000032980	DLGAP3	58.2072	1.03271	0.342659	0.00036657	0.000874952
ENSGALG00000007748	SLC16A2	157.093	1.03321	0.267274	1.69101e-05	4.78387e-05
ENSGALG00000046950		191.054	1.03322	0.228633	9.7697e-07	3.17703e-06
ENSGALG00000054912		6.97253	1.03339	0.613807	0.00783054	0.0153605
ENSGALG00000027823	TFAP4	2184.58	1.03366	0.0689157	1.27088e-51	1.05997e-49
ENSGALG00000026170	gga-mir-6667	2.56781	1.0337	0.734933	0.00940678	0.0181778
ENSGALG00000050530	SNORD58	5.20943	1.03468	0.607371	0.00761335	0.0149618
ENSGALG00000041822	FGF22	16.1828	1.035	0.512693	0.00470054	0.00955964
ENSGALG00000032799		1302.29	1.03506	0.0814108	8.34709e-38	2.97263e-36
ENSGALG00000037413	IL7	18.2724	1.03507	0.528168	0.0052267	0.0105537
ENSGALG00000042419	KCTD17	15.0863	1.03519	0.686589	0.00898146	0.0174312
ENSGALG00000054272		17.3195	1.03595	0.562415	0.00630355	0.0125486
ENSGALG00000051645	CDC6	1660.4	1.03598	0.115908	6.60185e-20	6.94575e-19
ENSGALG00000051424		6.67177	1.03614	0.666107	0.00867709	0.0168771
ENSGALG00000034288		3968.49	1.03766	0.147249	2.98665e-13	1.82244e-12
ENSGALG00000029558		223.485	1.03841	0.227397	7.69574e-07	2.53797e-06
ENSGALG00000051924		50.1399	1.03844	0.360525	0.000543586	0.00126832
ENSGALG00000047166		816.999	1.03883	0.0864172	4.59452e-34	1.29524e-32
ENSGALG00000014496	PROM1	55.0353	1.0394	0.374013	0.000731663	0.00167867
ENSGALG00000046794		45.3952	1.04103	0.325648	0.000196314	0.000486989
ENSGALG00000047838		7.15642	1.04126	1.03022	0.00800767	0.0156736
ENSGALG00000034150	CATHL3	9.04996	1.04176	0.715292	0.00891146	0.0173016
ENSGALG00000009007	PCARE	7.62752	1.04181	1.08171	0.00766897	0.0150656
ENSGALG00000015143	TTR	280.673	1.04183	0.223301	4.74392e-07	1.60663e-06
ENSGALG00000050736		20.2805	1.04218	0.452709	0.00252716	0.00535613
ENSGALG00000041323		941.425	1.04272	0.115969	3.9899e-20	4.28455e-19
ENSGALG00000011414	AMDHD1	23.1606	1.04418	0.47949	0.00330393	0.00687124
ENSGALG00000013365		7151.71	1.04428	0.110229	4.40514e-22	5.56589e-21
ENSGALG00000037641		1454.46	1.04435	0.190924	7.04002e-09	2.86894e-08
ENSGALG00000019976		1542.12	1.04501	0.10454	2.58305e-24	3.84282e-23
ENSGALG00000044313		340.897	1.04502	0.174716	3.49098e-10	1.61571e-09
ENSGALG00000051065	PYGO2	4018.17	1.04577	0.125684	1.41221e-17	1.23882e-16
ENSGALG00000031648		824.961	1.04755	0.167955	7.00796e-11	3.46779e-10
ENSGALG00000039499	LRRCC1	2451.75	1.04777	0.129116	7.78993e-17	6.38465e-16
ENSGALG00000027700	FLAD1	4211.59	1.04784	0.0905855	9.81148e-32	2.34325e-30
ENSGALG00000004505	CCDC137	2378.28	1.04808	0.0982691	2.39621e-27	4.36827e-26
ENSGALG00000013879	TIA1	18544.4	1.04844	0.108074	4.81607e-23	6.56429e-22
ENSGALG00000002009	FANCG	1476.5	1.04954	0.099894	1.30168e-26	2.27257e-25
ENSGALG00000031590	B3GAT2	21.6131	1.04954	0.466005	0.00275303	0.00580349
ENSGALG00000004670	ATRIP	4350.66	1.04986	0.133676	6.41789e-16	4.86846e-15
ENSGALG00000053376		96.0981	1.0501	0.268219	1.31362e-05	3.77056e-05
ENSGALG00000010540	TTC39A	61.6249	1.05061	0.396985	0.00102421	0.00230358
ENSGALG00000026374	PFDN2	9022.96	1.05132	0.101966	1.01438e-25	1.67299e-24
ENSGALG00000047601	5S_rRNA	3.30801	1.05158	1.02182	0.00777306	0.015257
ENSGALG00000026638	RELL2	241.04	1.05184	0.226957	5.34671e-07	1.79829e-06
ENSGALG00000054637		1170.22	1.05302	0.161547	1.10441e-11	5.88079e-11
ENSGALG00000034813		1861.09	1.05335	0.19579	1.13272e-08	4.51323e-08
ENSGALG00000053509	DDX11	2276.32	1.05348	0.153766	1.14133e-12	6.60623e-12
ENSGALG00000049996	OVOL1	62.4747	1.05546	0.33668	0.000230059	0.000565557
ENSGALG00000015017		827.161	1.05588	0.189609	3.88962e-09	1.62163e-08
ENSGALG00000047498	HNRNPUL1	6216.44	1.05592	0.0538992	2.9872e-86	1.26539e-83
ENSGALG00000054488		26.0585	1.05602	0.466234	0.00261086	0.00552188
ENSGALG00000052980		1149.12	1.05633	0.131395	1.41255e-16	1.13292e-15
ENSGALG00000033198	MYO5C	71.5176	1.05714	0.393478	0.000895725	0.00202963
ENSGALG00000017220		1813.16	1.05746	0.158192	3.55939e-12	1.98117e-11
ENSGALG00000028880	FDPS	8994.79	1.05752	0.0896803	6.79872e-33	1.77373e-31
ENSGALG00000033570		9682.56	1.0594	0.0900916	9.99238e-33	2.55313e-31
ENSGALG00000035412		27.4511	1.05972	0.436093	0.00174504	0.0037949
ENSGALG00000017829		6.23258	1.06071	0.587292	0.005964	0.0119243
ENSGALG00000053980		4.75093	1.06259	1.04863	0.00734008	0.0144636
ENSGALG00000053145		9.71404	1.06279	0.846201	0.00818482	0.0159791
ENSGALG00000025868	TAF1C	940.597	1.0631	0.114742	3.0154e-21	3.57166e-20
ENSGALG00000030407	IL6R	1424.33	1.06312	0.0917633	7.61929e-32	1.83056e-30
ENSGALG00000006137		10.488	1.06347	0.756311	0.00814684	0.0159169
ENSGALG00000027909	GPN2	4731.85	1.06434	0.103136	8.88767e-26	1.47338e-24
ENSGALG00000031398		109.058	1.0648	0.314218	9.3658e-05	0.000241372
ENSGALG00000020729	NDUFAF5	1443.43	1.06511	0.0887333	5.29369e-34	1.48454e-32
ENSGALG00000032803		240.189	1.06577	0.17581	1.99877e-10	9.4297e-10
ENSGALG00000025876	THPO	9.82943	1.06646	0.902667	0.00789031	0.0154683
ENSGALG00000037735	CenpA	982.579	1.06682	0.146751	5.43775e-14	3.54378e-13
ENSGALG00000010459	VIPAS39	4162.95	1.06688	0.132188	1.05982e-16	8.59878e-16
ENSGALG00000028331	gga-mir-6573	5.91322	1.06719	0.607271	0.00617652	0.0123099
ENSGALG00000025665		3.52511	1.06727	0.847355	0.00802091	0.0156938
ENSGALG00000051818		13.4826	1.06743	0.71187	0.00773339	0.0151826
ENSGALG00000035800	CAMKMT	291.055	1.06798	0.162635	7.66339e-12	4.13535e-11
ENSGALG00000048034		16843.1	1.06806	0.0796567	8.36503e-42	3.86931e-40
ENSGALG00000051358		1351.21	1.06828	0.119395	5.53858e-20	5.8809e-19
ENSGALG00000049965		192.39	1.06941	0.200964	1.4915e-08	5.87871e-08
ENSGALG00000036956		47656.8	1.06985	0.223045	2.29869e-07	8.04918e-07
ENSGALG00000051320		49.1895	1.06992	0.265253	7.56182e-06	2.22365e-05
ENSGALG00000011320	TMCC3	43.2587	1.07014	0.440111	0.00167365	0.00365349
ENSGALG00000043544		11.176	1.07115	0.756664	0.00783608	0.0153695
ENSGALG00000052786		1328.77	1.07143	0.193807	4.67985e-09	1.93704e-08
ENSGALG00000047814		150.421	1.07241	0.256864	4.10179e-06	1.2479e-05
ENSGALG00000053625	STAC3	61.2149	1.07269	0.290435	2.95316e-05	8.1399e-05
ENSGALG00000017866	SNORA28	46.7623	1.07305	0.320487	0.000105229	0.000269083
ENSGALG00000000249	GH	58.0067	1.07426	0.350791	0.000273588	0.000665308
ENSGALG00000034399		8206.12	1.07478	0.184035	7.52852e-10	3.38416e-09
ENSGALG00000038065	SLC8A2	35.8417	1.07646	0.396664	0.000776074	0.0017745
ENSGALG00000037390	GPR83L	8.84761	1.07796	1.032	0.00703601	0.013919
ENSGALG00000027147		411.198	1.07811	0.252022	2.56594e-06	8.0062e-06
ENSGALG00000038984		19.2432	1.07859	0.641174	0.00638676	0.0127064
ENSGALG00000023936		16.2789	1.07932	0.710852	0.00723808	0.0142889
ENSGALG00000010175	HSP90AB1	9336.52	1.07946	0.116704	3.33335e-21	3.93091e-20
ENSGALG00000054032		52.9373	1.08022	0.385215	0.000591149	0.00137352
ENSGALG00000016843	COL4A2	16.392	1.08042	0.657318	0.00657312	0.0130546
ENSGALG00000004521	GPX3	243.887	1.08073	0.225726	2.32371e-07	8.135e-07
ENSGALG00000021442	CARMIL2	52.9783	1.08136	0.342991	0.000199162	0.000493521
ENSGALG00000050750	NRN1L	98.1501	1.08146	0.301873	4.37874e-05	0.000117749
ENSGALG00000049966		4706.77	1.08165	0.0868122	1.84461e-36	6.17311e-35
ENSGALG00000004483	AHSA2	2868.7	1.08191	0.0989878	1.22969e-28	2.40514e-27
ENSGALG00000051947	OPA3	740.395	1.08211	0.149916	7.60914e-14	4.90722e-13
ENSGALG00000005173	TUBD1	3612.44	1.08283	0.132833	5.21103e-17	4.34621e-16
ENSGALG00000021271	MPZL3	4.02905	1.08294	1.45587	0.0046318	0.00943295
ENSGALG00000014603	C1S	261.037	1.08346	0.170931	3.29432e-11	1.68131e-10
ENSGALG00000013406	EOGT	36.7532	1.08366	0.476673	0.00230685	0.00491118
ENSGALG00000054577		109.858	1.08367	0.348791	0.000229638	0.00056478
ENSGALG00000041744	OTOS	237.881	1.0843	0.174039	6.5884e-11	3.26519e-10
ENSGALG00000046995	NECTIN4	160.166	1.08445	0.253109	2.44305e-06	7.63755e-06
ENSGALG00000046691		946.168	1.08493	0.10444	4.11758e-26	6.96958e-25
ENSGALG00000043499	EGFL7	102.879	1.08506	0.275641	1.07951e-05	3.12162e-05
ENSGALG00000053775		4.83253	1.08565	0.722882	0.00708571	0.0140087
ENSGALG00000052632		4.80291	1.08693	1.02445	0.00684655	0.0135692
ENSGALG00000054579		96.5327	1.08756	0.322823	9.33218e-05	0.00024066
ENSGALG00000054534		129.265	1.0877	0.186001	6.92497e-10	3.12244e-09
ENSGALG00000037051		34292	1.08784	0.126592	1.21574e-18	1.15116e-17
ENSGALG00000050456		22.431	1.08791	0.555606	0.0042129	0.00863007
ENSGALG00000053425		956.531	1.08825	0.125312	5.47947e-19	5.30704e-18
ENSGALG00000004604		2173.1	1.08828	0.143184	4.2001e-15	2.97837e-14
ENSGALG00000029256		5.49894	1.08908	1.32401	0.0053851	0.0108559
ENSGALG00000047172		17.7502	1.08917	0.396212	0.000672019	0.00155045
ENSGALG00000027520		547.913	1.09088	0.203677	1.15861e-08	4.60725e-08
ENSGALG00000016299	FAM83B	73.7691	1.09152	0.270158	6.87477e-06	2.03462e-05
ENSGALG00000033139		2247.81	1.09174	0.222889	1.2954e-07	4.64721e-07
ENSGALG00000038152	ABCC6	262.661	1.09209	0.231348	3.1252e-07	1.08186e-06
ENSGALG00000028438	CLK1	3188.25	1.0927	0.127463	1.43482e-18	1.34829e-17
ENSGALG00000047540		6.12935	1.09305	0.658367	0.00610867	0.0121878
ENSGALG00000051588		66.087	1.09315	0.356648	0.000254619	0.000621659
ENSGALG00000046375	SULT6B1	67.5612	1.09315	0.334076	0.000128231	0.000324804
ENSGALG00000049208		316.938	1.09327	0.528514	0.00338666	0.00703873
ENSGALG00000050957		100.802	1.09351	0.309244	5.00664e-05	0.000133541
ENSGALG00000047494		58.6192	1.09451	0.270934	6.82635e-06	2.02141e-05
ENSGALG00000000576	RRNAD1	1583.83	1.09487	0.0902201	9.81558e-35	2.93138e-33
ENSGALG00000034512		1208.51	1.09511	0.167824	9.3508e-12	5.01398e-11
ENSGALG00000031714		46.8725	1.09591	0.350375	0.000205909	0.000509535
ENSGALG00000050677	BRICD5	386.833	1.0963	0.172933	3.15651e-11	1.61251e-10
ENSGALG00000050083	SYCP2L	19.2438	1.09637	0.60964	0.00515313	0.0104169
ENSGALG00000028326	HSD11B2	67.6034	1.09659	0.297029	2.7542e-05	7.62151e-05
ENSGALG00000000558	SLC1A6	15.6209	1.09689	0.559281	0.00403584	0.0082948
ENSGALG00000012541	MB	55.2528	1.09776	0.451471	0.00151158	0.00331905
ENSGALG00000029571	TMEM55A	29.0028	1.09782	0.437636	0.00124704	0.00276993
ENSGALG00000021362	GPRC5C	31.2606	1.09902	0.559673	0.00398375	0.00819507
ENSGALG00000030251	ADCY8	41.8479	1.09998	0.52944	0.00324006	0.00674537
ENSGALG00000047276		566.009	1.10038	0.177911	8.37984e-11	4.11502e-10
ENSGALG00000009292		185.695	1.10203	0.13812	2.03295e-16	1.61045e-15
ENSGALG00000005318	OVCH2	176.465	1.10212	0.306769	3.94528e-05	0.000106896
ENSGALG00000047113		455.143	1.10214	0.259197	2.67095e-06	8.31289e-06
ENSGALG00000036040		12.0359	1.10258	0.647125	0.00560071	0.0112581
ENSGALG00000002648		4386.06	1.10335	0.131245	5.79704e-18	5.23066e-17
ENSGALG00000028774	S100A10	28670.6	1.10412	0.122104	2.11206e-20	2.33663e-19
ENSGALG00000052238		114.458	1.10455	0.258936	2.49645e-06	7.79763e-06
ENSGALG00000035761		55.4024	1.10497	0.434074	0.00110461	0.00247404
ENSGALG00000047209		556.683	1.1054	0.171515	1.54582e-11	8.11314e-11
ENSGALG00000016902	GPC5	67.6529	1.10586	0.371942	0.000325665	0.000783708
ENSGALG00000045873		106.642	1.10649	0.279483	9.19932e-06	2.67972e-05
ENSGALG00000049290		434.931	1.10683	0.156716	2.19463e-13	1.35873e-12
ENSGALG00000046681		7.89484	1.10708	0.596253	0.00454194	0.00925815
ENSGALG00000052207		25.6627	1.10732	0.46931	0.00173228	0.0037692
ENSGALG00000038110	DGKA	3868	1.10754	0.120092	3.97187e-21	4.66e-20
ENSGALG00000042619		3.62565	1.10769	1.38441	0.00483824	0.00981613
ENSGALG00000049395		2057.62	1.10813	0.12224	1.69612e-20	1.89732e-19
ENSGALG00000054779	FAM206A	772.506	1.1085	0.102892	6.31808e-28	1.18121e-26
ENSGALG00000010323	BATF	325.762	1.10883	0.245044	7.56362e-07	2.49593e-06
ENSGALG00000024984		14.9218	1.10916	0.490112	0.00213939	0.00458131
ENSGALG00000027018		99.9962	1.10944	0.323252	6.94133e-05	0.000182008
ENSGALG00000051271		4071.77	1.10956	0.138509	1.53661e-16	1.22814e-15
ENSGALG00000037901	EFEMP1	9.63795	1.11057	0.788512	0.00652202	0.012964
ENSGALG00000052387		102.012	1.11086	0.193283	1.17596e-09	5.17199e-09
ENSGALG00000053606		56.9496	1.11115	0.587641	0.00424587	0.00869538
ENSGALG00000050091		35.063	1.1113	0.379973	0.000370926	0.000884824
ENSGALG00000010664	KIF26B	47.8408	1.11215	0.415319	0.000756047	0.00173166
ENSGALG00000026164	gga-mir-6575	5.42552	1.11418	0.696352	0.00583208	0.0116707
ENSGALG00000013342	GBX2	363.796	1.11527	0.158456	2.54976e-13	1.57014e-12
ENSGALG00000002546	COL5A1	74054	1.11573	0.139351	1.56127e-16	1.24723e-15
ENSGALG00000028409	SNRPGP15	12312.4	1.11677	0.103217	3.7366e-28	7.08458e-27
ENSGALG00000052691		3.31823	1.11725	1.50627	0.00406746	0.00835446
ENSGALG00000049430		12.0152	1.11808	0.658985	0.00525916	0.0106126
ENSGALG00000054572		531.817	1.11922	0.157547	1.57181e-13	9.87563e-13
ENSGALG00000032149	OSBPL7	3024.69	1.11947	0.0949422	5.81168e-33	1.52861e-31
ENSGALG00000000625	MAPT	2029.35	1.12036	0.15383	4.22864e-14	2.78057e-13
ENSGALG00000005425	OGT	14065.7	1.12071	0.191944	6.64142e-10	3.00216e-09
ENSGALG00000053036		47.7432	1.12087	0.305596	2.79451e-05	7.72775e-05
ENSGALG00000047060		190.812	1.12126	0.215348	2.3806e-08	9.1918e-08
ENSGALG00000041959		12.741	1.12127	0.714671	0.0057701	0.011561
ENSGALG00000046371		3999.17	1.1216	0.148284	5.07289e-15	3.56742e-14
ENSGALG00000048226		138.923	1.12263	0.274036	4.9162e-06	1.48139e-05
ENSGALG00000050362		7.03023	1.12286	1.32819	0.0049493	0.0100294
ENSGALG00000046920		23.0585	1.12318	0.392129	0.000426672	0.00101017
ENSGALG00000042103	C5H11ORF96	24.871	1.12475	0.488089	0.00183787	0.00397905
ENSGALG00000001933	CORO2A	525.055	1.12596	0.121473	2.43794e-21	2.90908e-20
ENSGALG00000052237		4.75264	1.12598	1.40893	0.0045299	0.00923829
ENSGALG00000001565	C5	524.679	1.12612	0.184634	1.33293e-10	6.40866e-10
ENSGALG00000027053	AKAIN1	12.9745	1.12691	0.616322	0.00433035	0.00885826
ENSGALG00000027947	GHSR	76.2881	1.12698	0.337971	9.24692e-05	0.000238576
ENSGALG00000017872		23.9859	1.12751	0.372418	0.000255242	0.000623087
ENSGALG00000048543	RPP14	9.10403	1.12762	0.70046	0.0054409	0.0109546
ENSGALG00000050604		43.9091	1.12785	0.417024	0.000663916	0.00153241
ENSGALG00000008979	TRMT61B	1637.46	1.12845	0.0959248	7.83139e-33	2.02998e-31
ENSGALG00000048639		195.679	1.12846	0.232305	1.42201e-07	5.08104e-07
ENSGALG00000044071	ABI3	136.758	1.12991	0.296858	1.58413e-05	4.49651e-05
ENSGALG00000001531	FN3K	277.171	1.12999	0.192176	5.04749e-10	2.30233e-09
ENSGALG00000031238	SLIRP	3695.8	1.13084	0.104023	2.04923e-28	3.95996e-27
ENSGALG00000033877	KANSL2	1713.44	1.13155	0.0887916	4.38568e-38	1.5972e-36
ENSGALG00000036711	S100A11	25114.4	1.1316	0.106198	2.11793e-27	3.87412e-26
ENSGALG00000010971	CSRNP3	36.3602	1.13171	0.463616	0.00130075	0.00288126
ENSGALG00000006402	NRROS	35.1762	1.13305	0.494625	0.00183464	0.00397311
ENSGALG00000048013	HTD2	1445.18	1.13371	0.0968893	1.62094e-32	4.06423e-31
ENSGALG00000049270		3103.27	1.13435	0.115198	9.0113e-24	1.29513e-22
ENSGALG00000024049	RAB33A	153.257	1.1346	0.288197	9.22201e-06	2.68536e-05
ENSGALG00000051551		138.579	1.13483	0.243431	3.65007e-07	1.25384e-06
ENSGALG00000053035		310.493	1.13483	0.172327	5.58655e-12	3.05665e-11
ENSGALG00000050047		1560.15	1.13559	0.123571	4.98093e-21	5.78068e-20
ENSGALG00000029569		5.83205	1.13587	1.17411	0.00535232	0.0107965
ENSGALG00000002207	ATP6V1G3	235.001	1.13617	0.150135	4.72898e-15	3.3387e-14
ENSGALG00000034688	TIMELESS	3892.45	1.13684	0.0824846	4.17935e-44	2.2203e-42
ENSGALG00000052202		4260.32	1.13711	0.087605	2.03623e-39	7.99442e-38
ENSGALG00000028347	SDCBP2	40.5267	1.13787	0.464132	0.00123863	0.00275314
ENSGALG00000006073	NDUFAB1	5833.83	1.13804	0.112501	5.93765e-25	9.22571e-24
ENSGALG00000051456		4573.66	1.13981	0.101114	2.26741e-30	4.98613e-29
ENSGALG00000029819	SCG2	14858.5	1.14057	0.199241	1.23198e-09	5.40073e-09
ENSGALG00000028209		14.3973	1.14063	0.534004	0.00245649	0.00521526
ENSGALG00000009093	PNO1	2148.38	1.14073	0.0724478	9.39611e-57	1.05769e-54
ENSGALG00000050069		5476.54	1.14111	0.1394	3.33909e-17	2.83787e-16
ENSGALG00000038789	CLIC3	47.6838	1.14121	0.433128	0.00076508	0.00175135
ENSGALG00000052295		32.7074	1.14171	0.390361	0.000333726	0.000802269
ENSGALG00000038747	TM4SF18	68.7976	1.14221	0.24674	4.17291e-07	1.42342e-06
ENSGALG00000040296		188.616	1.14255	0.2348	1.30643e-07	4.68471e-07
ENSGALG00000042871	SLIT1	150.467	1.14376	0.287175	7.41631e-06	2.18206e-05
ENSGALG00000033811	PTPRN	64.6397	1.14384	0.369926	0.000196581	0.0004875
ENSGALG00000048109		22.1288	1.14545	0.438765	0.000803406	0.00183335
ENSGALG00000035129	RBM12B	1991.49	1.14649	0.127281	2.58155e-20	2.83267e-19
ENSGALG00000014906	MOCS2	945.056	1.14771	0.147487	8.63171e-16	6.49274e-15
ENSGALG00000049432		13.7928	1.14785	0.611583	0.00369683	0.00763803
ENSGALG00000036949	ASAP3	6029.22	1.14846	0.125186	5.56198e-21	6.41801e-20
ENSGALG00000020975	TMEM233	19.0086	1.14882	0.473526	0.00126383	0.00280334
ENSGALG00000052727		16.5591	1.14901	0.641815	0.00412344	0.00846297
ENSGALG00000054634		6485.19	1.14964	0.128418	4.22759e-20	4.53073e-19
ENSGALG00000042056	gga-mir-1658	22.3399	1.1499	0.417897	0.000537726	0.00125628
ENSGALG00000050372	SYCN	55.8627	1.14997	0.411249	0.000473444	0.00111467
ENSGALG00000045165	C1orf109	904.873	1.15	0.14385	1.56538e-16	1.2499e-15
ENSGALG00000045809		26.4579	1.15036	0.38925	0.000295054	0.000714208
ENSGALG00000010145	MDGA1	23.6609	1.15052	0.552454	0.00261032	0.00552146
ENSGALG00000016228	NYX	79.6936	1.15091	0.258677	9.45205e-07	3.07684e-06
ENSGALG00000050826		5.45262	1.15124	0.620415	0.00375207	0.00774619
ENSGALG00000010752	CDCP2	66.4708	1.15136	0.351811	0.000105452	0.000269609
ENSGALG00000053144	U3	11.9259	1.15171	0.682784	0.00456016	0.00929411
ENSGALG00000002742	TMEM132B	1901.4	1.15274	0.148017	8.11146e-16	6.10998e-15
ENSGALG00000009963	LYZ	6.25597	1.15349	0.857758	0.00544004	0.0109543
ENSGALG00000053516		162.378	1.15358	0.199026	7.77465e-10	3.48895e-09
ENSGALG00000010936	MYF6	251.245	1.15499	0.318904	2.98007e-05	8.20564e-05
ENSGALG00000026983	CHRD	251.635	1.15649	0.205431	2.04223e-09	8.77101e-09
ENSGALG00000026584		95.5197	1.1566	0.382098	0.000231301	0.000568523
ENSGALG00000039742	CYP21A1	1837.16	1.15743	0.143442	8.35574e-17	6.83447e-16
ENSGALG00000034326	TMEM158	7782.12	1.15781	0.128084	1.86933e-20	2.08096e-19
ENSGALG00000052525		1303.22	1.15787	0.157637	2.39611e-14	1.60575e-13
ENSGALG00000039160	SUPT5H	10439.5	1.15814	0.0735135	7.84082e-57	8.95132e-55
ENSGALG00000055059		5.55503	1.15923	1.34322	0.00447404	0.00913074
ENSGALG00000041906		31.7226	1.16011	0.626881	0.00363385	0.00751658
ENSGALG00000026359	SERTAD4	12.3127	1.16021	1.0233	0.00524962	0.0105947
ENSGALG00000048064		93.4865	1.16146	0.382039	0.000218217	0.000538087
ENSGALG00000049230		115.525	1.16204	0.243873	2.03428e-07	7.15754e-07
ENSGALG00000054125		934.462	1.16206	0.111563	2.47951e-26	4.24603e-25
ENSGALG00000015347	ZPLD1	61.783	1.16209	0.455145	0.000877148	0.00199146
ENSGALG00000047781	RAD9B	44.7157	1.16249	0.41142	0.000416088	0.000986272
ENSGALG00000049073		10.1198	1.16265	0.719618	0.00461589	0.00940531
ENSGALG00000050107		4.32656	1.16383	1.41247	0.00416494	0.00854269
ENSGALG00000050728		29.4901	1.16499	0.541084	0.00215195	0.00460638
ENSGALG00000011356		164.483	1.16564	0.263932	1.04925e-06	3.39971e-06
ENSGALG00000031812	TDRKH	1708.85	1.16569	0.0931712	7.66237e-37	2.61316e-35
ENSGALG00000005299	ANXA7	6.72586	1.1657	1.19734	0.00483076	0.00980219
ENSGALG00000054303		7.72806	1.16616	0.862241	0.00514123	0.0103968
ENSGALG00000051601		22.6288	1.16626	0.393587	0.000272476	0.000662845
ENSGALG00000032370		103.82	1.16742	0.307325	1.44699e-05	4.13056e-05
ENSGALG00000040498	SLC26A8	68.5902	1.16782	0.339208	5.51154e-05	0.000146281
ENSGALG00000025689	SNORD125	20.8103	1.16786	0.476045	0.00110094	0.00246616
ENSGALG00000041847		40.1862	1.16851	0.39622	0.00028213	0.000684779
ENSGALG00000027202	gga-mir-6585	58.9269	1.16866	0.262712	8.97721e-07	2.93057e-06
ENSGALG00000033758		548.545	1.16965	0.17708	4.42064e-12	2.43779e-11
ENSGALG00000047304		20.6494	1.16977	0.420345	0.000458194	0.00108051
ENSGALG00000050831		241.787	1.17102	0.156975	9.74228e-15	6.72188e-14
ENSGALG00000006253	ILKAP	3998.16	1.17137	0.0830966	4.67382e-46	2.84979e-44
ENSGALG00000050186		16.7221	1.17259	0.432755	0.000556833	0.00129734
ENSGALG00000005790		48.4673	1.17326	0.445256	0.000679722	0.0015671
ENSGALG00000023632		2955.15	1.17327	0.120638	2.68235e-23	3.72223e-22
ENSGALG00000002319	TEKT2	275.186	1.17467	0.201812	6.31781e-10	2.8615e-09
ENSGALG00000033320		24587.1	1.1766	0.146312	9.89101e-17	8.04932e-16
ENSGALG00000035362		391.705	1.17682	0.214928	4.62248e-09	1.91428e-08
ENSGALG00000047319		10.1426	1.17842	0.679636	0.00385639	0.00795239
ENSGALG00000006969	USP28	978.86	1.18007	0.113117	1.9905e-26	3.43052e-25
ENSGALG00000014264	NSUN7	107.364	1.18077	0.19606	1.8278e-10	8.65865e-10
ENSGALG00000021443	PANX3	633.059	1.18123	0.176925	2.64013e-12	1.48751e-11
ENSGALG00000050845		1731.35	1.18165	0.170593	4.66071e-13	2.78691e-12
ENSGALG00000029444	CLK2	4144.26	1.18171	0.113091	1.65882e-26	2.87298e-25
ENSGALG00000048448		324.433	1.18218	0.203317	6.4088e-10	2.90017e-09
ENSGALG00000007357	BCL6	1338.89	1.18262	0.131298	2.34426e-20	2.58109e-19
ENSGALG00000007252	ANKDD1A	14.2246	1.18407	0.654039	0.0034446	0.00715085
ENSGALG00000002426	EXOSC3	891.471	1.18493	0.110998	1.4803e-27	2.71703e-26
ENSGALG00000031119		77.1554	1.18518	0.31397	1.50004e-05	4.27592e-05
ENSGALG00000004123	PABPC1L	582.729	1.18565	0.19404	1.04515e-10	5.07813e-10
ENSGALG00000052539		114.447	1.18576	0.237321	5.91107e-08	2.18586e-07
ENSGALG00000035392		1951.08	1.1869	0.187509	2.58493e-11	1.33236e-10
ENSGALG00000049256		23.949	1.18887	0.522856	0.00152702	0.00335066
ENSGALG00000052924	DPF1	985.767	1.19155	0.105101	9.42088e-31	2.12095e-29
ENSGALG00000048950		80.5386	1.19157	0.404712	0.000263924	0.000643012
ENSGALG00000053936		286.47	1.19157	0.14828	9.93339e-17	8.07973e-16
ENSGALG00000012196	MCUB	8.15582	1.19213	0.687034	0.00362275	0.00749652
ENSGALG00000054793	NCAPH2	7239.78	1.19245	0.0870816	1.22706e-43	6.35111e-42
ENSGALG00000015145	TMC1	167.733	1.19305	0.287193	3.0785e-06	9.50963e-06
ENSGALG00000009254	ENO4	5.23895	1.19322	1.46137	0.00373511	0.00771316
ENSGALG00000002888	CASZ1	51.1603	1.19342	0.421719	0.000367652	0.000877274
ENSGALG00000023506		3083.36	1.19562	0.139253	9.58467e-19	9.16178e-18
ENSGALG00000037879	PAF1	11140.2	1.19626	0.0769829	2.06434e-55	2.17188e-53
ENSGALG00000055056		173.154	1.19639	0.202377	3.43065e-10	1.59007e-09
ENSGALG00000021399		91.6246	1.19688	0.37071	0.000104781	0.000268022
ENSGALG00000031872	AGMAT	41.2722	1.19853	0.434662	0.000443526	0.00104838
ENSGALG00000052426		90.756	1.19892	0.334499	2.96712e-05	8.17417e-05
ENSGALG00000036582		133.336	1.19948	0.24578	1.02281e-07	3.69813e-07
ENSGALG00000054257		5.39328	1.19999	0.725735	0.0037836	0.00780927
ENSGALG00000002239	REXO5	4009.11	1.20241	0.126857	2.71795e-22	3.47781e-21
ENSGALG00000030546	CLEC19A	29.9186	1.20242	0.406832	0.00024537	0.000601266
ENSGALG00000002002	BCAS2	2236.41	1.20249	0.0862819	4.07331e-45	2.2846e-43
ENSGALG00000046850		16.8679	1.20251	0.441778	0.000482212	0.00113432
ENSGALG00000051088		48.9421	1.204	0.392323	0.000171781	0.000429373
ENSGALG00000039982	IRF5	198.338	1.20476	0.235247	2.91582e-08	1.11381e-07
ENSGALG00000050459	DUSP23	1019.91	1.20546	0.136589	1.13111e-19	1.16341e-18
ENSGALG00000000604		179.386	1.20573	0.177745	1.18148e-12	6.83375e-12
ENSGALG00000041618		4834.85	1.2062	0.0687098	5.83355e-70	1.17378e-67
ENSGALG00000031325	TGFB1	28763.6	1.20806	0.0808177	1.70324e-51	1.406e-49
ENSGALG00000052642		5.30314	1.20834	1.59947	0.0031045	0.00648244
ENSGALG00000036970		108.748	1.20858	0.303753	6.12668e-06	1.82496e-05
ENSGALG00000046487		1248.62	1.2095	0.0965931	5.973e-37	2.04135e-35
ENSGALG00000044230	ARHGAP27	63.0679	1.21013	0.338026	2.9034e-05	8.00822e-05
ENSGALG00000033061	CAMK2B	6529.38	1.2105	0.153724	3.46149e-16	2.69698e-15
ENSGALG00000053641		564.221	1.21052	0.13978	4.80953e-19	4.69775e-18
ENSGALG00000048063		196.878	1.21056	0.673647	0.00311486	0.00649985
ENSGALG00000054038		1136.36	1.21101	0.160689	4.85809e-15	3.41936e-14
ENSGALG00000041407		81.5145	1.21195	0.306882	6.84158e-06	2.02555e-05
ENSGALG00000052747		17.5857	1.21198	0.473671	0.000716718	0.00164697
ENSGALG00000030652		9.03593	1.21266	0.820953	0.00402881	0.00828247
ENSGALG00000011570	ILF2	14724.8	1.21279	0.065166	2.76799e-78	8.73655e-76
ENSGALG00000043772		65.5931	1.21383	0.28109	1.40474e-06	4.48653e-06
ENSGALG00000048631		40.7744	1.21385	0.540039	0.00145884	0.00321112
ENSGALG00000007909	IQCH	108.805	1.21394	0.267244	5.03934e-07	1.69988e-06
ENSGALG00000029761	SIRT2	8599.55	1.21396	0.0675758	3.88486e-73	1.00862e-70
ENSGALG00000008045	SLC9A8	890.213	1.21413	0.204125	2.61226e-10	1.2213e-09
ENSGALG00000006376	TMC3	1672.06	1.21449	0.171373	1.35506e-13	8.56397e-13
ENSGALG00000053317		2676.93	1.21506	0.139161	2.54149e-19	2.53629e-18
ENSGALG00000025677	SCARNA8	19.3285	1.21554	0.484623	0.000802001	0.00183066
ENSGALG00000035690	RAPGEFL1	454.655	1.21595	0.181975	2.30034e-12	1.29879e-11
ENSGALG00000004424	SEC16B	248.034	1.21674	0.221874	3.91078e-09	1.63003e-08
ENSGALG00000004245	NUDT1	2775.22	1.21679	0.0855015	6.07325e-47	3.95794e-45
ENSGALG00000045312	SEMA6C	336.327	1.21708	0.194272	3.59224e-11	1.82353e-10
ENSGALG00000007862	CNTN3	15.8887	1.21765	0.642699	0.00266146	0.0056215
ENSGALG00000012260	LCT	119.095	1.21841	0.219286	2.58516e-09	1.10001e-08
ENSGALG00000050318		4.94462	1.21877	1.18753	0.0041228	0.00846273
ENSGALG00000004345	OIT3	2553.26	1.21883	0.226601	6.97836e-09	2.84598e-08
ENSGALG00000054250		1253.86	1.21909	0.146598	9.04166e-18	8.06336e-17
ENSGALG00000048152	SAE1	9273.49	1.21952	0.0791771	1.62354e-54	1.62323e-52
ENSGALG00000041098		34.7083	1.21965	0.51453	0.00109282	0.00244933
ENSGALG00000007346	JCAD	138.362	1.22053	0.224562	5.07912e-09	2.09745e-08
ENSGALG00000001640	RNF122	121.001	1.2207	0.273232	6.98468e-07	2.31438e-06
ENSGALG00000040264	C9H2ORF82	20.3588	1.22112	0.632118	0.00248535	0.00527306
ENSGALG00000025353	gga-mir-1804	19.8258	1.22233	0.410182	0.000212172	0.000523824
ENSGALG00000031024		8.30081	1.22305	0.837015	0.00388305	0.00800326
ENSGALG00000044851		161.609	1.22317	0.196323	4.39549e-11	2.21038e-10
ENSGALG00000047089		11.0274	1.22388	0.838806	0.00387322	0.00798403
ENSGALG00000030502	ADAMTS4	109.793	1.22481	0.271151	5.4839e-07	1.83943e-06
ENSGALG00000048379		2729.5	1.22567	0.146588	6.04743e-18	5.44134e-17
ENSGALG00000047782		1677.77	1.22614	0.111588	4.33821e-29	8.72903e-28
ENSGALG00000013247		129.428	1.22624	0.207421	3.13687e-10	1.45895e-09
ENSGALG00000011421	HAL	25.8066	1.22678	0.510445	0.000985633	0.00222085
ENSGALG00000052912		33.527	1.22744	0.352028	3.85208e-05	0.000104518
ENSGALG00000050856		123.058	1.22814	0.179358	7.10502e-13	4.18476e-12
ENSGALG00000035293		36.2228	1.22859	0.372888	7.51594e-05	0.000196212
ENSGALG00000004252		18.6218	1.23036	0.500487	0.000854525	0.00194311
ENSGALG00000049072		1110.23	1.23087	0.146553	4.33656e-18	3.93937e-17
ENSGALG00000013356	IKBKE	252.646	1.23108	0.190235	9.02026e-12	4.84481e-11
ENSGALG00000027716		105.099	1.23195	0.232545	1.04521e-08	4.18109e-08
ENSGALG00000034174		661.673	1.23197	0.203995	1.41729e-10	6.78992e-10
ENSGALG00000017079	USPL1	2282.43	1.23212	0.137858	3.83219e-20	4.12345e-19
ENSGALG00000043775	RAPGEF3	44.2479	1.23294	0.411705	0.000195251	0.0004845
ENSGALG00000007539	ANKRD2	88.3139	1.23379	0.252562	8.98272e-08	3.26694e-07
ENSGALG00000011392	MSH4	2707.02	1.23522	0.217437	1.20081e-09	5.27407e-09
ENSGALG00000013741	SYTL3	80.2317	1.23636	0.253095	8.91769e-08	3.24476e-07
ENSGALG00000000452	TNFRSF10B	14379.4	1.2369	0.118817	2.1473e-26	3.68891e-25
ENSGALG00000049946		16.8721	1.23708	0.635472	0.00226928	0.00483822
ENSGALG00000003058		129.535	1.2372	0.318076	8.02329e-06	2.34991e-05
ENSGALG00000013674	TUSC3	3.15875	1.23843	1.52838	0.00320192	0.0066703
ENSGALG00000034478	CCL4	5997.97	1.23848	0.0787189	8.80693e-57	9.98346e-55
ENSGALG00000032955	TUFT1	5673.6	1.23863	0.0883901	1.2618e-45	7.33255e-44
ENSGALG00000046686		200.937	1.24056	0.260277	1.58613e-07	5.63121e-07
ENSGALG00000049390		519.808	1.24155	0.154095	7.25578e-17	5.96203e-16
ENSGALG00000000048		140.182	1.24208	0.248434	4.8947e-08	1.82469e-07
ENSGALG00000051696		396.746	1.24267	0.219168	1.25092e-09	5.47621e-09
ENSGALG00000048403		14.021	1.24267	0.49482	0.000716648	0.00164697
ENSGALG00000006714	CCDC61	2873.01	1.24269	0.0901951	3.33917e-44	1.78573e-42
ENSGALG00000005957		101.36	1.24385	0.310243	4.81818e-06	1.45322e-05
ENSGALG00000038231	CFAP126	25.9897	1.24466	0.486583	0.000633603	0.00146644
ENSGALG00000005772	BOK	265.179	1.24511	0.198424	3.09994e-11	1.58412e-10
ENSGALG00000035760	LENG8	5769.37	1.24574	0.1528	3.26789e-17	2.77883e-16
ENSGALG00000041044		161.405	1.24622	0.222692	1.8936e-09	8.15879e-09
ENSGALG00000025804	CLCN2	21.9424	1.24665	0.593903	0.00169703	0.00370049
ENSGALG00000051214		99.2893	1.24787	0.309723	4.38173e-06	1.32755e-05
ENSGALG00000010182	SLC29A1	2694.59	1.24827	0.119318	1.20872e-26	2.11486e-25
ENSGALG00000041491	ACKR4	415.201	1.24883	0.223854	2.07495e-09	8.89808e-09
ENSGALG00000047137		2.46608	1.2516	1.47151	0.00327686	0.00681846
ENSGALG00000050465		40.6649	1.25217	0.353279	2.87282e-05	7.92795e-05
ENSGALG00000054926		19.5641	1.25234	0.534394	0.00101867	0.00229176
ENSGALG00000044299		106.49	1.25278	0.315866	5.58743e-06	1.67145e-05
ENSGALG00000030000		70.4306	1.25697	0.345207	1.97431e-05	5.53667e-05
ENSGALG00000008671	ST8SIA6	4.46264	1.25788	1.53303	0.00307197	0.00642118
ENSGALG00000052302		119.262	1.25912	0.356705	2.95859e-05	8.15206e-05
ENSGALG00000052592	TMEM82	12.0051	1.26108	0.80307	0.00309371	0.00646109
ENSGALG00000054260		315.806	1.26127	0.233777	5.60432e-09	2.30429e-08
ENSGALG00000027287	HK3	2403.83	1.26143	0.182278	3.87026e-13	2.33244e-12
ENSGALG00000053390		8.13271	1.26143	0.818028	0.00315052	0.00656831
ENSGALG00000025633		8.84485	1.26282	0.63773	0.0019314	0.00416746
ENSGALG00000041347	PROM2	18.2655	1.26341	0.565319	0.00122356	0.00272378
ENSGALG00000025550	gga-mir-1774	11.655	1.26346	0.539489	0.000977375	0.00220348
ENSGALG00000052251		745.128	1.26356	0.148291	1.39025e-18	1.311e-17
ENSGALG00000049780		6909.14	1.26405	0.106253	1.11148e-33	3.07413e-32
ENSGALG00000001177	CD34	8.32254	1.26423	0.819449	0.00311194	0.00649545
ENSGALG00000006779	PDZD3	164.24	1.26445	0.203915	4.69136e-11	2.35181e-10
ENSGALG00000008257	MERTK	489.367	1.26569	0.1328	1.37754e-22	1.81757e-21
ENSGALG00000028457		16.9002	1.26582	0.608689	0.00162015	0.00354631
ENSGALG00000016564	PTK2B	209.643	1.26584	0.220437	7.64386e-10	3.43313e-09
ENSGALG00000046750	SNORD58	4.2296	1.2663	0.817068	0.0030702	0.0064183
ENSGALG00000009699	CCNL1	6808.58	1.26734	0.19192	3.36422e-12	1.87838e-11
ENSGALG00000033118	FAM83H	391.142	1.26808	0.127464	2.25173e-24	3.36547e-23
ENSGALG00000019768	ACSF2	888.047	1.26934	0.248186	2.47933e-08	9.54324e-08
ENSGALG00000004878		394.693	1.27006	0.183233	3.49125e-13	2.11353e-12
ENSGALG00000032545	NKX6-1	463.915	1.27018	0.152074	5.74765e-18	5.18901e-17
ENSGALG00000027476	PLEKHG5	241.638	1.27022	0.239716	9.24363e-09	3.71801e-08
ENSGALG00000032847	HDGF	20691.8	1.27028	0.0851875	2.48019e-51	2.01635e-49
ENSGALG00000051907		16.7357	1.27053	0.527103	0.00081555	0.00185974
ENSGALG00000034196	WNT2B	23.272	1.27074	0.418583	0.000150158	0.000377377
ENSGALG00000015483	PNISR	9049.83	1.27149	0.187692	1.03846e-12	6.02598e-12
ENSGALG00000031338		30.8745	1.2715	0.438895	0.000227395	0.000559691
ENSGALG00000001551	CCNL2	12654.9	1.27251	0.119066	1.01826e-27	1.87969e-26
ENSGALG00000049304		110.32	1.27279	0.237257	6.40336e-09	2.6221e-08
ENSGALG00000050870	NPM2	1629.24	1.27375	0.129127	5.14073e-24	7.4955e-23
ENSGALG00000009733	SHFM1	5687.76	1.2739	0.103683	9.40004e-36	2.97274e-34
ENSGALG00000031863		31.9205	1.27578	0.300388	1.57735e-06	5.02187e-06
ENSGALG00000037519	C1orf35	3728.22	1.27636	0.0613313	3.06566e-97	1.64493e-94
ENSGALG00000044098		1151.91	1.27768	0.114144	3.78523e-30	8.22278e-29
ENSGALG00000017864		49.9856	1.27788	0.306401	2.18282e-06	6.85331e-06
ENSGALG00000002123	OSCP1	2297.9	1.27803	0.139723	4.97252e-21	5.77508e-20
ENSGALG00000033780		238.142	1.27838	0.281692	4.19435e-07	1.43013e-06
ENSGALG00000054647		13.5771	1.27854	0.497339	0.000538197	0.00125702
ENSGALG00000047019		1358.89	1.27867	0.137634	1.3049e-21	1.58888e-20
ENSGALG00000050819		1187.61	1.27901	0.136277	5.31968e-22	6.66908e-21
ENSGALG00000035031	HEY1	290.821	1.27906	0.1891	1.09148e-12	6.32454e-12
ENSGALG00000054453		112.509	1.28059	0.322331	4.95944e-06	1.49358e-05
ENSGALG00000044199	CYP2AC7	13.2585	1.28182	0.497048	0.000520687	0.0012193
ENSGALG00000025464		52.2027	1.2819	0.296579	1.10995e-06	3.58198e-06
ENSGALG00000050260		166.954	1.28293	0.216868	2.58709e-10	1.20989e-09
ENSGALG00000048399		90.0282	1.28338	0.377921	4.38702e-05	0.000117949
ENSGALG00000027389	RGS7BP	237.076	1.28415	0.182085	1.41708e-13	8.94539e-13
ENSGALG00000049498		332.54	1.28497	0.1531	3.90537e-18	3.55771e-17
ENSGALG00000031572		3544.72	1.28562	0.131091	8.77685e-24	1.26369e-22
ENSGALG00000044241		392.785	1.28599	0.209346	6.33584e-11	3.14875e-10
ENSGALG00000006045	SH3GL3	163.199	1.28614	0.16684	1.03189e-15	7.72216e-15
ENSGALG00000029537	SNUPN	3940.08	1.28684	0.152033	2.11532e-18	1.96708e-17
ENSGALG00000038146		234.674	1.28692	0.187773	5.73248e-13	3.40501e-12
ENSGALG00000049787		9.82335	1.28718	0.662468	0.00184024	0.00398311
ENSGALG00000027722		44.1962	1.28804	0.645779	0.00169601	0.00369878
ENSGALG00000038243		299.452	1.29105	0.244154	9.20042e-09	3.70341e-08
ENSGALG00000000585	MYL4	3.94303	1.29167	1.39307	0.00312872	0.00652624
ENSGALG00000015413	STX19	4.28579	1.29322	1.64523	0.0025774	0.00545614
ENSGALG00000005643	LYVE1	284.559	1.29385	0.243419	7.85913e-09	3.1826e-08
ENSGALG00000010635		31.1727	1.29426	0.470791	0.000317485	0.000765742
ENSGALG00000041074		2.61697	1.29572	1.2163	0.0032267	0.00672017
ENSGALG00000044678		25.0025	1.2958	0.529728	0.000679241	0.00156622
ENSGALG00000045036		178.416	1.29637	0.2275	9.01834e-10	4.01794e-09
ENSGALG00000004613	P2RX5	684.003	1.29729	0.25444	2.47018e-08	9.51256e-08
ENSGALG00000021171		102.67	1.29772	0.355615	1.66816e-05	4.72255e-05
ENSGALG00000051765		24141.7	1.29802	0.103114	2.01701e-37	7.08904e-36
ENSGALG00000041008		1555.28	1.29843	0.159753	3.45412e-17	2.931e-16
ENSGALG00000049205		82.5538	1.30064	0.263839	5.82663e-08	2.15612e-07
ENSGALG00000041295	EN2	15.6874	1.30082	1.3398	0.00311398	0.00649886
ENSGALG00000031196		9.42129	1.30286	0.770435	0.00233851	0.00497594
ENSGALG00000000277	GnRH-I	151.653	1.30296	0.234607	2.02942e-09	8.72067e-09
ENSGALG00000015006	MAB21L3	165.283	1.30351	0.299265	8.91455e-07	2.91306e-06
ENSGALG00000004562	HVCN1	620.731	1.30388	0.195458	1.91526e-12	1.08824e-11
ENSGALG00000053386		9.19935	1.30619	1.02612	0.00301427	0.00631204
ENSGALG00000036935		3851.49	1.30627	0.106124	6.51245e-36	2.08411e-34
ENSGALG00000029702		14773.2	1.30684	0.146211	3.08919e-20	3.35764e-19
ENSGALG00000012869	OVA	5.15121	1.30758	1.18501	0.00310713	0.00648708
ENSGALG00000036683	PNPO	1485.62	1.30776	0.114264	1.97871e-31	4.65663e-30
ENSGALG00000046744		44.2063	1.30795	0.321042	2.97907e-06	9.21309e-06
ENSGALG00000047414		72.7262	1.30797	0.36173	1.82395e-05	5.13649e-05
ENSGALG00000037408	ADMP	135.338	1.30849	0.300669	8.92019e-07	2.91432e-06
ENSGALG00000052620		69.9126	1.30919	0.358413	1.58264e-05	4.49308e-05
ENSGALG00000002487	SFSWAP	9171.35	1.30934	0.147925	6.6839e-20	7.0229e-19
ENSGALG00000038546		24.0458	1.30945	0.567842	0.000875809	0.0019887
ENSGALG00000032375		8.53094	1.30993	0.56371	0.000842002	0.00191707
ENSGALG00000035029		4881.7	1.31033	0.153768	1.20937e-18	1.14648e-17
ENSGALG00000048128		14.8002	1.31212	0.472488	0.000274772	0.000667724
ENSGALG00000051767		323.28	1.31221	0.200585	4.4478e-12	2.45193e-11
ENSGALG00000013748	CD226	70.5736	1.31494	0.32342	3.01393e-06	9.31551e-06
ENSGALG00000041435		127.896	1.31554	0.267626	5.96878e-08	2.20568e-07
ENSGALG00000038523	gga-mir-7477	4.53059	1.31596	0.750346	0.00207285	0.00444769
ENSGALG00000044705	TIMM50	6851.33	1.31632	0.0739161	4.83055e-72	1.16056e-69
ENSGALG00000037985		3.29921	1.317	0.990665	0.00283609	0.00596766
ENSGALG00000049657		54.0015	1.31715	0.36266	1.66486e-05	4.71404e-05
ENSGALG00000033148		281.176	1.31775	0.195989	1.2839e-12	7.39689e-12
ENSGALG00000001701		1417.75	1.31927	0.201138	3.88453e-12	2.15321e-11
ENSGALG00000041094	SYT1	11.3581	1.31957	0.713149	0.00181961	0.00394534
ENSGALG00000005217	MOGAT1	293.544	1.32146	0.17007	5.75809e-16	4.38448e-15
ENSGALG00000032644		5035.17	1.32374	0.11225	3.23952e-33	8.69108e-32
ENSGALG00000008627	TTBK1	154.154	1.32508	0.257573	1.7802e-08	6.96376e-08
ENSGALG00000050167		16.0546	1.32619	0.528915	0.000521131	0.00122017
ENSGALG00000003203		35.2775	1.32764	0.347602	7.83695e-06	2.30119e-05
ENSGALG00000006900		14.0226	1.32764	0.728904	0.00182349	0.00395269
ENSGALG00000003076	FASLG	83.6472	1.32906	0.508781	0.000398105	0.000946153
ENSGALG00000034022		123.686	1.3292	0.313087	1.33422e-06	4.26977e-06
ENSGALG00000049457		8.41739	1.32964	1.62654	0.00247337	0.00524972
ENSGALG00000005147	AMY1A	111.943	1.33025	0.364915	1.5133e-05	4.3099e-05
ENSGALG00000019794	MSTO1	2114.64	1.33043	0.154443	5.10221e-19	4.96555e-18
ENSGALG00000051460		25.6819	1.33087	0.410497	6.24923e-05	0.000164746
ENSGALG00000047946		148.303	1.33091	0.162305	1.72916e-17	1.50212e-16
ENSGALG00000008047		5.53948	1.33104	1.55777	0.00260898	0.00551935
ENSGALG00000006728	SLC5A1	1311.6	1.33169	0.217619	6.39703e-11	3.17531e-10
ENSGALG00000001620		393.419	1.33286	0.221342	1.16642e-10	5.64346e-10
ENSGALG00000047532		562.241	1.33294	0.158334	2.73827e-18	2.52162e-17
ENSGALG00000047805		100.884	1.33417	0.347225	7.00284e-06	2.07062e-05
ENSGALG00000032723	ANKRD13B	1039.93	1.33461	0.157285	1.5388e-18	1.44348e-17
ENSGALG00000001256	NLRC5	1587.23	1.33537	0.173789	1.08631e-15	8.09181e-15
ENSGALG00000002647	PLS1	22.9513	1.3369	0.506222	0.00035887	0.000858101
ENSGALG00000038614	SNORA81	218.959	1.33719	0.185943	4.43792e-14	2.91343e-13
ENSGALG00000042677		299.807	1.3373	0.250355	5.95069e-09	2.44358e-08
ENSGALG00000006919	POF1B	307.531	1.33744	0.235719	9.16731e-10	4.07867e-09
ENSGALG00000042903		129.927	1.33821	0.320262	1.73021e-06	5.48683e-06
ENSGALG00000026241	GRIN3B	179.822	1.33855	0.233393	6.39231e-10	2.89362e-09
ENSGALG00000053173		3.0191	1.3387	1.09929	0.0027437	0.0057861
ENSGALG00000051887		42.2112	1.34123	0.373266	1.76739e-05	4.98331e-05
ENSGALG00000036283	RBM8A	7622.45	1.34129	0.089863	1.64382e-51	1.36394e-49
ENSGALG00000038207		5921.79	1.34326	0.149519	1.83679e-20	2.04615e-19
ENSGALG00000050158		1994.35	1.34327	0.115075	1.26173e-32	3.18841e-31
ENSGALG00000002781	BRCA1	4544.3	1.34443	0.171284	2.88016e-16	2.26045e-15
ENSGALG00000005537	ASB14	198.03	1.34452	0.300164	4.45212e-07	1.51257e-06
ENSGALG00000005000	COMTD1	71.8149	1.34512	0.335892	3.51021e-06	1.07749e-05
ENSGALG00000029346		1522.02	1.34581	0.163791	1.44295e-17	1.26372e-16
ENSGALG00000002312	TMEM132E	22.1985	1.34592	0.608328	0.000909284	0.00205861
ENSGALG00000029494	BGLAP	442.84	1.34644	0.160781	3.83035e-18	3.49134e-17
ENSGALG00000009705	RYR3	21.1112	1.34762	0.818838	0.00202918	0.00436097
ENSGALG00000002845	CTNNA3	13.9973	1.34811	0.871162	0.00220482	0.0047114
ENSGALG00000003285	CDHR2	46.9432	1.34869	0.4297	8.18739e-05	0.00021274
ENSGALG00000043806	DNAH10	88.5976	1.34922	0.337741	3.60359e-06	1.10447e-05
ENSGALG00000015056	LAMA3	1401.72	1.34951	0.149292	1.08765e-20	1.23382e-19
ENSGALG00000051905		38.5401	1.34968	0.464305	0.00016503	0.000413203
ENSGALG00000010859	EPGN	166.828	1.35008	0.240028	1.17076e-09	5.15053e-09
ENSGALG00000000909	GFAP	90.226	1.3503	0.300067	3.97106e-07	1.35802e-06
ENSGALG00000050980		890.161	1.3504	0.231428	3.41714e-10	1.58472e-09
ENSGALG00000026776		571.868	1.3506	0.206421	3.93795e-12	2.18132e-11
ENSGALG00000037842	LRGUK	83.7182	1.35072	0.39109	2.82599e-05	7.80676e-05
ENSGALG00000006807	PLSCR5	8.75979	1.35086	1.02005	0.00251802	0.00533744
ENSGALG00000016774	NPAS2	810.482	1.35453	0.191978	1.12538e-13	7.15455e-13
ENSGALG00000042418	CHEK1	3292.66	1.35469	0.0758724	1.89151e-72	4.75743e-70
ENSGALG00000041978	K123	76.0516	1.355	0.354475	7.05003e-06	2.08343e-05
ENSGALG00000026687	PLCD4	79.3636	1.35647	0.281235	8.30615e-08	3.02704e-07
ENSGALG00000052976		2448.7	1.3569	0.14843	4.16198e-21	4.87239e-20
ENSGALG00000035332		26.943	1.36002	0.578321	0.000646857	0.00149529
ENSGALG00000037400		636.587	1.36017	0.171411	1.38269e-16	1.11064e-15
ENSGALG00000047981		3747.74	1.36251	0.0980029	4.2095e-45	2.35279e-43
ENSGALG00000030890	RRS1	7171.72	1.36303	0.153736	5.02137e-20	5.36001e-19
ENSGALG00000003952	RBPJL	19.0014	1.36392	0.781025	0.001712	0.0037301
ENSGALG00000000109	AFMID	2931.24	1.36546	0.154639	6.88573e-20	7.23024e-19
ENSGALG00000048740		14.4269	1.36566	0.698574	0.00129704	0.00287423
ENSGALG00000050394		143.169	1.36603	0.265181	1.50931e-08	5.94746e-08
ENSGALG00000052658		699.112	1.3711	0.170556	5.77959e-17	4.79557e-16
ENSGALG00000001084	ATP8B3	1624.68	1.37125	0.161308	1.21096e-18	1.14731e-17
ENSGALG00000040194		26.5937	1.37366	0.378421	1.37728e-05	3.93995e-05
ENSGALG00000011353	TNNI3K	30.5606	1.37413	0.476774	0.000161493	0.000404599
ENSGALG00000017838	SNORA62	136.401	1.37427	0.175075	2.62788e-16	2.07053e-15
ENSGALG00000039571	PRPH	52.3319	1.37447	0.366727	8.80105e-06	2.56964e-05
ENSGALG00000048830	EIF4EBP3	646.883	1.37449	0.188413	1.85401e-14	1.25395e-13
ENSGALG00000012285	BAIAP2L2	51.5254	1.37545	0.345341	3.46142e-06	1.06374e-05
ENSGALG00000030712	COL2A1	98.3896	1.37599	0.232203	1.83326e-10	8.68198e-10
ENSGALG00000054099		155.675	1.37691	0.34931	4.06912e-06	1.23866e-05
ENSGALG00000050125		3411.44	1.37774	0.104762	1.10606e-40	4.68533e-39
ENSGALG00000034868	KRT7	1010.08	1.38144	0.134515	6.16614e-26	1.03608e-24
ENSGALG00000033039	ENG	192.02	1.38153	0.217782	1.32421e-11	6.99566e-11
ENSGALG00000005628	COL9A3	27.0043	1.3818	0.762364	0.00147149	0.00323643
ENSGALG00000047587		8.70004	1.38363	1.06899	0.00228595	0.00487247
ENSGALG00000040313		28.0892	1.38383	0.385403	1.53637e-05	4.37247e-05
ENSGALG00000037493		625.365	1.38516	0.19192	3.18183e-14	2.11034e-13
ENSGALG00000010507	FCRL4	38.0649	1.38563	0.590987	0.0005914	0.0013739
ENSGALG00000037332	IGFBP7	295.981	1.38594	0.196919	1.16122e-13	7.37075e-13
ENSGALG00000035368	CTRL	34.548	1.3872	0.362678	6.2508e-06	1.85953e-05
ENSGALG00000030129		20.9596	1.3875	0.534421	0.000329039	0.000791356
ENSGALG00000004074	KCNS1	208.014	1.38795	0.19833	1.53457e-13	9.65296e-13
ENSGALG00000055086		2551.34	1.38939	0.137658	3.69493e-25	5.83682e-24
ENSGALG00000001014	ARPC5L	1795.86	1.39001	0.0961473	1.44776e-48	1.02213e-46
ENSGALG00000042741	GRK2	4247.8	1.39059	0.118572	5.78445e-33	1.52393e-31
ENSGALG00000029812	RAB25	12.6098	1.39062	1.09224	0.00225861	0.00481676
ENSGALG00000002015	SNCG	35.2534	1.39116	0.446308	7.4906e-05	0.000195582
ENSGALG00000042151		955.471	1.39329	0.217198	8.04632e-12	4.33618e-11
ENSGALG00000030809		403.553	1.39399	0.223867	2.68998e-11	1.38385e-10
ENSGALG00000029298	F5	146.249	1.395	0.256988	3.08166e-09	1.29857e-08
ENSGALG00000043674	gga-mir-6516	3.05605	1.39541	1.15349	0.00229252	0.00488454
ENSGALG00000054276		6.99576	1.39674	0.838215	0.00163488	0.00357516
ENSGALG00000021758	SNORD36	29.766	1.39749	0.372163	7.90312e-06	2.31893e-05
ENSGALG00000006855	MELTF	159.805	1.39865	0.275825	2.07151e-08	8.04853e-08
ENSGALG00000048773		535.708	1.39936	0.203219	3.2693e-13	1.98513e-12
ENSGALG00000029675	MARCHF4	7.4915	1.39945	0.996674	0.00202515	0.0043529
ENSGALG00000045335		25.053	1.40041	0.64206	0.000769768	0.00176158
ENSGALG00000054738		71.6232	1.4006	0.274941	1.82298e-08	7.11554e-08
ENSGALG00000001889	CARD9	215.595	1.40092	0.243423	4.68781e-10	2.14191e-09
ENSGALG00000007014	PYROXD2	78.5786	1.40168	0.330073	1.04234e-06	3.38004e-06
ENSGALG00000038575		99.4996	1.40274	0.242157	3.73528e-10	1.72135e-09
ENSGALG00000032142	MT-CO1	1.16417e+06	1.40348	0.242105	3.6334e-10	1.67777e-09
ENSGALG00000050645		33.1648	1.40424	0.483901	0.000135984	0.000343201
ENSGALG00000025240	gga-mir-1661	15.623	1.4045	0.487651	0.000144562	0.000363995
ENSGALG00000052134		40.4364	1.40556	0.339704	1.6417e-06	5.21334e-06
ENSGALG00000030710		106.002	1.40577	0.342487	1.88551e-06	5.95585e-06
ENSGALG00000029203	TNNT1	61.2243	1.40661	0.263239	4.73511e-09	1.95891e-08
ENSGALG00000028612		41.5447	1.40675	0.602754	0.00055484	0.00129307
ENSGALG00000041560		3065.79	1.40757	0.1309	3.41495e-28	6.49001e-27
ENSGALG00000043768	MT-ND2	222820	1.40873	0.259486	2.9396e-09	1.24131e-08
ENSGALG00000005209	AQP1	53.4992	1.40903	0.542485	0.000301229	0.000728171
ENSGALG00000049461	BG8	111.556	1.41136	0.372566	6.62437e-06	1.96521e-05
ENSGALG00000017846		23.9758	1.41161	0.351141	2.62546e-06	8.1808e-06
ENSGALG00000017858		8.19174	1.41225	0.70506	0.000993641	0.00223795
ENSGALG00000035923	MTMR11	3614.16	1.41325	0.125021	7.36838e-31	1.66585e-29
ENSGALG00000002960	HMGCS2	24.4133	1.41405	0.586227	0.000455272	0.00107377
ENSGALG00000000242	EBF2	169.653	1.41558	0.249142	6.8614e-10	3.09638e-09
ENSGALG00000013604	VIP	8.32792	1.41795	1.62311	0.0021071	0.00451638
ENSGALG00000023546		563.786	1.41804	0.131253	1.90723e-28	3.69543e-27
ENSGALG00000005458	RPL3L	25.7318	1.41809	0.585526	0.000438279	0.00103673
ENSGALG00000054443		13529.9	1.41895	0.144151	4.17219e-24	6.12771e-23
ENSGALG00000021314	PLA2G10	181.163	1.41998	0.210243	7.65924e-13	4.49966e-12
ENSGALG00000016945	LECT1	13.2656	1.42152	0.569107	0.000363787	0.000869082
ENSGALG00000041384	SHKBP1	1735.1	1.42277	0.0909589	2.20849e-56	2.40203e-54
ENSGALG00000049794		3060.49	1.4233	0.168129	1.40544e-18	1.32378e-17
ENSGALG00000010497	SLC29A4	261.217	1.42331	0.159177	2.13107e-20	2.35604e-19
ENSGALG00000031824		1082.82	1.42375	0.133012	5.54005e-28	1.0418e-26
ENSGALG00000032730	NOP56	12528.6	1.42376	0.0930815	4.75678e-54	4.61265e-52
ENSGALG00000023780	TREM-B2	7.36496	1.42451	1.47766	0.00219735	0.00469692
ENSGALG00000004367	AWAT1	80.6704	1.42453	0.289168	3.98405e-08	1.49734e-07
ENSGALG00000036587	LHX4	8.14347	1.42551	1.12757	0.00203064	0.00436354
ENSGALG00000052975	CCDC113	45.2332	1.42688	0.386375	9.01553e-06	2.62999e-05
ENSGALG00000046866		26.6906	1.42761	0.700721	0.000883197	0.00200265
ENSGALG00000006776	KLHDC8B	425.013	1.42811	0.204266	1.42522e-13	8.98973e-13
ENSGALG00000051367		22.3858	1.42909	0.439132	4.1887e-05	0.000112978
ENSGALG00000054023		1056.79	1.42951	0.110497	1.57675e-39	6.23611e-38
ENSGALG00000050127		5787.96	1.42972	0.0695794	4.65259e-95	2.41589e-92
ENSGALG00000008918	LAMP5	85.1413	1.42997	0.357252	2.64536e-06	8.23644e-06
ENSGALG00000050863		63.1805	1.43061	0.441852	4.39678e-05	0.000118155
ENSGALG00000002442	ANKS4B	58.3713	1.43103	0.370558	4.63815e-06	1.40181e-05
ENSGALG00000052522		15.2876	1.43147	0.460091	6.55543e-05	0.000172395
ENSGALG00000007395		30.2511	1.4322	0.412234	1.96134e-05	5.50413e-05
ENSGALG00000046656	PMVK	1739.65	1.4327	0.111042	2.45525e-39	9.56953e-38
ENSGALG00000002892		43.2684	1.4335	0.433172	3.43613e-05	9.37959e-05
ENSGALG00000007525		292.336	1.43393	0.23674	6.87292e-11	3.40306e-10
ENSGALG00000053886		50.1733	1.43394	0.328895	5.67576e-07	1.90022e-06
ENSGALG00000034042	PIAS3	2152.98	1.4356	0.115093	5.80178e-37	1.98705e-35
ENSGALG00000011468	IGFBP5	269.798	1.43685	0.173593	6.65417e-18	5.96726e-17
ENSGALG00000035985		4.71412	1.43686	1.57519	0.00207615	0.00445418
ENSGALG00000006964	SDR42E2	31.4554	1.43815	0.57686	0.000343917	0.000823936
ENSGALG00000006868	CRACR2B	49.1093	1.43907	0.539911	0.000225332	0.000554784
ENSGALG00000041778		924.722	1.4394	0.117869	1.47543e-35	4.62062e-34
ENSGALG00000047357		41.8067	1.44043	0.462029	6.213e-05	0.000163871
ENSGALG00000049351		14.6677	1.44225	0.526503	0.000183641	0.000457325
ENSGALG00000054593		119.659	1.44249	0.208602	2.3383e-13	1.44379e-12
ENSGALG00000046687	EPS8L3	334.685	1.44321	0.18047	6.5574e-17	5.4075e-16
ENSGALG00000011096	ABCB10	231.452	1.44338	0.211374	4.26214e-13	2.55903e-12
ENSGALG00000039480		38.5151	1.44385	0.424317	2.40988e-05	6.70212e-05
ENSGALG00000054828		29.0967	1.44414	0.514447	0.00015187	0.000381559
ENSGALG00000003569	TMEM130	169.208	1.44436	0.255865	7.74541e-10	3.47679e-09
ENSGALG00000047906		14.3564	1.44635	1.04271	0.00174895	0.00380238
ENSGALG00000043133	gga-mir-1564	60.3311	1.44923	0.249702	3.01975e-10	1.40569e-09
ENSGALG00000053608		793.172	1.44986	0.184541	1.98315e-16	1.57243e-15
ENSGALG00000038363		12.0292	1.45029	0.518905	0.000153282	0.000384808
ENSGALG00000004111	GPR174	10.5007	1.45143	0.864449	0.00130702	0.00289396
ENSGALG00000041161	NT5DC4	183.847	1.45206	0.222591	3.28514e-12	1.83678e-11
ENSGALG00000036263		2912.21	1.4521	0.153728	1.81249e-22	2.35287e-21
ENSGALG00000052696		97.1203	1.45387	0.282228	1.13684e-08	4.52739e-08
ENSGALG00000036725	ASCL3	225.383	1.45443	0.2554	5.62832e-10	2.55641e-09
ENSGALG00000049166		20.1973	1.45617	0.561828	0.000252902	0.000617843
ENSGALG00000015254	ST18	46.8723	1.45693	0.436953	2.89691e-05	7.99308e-05
ENSGALG00000017870	SNORD24	39.0088	1.45736	0.290263	2.2133e-08	8.5746e-08
ENSGALG00000041926	HEXIM1	6976.63	1.45958	0.106072	2.30934e-44	1.24743e-42
ENSGALG00000052641	PLD6	57.7519	1.4615	0.294823	3.01767e-08	1.15081e-07
ENSGALG00000027620		84.3645	1.46162	0.267845	2.12311e-09	9.09653e-09
ENSGALG00000047425		18.1877	1.46388	0.393253	7.065e-06	2.08675e-05
ENSGALG00000053091		57.7373	1.46471	0.384431	5.03805e-06	1.51584e-05
ENSGALG00000023692		33.6684	1.46635	0.418118	1.54166e-05	4.38603e-05
ENSGALG00000054713		11800	1.46819	0.120424	1.73522e-35	5.41313e-34
ENSGALG00000037369		337.041	1.46829	0.242264	6.02678e-11	3.00164e-10
ENSGALG00000032098	ARTN	22.4942	1.46839	0.670205	0.000571773	0.00133099
ENSGALG00000033567		845.421	1.47074	0.144417	1.14939e-25	1.88987e-24
ENSGALG00000003319	ADAP2	192.977	1.47119	0.247777	1.2663e-10	6.10469e-10
ENSGALG00000045505		58.7843	1.47155	0.427994	1.92462e-05	5.40768e-05
ENSGALG00000018352	gga-mir-7-1	11.4961	1.47179	0.555142	0.000205051	0.000507566
ENSGALG00000002632	CALCRL	2933.26	1.47206	0.222861	1.78861e-12	1.01916e-11
ENSGALG00000051479	CDK5	5038.32	1.47211	0.135625	9.3838e-29	1.84885e-27
ENSGALG00000054726		122.146	1.47619	0.298197	2.97506e-08	1.13536e-07
ENSGALG00000040754	CYP1C1	28.4934	1.47876	0.549874	0.00018102	0.000451485
ENSGALG00000048653		44.5981	1.47964	0.388355	4.77646e-06	1.44144e-05
ENSGALG00000010977	FAM221A	114.672	1.47969	0.234198	1.15034e-11	6.11125e-11
ENSGALG00000053187		1172.9	1.48187	0.17995	8.26669e-18	7.38861e-17
ENSGALG00000048627		2177.46	1.48219	0.163463	5.69397e-21	6.5656e-20
ENSGALG00000055005		73.3712	1.48352	0.394208	5.63635e-06	1.68515e-05
ENSGALG00000037744	CACNA1S	74.3515	1.48382	0.378065	2.99731e-06	9.26594e-06
ENSGALG00000048125		10.1713	1.48464	0.691551	0.000580402	0.00134991
ENSGALG00000030706	MAP3K6	6381.57	1.48524	0.146844	2.24271e-25	3.60648e-24
ENSGALG00000009725	SCG5	285.249	1.48595	0.280272	4.59031e-09	1.90194e-08
ENSGALG00000025817	NHLH1	58.6149	1.48658	0.353327	9.21796e-07	3.00489e-06
ENSGALG00000047157		44.13	1.48778	0.377718	2.79368e-06	8.67306e-06
ENSGALG00000044866		6374.83	1.48814	0.234609	9.53789e-12	5.1109e-11
ENSGALG00000050830	SV2A	127.338	1.48822	0.273927	2.22458e-09	9.52116e-09
ENSGALG00000031045		217.451	1.48855	0.201952	7.46418e-15	5.19908e-14
ENSGALG00000051992	CYP2J23	129.141	1.48875	0.217958	3.65335e-13	2.20668e-12
ENSGALG00000008845	HAO1	55.2257	1.48983	0.341316	4.57978e-07	1.5543e-06
ENSGALG00000023886	ZNF804A	38.5063	1.49023	0.517811	0.000104215	0.000266742
ENSGALG00000039216	COL6A2	4768.51	1.49056	0.0789301	7.41719e-81	2.65321e-78
ENSGALG00000011322	NEK10	37.9591	1.49165	0.453899	2.98297e-05	8.21221e-05
ENSGALG00000048996		451.996	1.49165	0.243077	3.49551e-11	1.77892e-10
ENSGALG00000051848	KIF5A	81.0003	1.49273	0.310417	5.69276e-08	2.10901e-07
ENSGALG00000029002		46.9106	1.49376	0.455845	3.05188e-05	8.3919e-05
ENSGALG00000055069		3223.17	1.49483	0.0945943	1.42191e-57	1.72094e-55
ENSGALG00000047020		36.8074	1.49641	0.513942	9.249e-05	0.000238592
ENSGALG00000052593		174.439	1.4967	0.263224	5.16345e-10	2.35123e-09
ENSGALG00000026518	RUNDC3A	238.414	1.49733	0.139367	2.89619e-28	5.53681e-27
ENSGALG00000052214		22.2861	1.49777	0.685057	0.000511959	0.00119991
ENSGALG00000053319		13.5906	1.49873	0.675928	0.000481083	0.00113183
ENSGALG00000048707		94.7948	1.50147	0.237764	1.09529e-11	5.83612e-11
ENSGALG00000035685		1193.22	1.50215	0.206106	1.32117e-14	9.04206e-14
ENSGALG00000007594	ASB12	242.414	1.50286	0.253396	1.19079e-10	5.75618e-10
ENSGALG00000013234	HAPLN2	214.499	1.50335	0.287987	6.71133e-09	2.74124e-08
ENSGALG00000042750	ND1	298548	1.50387	0.260138	2.89744e-10	1.34993e-09
ENSGALG00000001824		271.963	1.50559	0.163694	1.59661e-21	1.93238e-20
ENSGALG00000021738		8.66296	1.50676	0.632762	0.00033413	0.000803118
ENSGALG00000030955	gga-mir-3535	9.12356	1.50906	0.607134	0.000262792	0.000640643
ENSGALG00000046788		8.75433	1.50929	0.90224	0.00106443	0.0023897
ENSGALG00000008998	FAM179A	205.635	1.50932	0.266956	5.96667e-10	2.70551e-09
ENSGALG00000049542		10.7878	1.51167	0.762775	0.000688681	0.00158662
ENSGALG00000048887		27.5627	1.51198	0.48446	4.67736e-05	0.000125194
ENSGALG00000050520		10.656	1.51345	0.544526	0.000124545	0.000316015
ENSGALG00000040070	PDIA2	84.6768	1.51415	0.304434	2.32815e-08	8.99791e-08
ENSGALG00000007579	APBB1IP	212.125	1.51462	0.189903	6.25862e-17	5.17171e-16
ENSGALG00000028817	OTX1	303.925	1.51492	0.16594	2.91883e-21	3.46237e-20
ENSGALG00000049887		11.9501	1.51573	0.716209	0.000540987	0.00126298
ENSGALG00000001727	LZTS1	1439.61	1.51644	0.126775	2.4629e-34	7.16913e-33
ENSGALG00000049424		156.307	1.51882	0.268038	5.37809e-10	2.44413e-09
ENSGALG00000026247		5.08109	1.51898	1.07269	0.00135285	0.00298844
ENSGALG00000053130	MYOZ3	26.4502	1.51987	0.498453	5.64592e-05	0.000149551
ENSGALG00000014962	CALHM6	21.8541	1.52064	0.631342	0.000297807	0.000720331
ENSGALG00000012464	SOUL	4.76613	1.52192	1.48015	0.00172461	0.00375403
ENSGALG00000009069	CAPN14	13.7988	1.52278	0.890232	0.00096853	0.00218537
ENSGALG00000033462		14944.2	1.52295	0.276569	1.31635e-09	5.7517e-09
ENSGALG00000047031		2666.29	1.52505	0.0971243	6.36154e-57	7.42041e-55
ENSGALG00000029617	COL17A1	59.6542	1.52614	0.347294	3.5386e-07	1.21789e-06
ENSGALG00000044914	C11orf16	54.0236	1.52717	0.442688	1.50246e-05	4.28206e-05
ENSGALG00000049570		90.7551	1.52803	0.304728	1.80519e-08	7.05295e-08
ENSGALG00000008100	RAPSN	80.8075	1.53097	0.360524	6.66141e-07	2.21273e-06
ENSGALG00000034244		67.1212	1.53099	0.229087	8.7816e-13	5.13281e-12
ENSGALG00000040424	SCNN1A	36.8766	1.53137	0.377875	1.506e-06	4.80328e-06
ENSGALG00000016693	CSF2RA	35.6517	1.53167	0.546023	0.000108115	0.00027598
ENSGALG00000045596		34.8766	1.53592	0.5458	0.000103776	0.000265663
ENSGALG00000011744	KALRN	643.861	1.53593	0.166519	1.14136e-21	1.39821e-20
ENSGALG00000038433	SPON2	59.8097	1.53759	0.400735	3.48685e-06	1.07094e-05
ENSGALG00000013124	FHOD3	31.7092	1.53985	0.42114	6.84697e-06	2.02677e-05
ENSGALG00000017828		78.3819	1.543	0.229263	6.12573e-13	3.62922e-12
ENSGALG00000012639	MTERF2	88.6527	1.54357	0.337729	1.49175e-07	5.31139e-07
ENSGALG00000045232		223.096	1.54417	0.303163	1.13745e-08	4.52871e-08
ENSGALG00000048236		1022.11	1.54439	0.132535	8.89184e-33	2.29011e-31
ENSGALG00000032845	ASB10	4.31038	1.54773	1.57014	0.00162434	0.003555
ENSGALG00000045172	FAM166A	21.5968	1.54821	0.561516	0.000115056	0.000292908
ENSGALG00000014944	GCNT4	12.7261	1.54891	1.02443	0.00111738	0.00250056
ENSGALG00000049957		179.595	1.5498	0.45816	1.73482e-05	4.89748e-05
ENSGALG00000048907		86.9765	1.55393	0.20949	4.27854e-15	3.03266e-14
ENSGALG00000052546	HIF3A	530.794	1.55496	0.206884	2.02663e-15	1.48083e-14
ENSGALG00000026405	gga-mir-6712	5.97443	1.55777	0.753001	0.000498382	0.00116911
ENSGALG00000008945	NEXN	44.1394	1.55948	0.365582	5.53619e-07	1.8562e-06
ENSGALG00000025852	gga-mir-6677	6.57824	1.55974	0.913064	0.000852496	0.00193905
ENSGALG00000038760		111.172	1.56045	0.300737	6.53876e-09	2.67687e-08
ENSGALG00000035117		83.3515	1.56148	0.304904	9.28454e-09	3.73167e-08
ENSGALG00000002579	RIMBP2	180.723	1.56328	0.270067	2.28015e-10	1.07133e-09
ENSGALG00000050143		16.2451	1.56558	1.03785	0.00106423	0.0023897
ENSGALG00000054405		488.846	1.56633	0.18499	8.95308e-19	8.59378e-18
ENSGALG00000047956		666.264	1.56937	0.253059	1.80537e-11	9.41098e-11
ENSGALG00000045548		3221.75	1.56994	0.127595	3.20631e-36	1.05116e-34
ENSGALG00000036021	MTMR7	42.4469	1.57522	0.450016	1.05024e-05	3.0417e-05
ENSGALG00000017811		44.3932	1.577	0.33067	5.16641e-08	1.92197e-07
ENSGALG00000047468		410.493	1.57717	0.231517	3.12114e-13	1.89875e-12
ENSGALG00000008398	MPP4	130.406	1.57917	0.310759	1.07239e-08	4.28133e-08
ENSGALG00000026055	PALM	137.517	1.5798	0.219945	2.23808e-14	1.50298e-13
ENSGALG00000046749		125.114	1.58045	0.328972	4.30261e-08	1.61105e-07
ENSGALG00000051754	KRT17	100.361	1.58353	0.260132	3.51161e-11	1.78598e-10
ENSGALG00000048089		475.554	1.58427	0.216051	7.31252e-15	5.10007e-14
ENSGALG00000017493		1013.26	1.58704	0.134369	1.20223e-33	3.30808e-32
ENSGALG00000048365	GPATCH4	3354.35	1.5888	0.0960952	7.56504e-63	1.17091e-60
ENSGALG00000028284	PTX3	531.397	1.58904	0.167767	9.31782e-23	1.24266e-21
ENSGALG00000003972	FAXDC2	725.59	1.58918	0.167821	9.51246e-23	1.26652e-21
ENSGALG00000054460		158.258	1.59258	0.33011	3.73515e-08	1.40873e-07
ENSGALG00000040521	HOXA2	433.285	1.59305	0.238287	7.05947e-13	4.16097e-12
ENSGALG00000053921		35.7704	1.59354	0.416672	2.9741e-06	9.203e-06
ENSGALG00000028341		126.079	1.596	0.333726	4.53033e-08	1.69356e-07
ENSGALG00000046030		64.4273	1.59602	0.333207	4.36757e-08	1.63386e-07
ENSGALG00000028810	CHCHD10	3733.88	1.59616	0.133995	3.5026e-34	9.97901e-33
ENSGALG00000048020		381.711	1.59689	0.251379	6.29959e-12	3.42351e-11
ENSGALG00000048033	SNORD58	6.74265	1.59715	0.818411	0.000522489	0.00122299
ENSGALG00000035334	COX3	437907	1.59854	0.240474	8.95973e-13	5.23312e-12
ENSGALG00000049665	BLEC3	62.4989	1.59899	0.322045	1.81419e-08	7.08467e-08
ENSGALG00000032456	COII	434123	1.59977	0.240634	8.88282e-13	5.19008e-12
ENSGALG00000047094		55.6778	1.60534	0.314565	8.74942e-09	3.52893e-08
ENSGALG00000030254	METAP1D	156.186	1.60588	0.272707	1.09025e-10	5.2845e-10
ENSGALG00000036944	SNORA63	44.8968	1.60678	0.334192	3.84948e-08	1.44947e-07
ENSGALG00000022622	HOXA4	630.784	1.61057	0.157779	5.8636e-26	9.86274e-25
ENSGALG00000048991		1176.4	1.61077	0.126343	1.03688e-38	3.918e-37
ENSGALG00000051597		2550.19	1.61091	0.114622	2.41546e-46	1.51881e-44
ENSGALG00000054240		25.1767	1.61112	0.454199	7.7643e-06	2.28069e-05
ENSGALG00000006189	CRYGN	85.5953	1.61236	0.341735	5.82484e-08	2.15595e-07
ENSGALG00000050012		190.971	1.61244	0.219552	6.12875e-15	4.29119e-14
ENSGALG00000052579		1078.07	1.614	0.181028	1.49755e-20	1.68338e-19
ENSGALG00000051518		414.933	1.61856	0.123124	5.79835e-41	2.5363e-39
ENSGALG00000007814		16.4442	1.62017	0.684407	0.000219043	0.000540042
ENSGALG00000025355		16.1958	1.62465	0.473052	1.09152e-05	3.15388e-05
ENSGALG00000036447		180.488	1.62535	0.310625	4.14155e-09	1.72221e-08
ENSGALG00000051496		89.8444	1.62661	0.232482	7.29665e-14	4.71893e-13
ENSGALG00000032684		611.006	1.62794	0.180906	6.75405e-21	7.7491e-20
ENSGALG00000047653		68.5557	1.63219	0.326462	1.35475e-08	5.36599e-08
ENSGALG00000007929	DIXDC1	37.1586	1.63231	0.406106	1.19011e-06	3.82838e-06
ENSGALG00000037983	LUC7L	6953.21	1.63411	0.189328	1.74816e-19	1.76427e-18
ENSGALG00000025695	SCARNA13	39.6916	1.6369	0.369487	2.02519e-07	7.13025e-07
ENSGALG00000000906	RALGPS1	342.653	1.63967	0.215381	7.33247e-16	5.54135e-15
ENSGALG00000047734		35.1647	1.64065	0.449389	4.77344e-06	1.4408e-05
ENSGALG00000004804		13.4999	1.64154	0.716578	0.000236703	0.000581444
ENSGALG00000035842	SLC37A2	3616.07	1.64201	0.165856	1.19648e-24	1.81695e-23
ENSGALG00000007184	FEZF2	4.98125	1.64293	1.80871	0.0012685	0.00281332
ENSGALG00000035641		2480.94	1.6431	0.109001	7.22914e-53	6.46486e-51
ENSGALG00000041709	gga-mir-1608	18.5101	1.64325	0.537702	3.40774e-05	9.30683e-05
ENSGALG00000039978	SLC4A1	34.5558	1.64408	0.562542	5.00461e-05	0.000133509
ENSGALG00000025614		59.992	1.64526	0.290218	3.45188e-10	1.59853e-09
ENSGALG00000036229	ND4	245902	1.64675	0.270112	2.67763e-11	1.37837e-10
ENSGALG00000053247		349.062	1.64784	0.158156	5.78507e-27	1.03125e-25
ENSGALG00000032465	ATP8	71460.2	1.64957	0.254267	2.18865e-12	1.2379e-11
ENSGALG00000017832	SNORD24	15.2899	1.65011	0.501196	1.58762e-05	4.50562e-05
ENSGALG00000008538	GINS1	2150.55	1.65063	0.0877795	2.08475e-80	7.14006e-78
ENSGALG00000044816		89.7744	1.6509	0.313014	3.02951e-09	1.27827e-08
ENSGALG00000013468	TLR3	47.9578	1.65201	0.468519	7.14597e-06	2.10946e-05
ENSGALG00000051012	USP21	565.741	1.65259	0.150049	9.29719e-30	1.96143e-28
ENSGALG00000035673	ADAM11	12.609	1.66524	0.741324	0.000236803	0.000581603
ENSGALG00000042478	ND4L	37808.6	1.67006	0.284777	1.00899e-10	4.90985e-10
ENSGALG00000030436	ND3	63903.5	1.67075	0.242711	1.39071e-13	8.7858e-13
ENSGALG00000052689		535.813	1.67256	0.199129	1.12985e-18	1.07299e-17
ENSGALG00000052421		129.078	1.67475	0.24002	7.10015e-14	4.59554e-13
ENSGALG00000027484	C20orf85	16.0571	1.67697	0.734752	0.000210445	0.000519958
ENSGALG00000006054	CALCA	131.662	1.67793	0.286751	1.05949e-10	5.14003e-10
ENSGALG00000049164		998.833	1.67864	0.188248	1.19652e-20	1.35541e-19
ENSGALG00000037336	PRTG	928.235	1.67927	0.221186	7.52826e-16	5.68664e-15
ENSGALG00000011202	COLQ	111.132	1.67994	0.353856	3.95825e-08	1.48869e-07
ENSGALG00000031548		323.564	1.68055	0.272669	1.57194e-11	8.24488e-11
ENSGALG00000009965	MPL	449.323	1.68415	0.22841	3.87938e-15	2.75823e-14
ENSGALG00000025661		14.8266	1.68548	0.503367	1.14952e-05	3.31847e-05
ENSGALG00000052330		687.885	1.68904	0.16427	2.10944e-26	3.63161e-25
ENSGALG00000010078	GLP1R	347.481	1.68955	0.153281	7.46803e-30	1.58592e-28
ENSGALG00000052880		118.957	1.69054	0.221154	4.85113e-16	3.7185e-15
ENSGALG00000051804		151.61	1.69131	0.328718	5.17835e-09	2.13569e-08
ENSGALG00000008185	AOX1	21.3834	1.69256	0.566382	3.42122e-05	9.34205e-05
ENSGALG00000030510		63.7295	1.69714	0.327894	4.31757e-09	1.79308e-08
ENSGALG00000052385		195.551	1.69782	0.254011	4.99307e-13	2.98121e-12
ENSGALG00000052425	BATF3	71.5283	1.69928	0.357203	3.51756e-08	1.32978e-07
ENSGALG00000003021	CHRNA5	73.4977	1.70003	0.310004	8.09277e-10	3.62463e-09
ENSGALG00000001310	TRNAU1AP	30.6997	1.70063	0.672585	0.000111314	0.000283652
ENSGALG00000025513	gga-mir-1598	8.52499	1.70149	0.861853	0.00034719	0.000831521
ENSGALG00000052406		404.732	1.7025	0.1915	1.40564e-20	1.58491e-19
ENSGALG00000003774	ATP13A2	12760	1.70432	0.189931	6.6095e-21	7.59408e-20
ENSGALG00000006306	UROC1	45.9545	1.70506	0.567442	3.10389e-05	8.525e-05
ENSGALG00000037497	CABP2	770.498	1.70558	0.170266	3.00096e-25	4.75925e-24
ENSGALG00000052240		967.315	1.7058	0.202909	9.48438e-19	9.0767e-18
ENSGALG00000053601	LPXN	94.8066	1.70642	0.27568	1.215e-11	6.43985e-11
ENSGALG00000050368		295.338	1.70649	0.217085	8.39745e-17	6.8651e-16
ENSGALG00000044799	VSIG4	60.8424	1.70735	0.422993	8.35664e-07	2.743e-06
ENSGALG00000047627		749.303	1.70929	0.19232	1.40601e-20	1.58491e-19
ENSGALG00000028316		4.52855	1.70984	1.28944	0.000883001	0.00200249
ENSGALG00000023953		71.4417	1.71031	0.382275	1.26498e-07	4.54314e-07
ENSGALG00000026038	ERI2	2283.1	1.71089	0.245363	6.47346e-14	4.19836e-13
ENSGALG00000012790	DSP	22.5412	1.71098	0.877032	0.00035028	0.000838308
ENSGALG00000041091	ATP6	485906	1.71528	0.247897	9.28804e-14	5.94472e-13
ENSGALG00000026015		15.1434	1.71566	0.707428	0.000133431	0.00033718
ENSGALG00000048536		37.7213	1.71917	0.501386	7.68834e-06	2.2592e-05
ENSGALG00000046212		175.722	1.72286	0.283837	2.41316e-11	1.24662e-10
ENSGALG00000054988		22.2629	1.72515	0.939748	0.000407189	0.000966174
ENSGALG00000045125	GP5	136.066	1.72698	0.214055	1.47899e-17	1.29388e-16
ENSGALG00000019233		16.3347	1.72796	1.17159	0.000698431	0.00160678
ENSGALG00000051786		38.5685	1.72872	0.361283	2.75578e-08	1.05493e-07
ENSGALG00000007386	LUC7L3	7534.09	1.73083	0.137603	6.18991e-38	2.23908e-36
ENSGALG00000030195		56.919	1.73169	0.331028	2.83952e-09	1.20157e-08
ENSGALG00000051951		57.466	1.73279	0.342636	6.99765e-09	2.8524e-08
ENSGALG00000029500	ND5	294724	1.73325	0.27173	3.32092e-12	1.8555e-11
ENSGALG00000049066		6.28495	1.73727	1.77145	0.00107432	0.00241025
ENSGALG00000038396		46.5604	1.73786	0.376458	5.92985e-08	2.1923e-07
ENSGALG00000007976		172.255	1.73947	0.252866	1.12968e-13	7.17905e-13
ENSGALG00000001740	MGAT5B	123.345	1.73996	0.319495	8.62747e-10	3.85233e-09
ENSGALG00000035464		54.6588	1.74216	0.410117	3.02622e-07	1.04917e-06
ENSGALG00000045436		190.217	1.74334	0.271719	2.51334e-12	1.41756e-11
ENSGALG00000038283		2169.44	1.74404	0.255124	1.49762e-13	9.4279e-13
ENSGALG00000001696	SAG	42.655	1.74476	0.394172	1.37407e-07	4.91957e-07
ENSGALG00000017836		34.7163	1.74521	0.376115	5.16024e-08	1.92056e-07
ENSGALG00000051219		10.6203	1.74609	0.684523	8.86325e-05	0.000229449
ENSGALG00000017857		42.9748	1.74755	0.359747	1.80046e-08	7.03617e-08
ENSGALG00000005156		403.879	1.74773	0.172317	7.27569e-26	1.21617e-24
ENSGALG00000046419		34.3102	1.75044	0.790434	0.000184823	0.000460184
ENSGALG00000050717		4.75295	1.7512	1.83076	0.00103833	0.00233403
ENSGALG00000021180	PAQR9	126.631	1.75229	0.242124	8.36291e-15	5.79999e-14
ENSGALG00000008702	OVOL2	24.0261	1.75238	0.435194	7.29996e-07	2.41387e-06
ENSGALG00000008206	TESC	86.0063	1.75843	0.33166	1.76325e-09	7.61755e-09
ENSGALG00000021766		23.2061	1.76091	0.423841	4.17412e-07	1.42353e-06
ENSGALG00000019934		126.104	1.76199	0.278591	4.23188e-12	2.3385e-11
ENSGALG00000030377	MDFI	24.1939	1.76403	0.431066	5.3398e-07	1.79634e-06
ENSGALG00000049516		869.596	1.76517	0.182584	7.83561e-24	1.13222e-22
ENSGALG00000050454		20.5093	1.76829	0.533258	9.22091e-06	2.68536e-05
ENSGALG00000031651		8.39679	1.7685	1.84681	0.00100311	0.00225801
ENSGALG00000052986		1034.91	1.77358	0.173577	3.07263e-26	5.23942e-25
ENSGALG00000048315		1309.86	1.77626	0.154082	1.79684e-32	4.49824e-31
ENSGALG00000001169		100.252	1.77785	0.330796	1.1077e-09	4.87974e-09
ENSGALG00000006584		8109.65	1.78033	0.208278	2.18458e-19	2.18825e-18
ENSGALG00000049775	gga-mir-12227	19.3183	1.78208	0.39883	9.85997e-08	3.57388e-07
ENSGALG00000019718	KRT13	73.1719	1.78237	0.332192	1.14338e-09	5.03283e-09
ENSGALG00000032428		400.299	1.78246	0.19204	2.94556e-22	3.75711e-21
ENSGALG00000027517	gga-mir-3064	1572.88	1.78567	0.191158	1.66408e-22	2.18311e-21
ENSGALG00000048646		7.41805	1.78587	1.98019	0.000928396	0.00209893
ENSGALG00000006834	CPB1	9.65615	1.78788	0.917433	0.000273654	0.000665308
ENSGALG00000049898	gga-mir-12288	14.9503	1.78827	0.502757	3.75384e-06	1.14768e-05
ENSGALG00000033271	PFKM	230.603	1.78839	0.416153	2.04423e-07	7.18941e-07
ENSGALG00000018534		3.59477	1.78937	1.52076	0.000873637	0.00198405
ENSGALG00000021748		33.5557	1.79051	0.351135	4.53501e-09	1.88193e-08
ENSGALG00000015107	PIP5K1B	51.6735	1.79338	1.43567	0.000801653	0.00183012
ENSGALG00000033075	SNORA51	37.2698	1.79401	0.440956	5.23298e-07	1.76261e-06
ENSGALG00000011816	ENGASE	825.05	1.79493	0.150776	1.98858e-34	5.83062e-33
ENSGALG00000043283	LGI2	46.4664	1.79728	0.447102	6.29113e-07	2.09362e-06
ENSGALG00000027736	gga-mir-3533	6.36895	1.79984	0.707632	7.36968e-05	0.000192612
ENSGALG00000035365		1002.94	1.80023	0.124115	2.0288e-49	1.52606e-47
ENSGALG00000026056	SNORD39	42.7949	1.80038	0.302554	3.74669e-11	1.89954e-10
ENSGALG00000019384	MAPK12	41.3917	1.80559	0.405353	9.57542e-08	3.47309e-07
ENSGALG00000054657		901.354	1.81276	0.124198	5.11215e-50	3.99468e-48
ENSGALG00000017863		34.6469	1.81292	0.421252	1.8073e-07	6.39107e-07
ENSGALG00000030941	KIAA1324	388.926	1.81356	0.184845	1.61155e-24	2.41988e-23
ENSGALG00000047525		71.5206	1.81492	0.326408	3.4412e-10	1.5945e-09
ENSGALG00000032079	CYTB	298457	1.82033	0.279188	9.56453e-13	5.57423e-12
ENSGALG00000038527	CARMIL3	573.205	1.82201	0.20488	9.0038e-21	1.0279e-19
ENSGALG00000037869		51.2314	1.82639	0.42827	2.02743e-07	7.13659e-07
ENSGALG00000009792		219.163	1.83281	0.208864	2.47488e-20	2.72118e-19
ENSGALG00000000703	SLC45A3	165.27	1.83424	0.211074	5.20936e-20	5.557e-19
ENSGALG00000051403		5.67277	1.84055	1.83932	0.000878522	0.0019943
ENSGALG00000013239		247.281	1.84412	0.189714	3.52147e-24	5.19094e-23
ENSGALG00000053524		62.6818	1.84545	0.253247	4.11104e-15	2.9165e-14
ENSGALG00000050470	OPN1LW	219.025	1.84636	0.286136	1.34749e-12	7.74384e-12
ENSGALG00000025270	SNORA52	39.6773	1.84648	0.388212	2.00689e-08	7.81254e-08
ENSGALG00000053469		156.652	1.85069	0.342765	7.3083e-10	3.28884e-09
ENSGALG00000028681		524.554	1.85257	0.233615	2.8585e-17	2.44882e-16
ENSGALG00000032404	MYH1C	41.8775	1.85384	0.883554	0.000165797	0.000414865
ENSGALG00000047845		206.61	1.8566	0.237161	6.31569e-17	5.21619e-16
ENSGALG00000047893		219.142	1.85739	0.310667	2.54112e-11	1.31062e-10
ENSGALG00000027314	SAXO1	62.2682	1.85924	0.462384	4.89461e-07	1.65452e-06
ENSGALG00000029940	IL1B	57.7814	1.8595	0.431391	1.4583e-07	5.19801e-07
ENSGALG00000012068		216.867	1.86006	0.242504	2.15036e-16	1.69928e-15
ENSGALG00000016988	RUBCNL	72.7652	1.86048	0.277568	2.41818e-13	1.49254e-12
ENSGALG00000025692		187.026	1.86296	0.225809	2.00975e-18	1.87216e-17
ENSGALG00000003435	PGC	95.3115	1.86304	0.276191	1.7912e-13	1.11886e-12
ENSGALG00000001189	NCF1C	41.0705	1.86489	0.402632	3.36352e-08	1.27454e-07
ENSGALG00000042356	FSTL3	70.9479	1.86963	0.394297	1.96401e-08	7.64933e-08
ENSGALG00000021529	GP1BB	1239.81	1.87213	0.212785	1.74045e-20	1.94555e-19
ENSGALG00000042521	MPP3	785.152	1.87592	0.214665	2.89993e-20	3.16261e-19
ENSGALG00000025418		70.4171	1.87832	0.264115	1.298e-14	8.89858e-14
ENSGALG00000007780	EIF4E3	161.212	1.88591	0.200059	5.12058e-23	6.95578e-22
ENSGALG00000050627		1009.71	1.88754	0.224313	4.58031e-19	4.4793e-18
ENSGALG00000047176		46.8676	1.88856	0.492549	9.06347e-07	2.95692e-06
ENSGALG00000002957		81.2755	1.89401	0.354253	8.19844e-10	3.66686e-09
ENSGALG00000043314	SNORA75	50.786	1.89449	0.341744	2.76676e-10	1.29166e-09
ENSGALG00000053866		47.7355	1.89471	0.387591	8.71214e-09	3.51477e-08
ENSGALG00000021938	SNORA72	13.6171	1.89667	0.694158	3.17676e-05	8.71295e-05
ENSGALG00000008518		29.7001	1.90037	0.515385	1.50117e-06	4.7888e-06
ENSGALG00000054582		10.3057	1.90186	0.662248	2.11947e-05	5.92516e-05
ENSGALG00000004257	TSPAN15	13.2244	1.9031	0.889294	0.000130124	0.000329255
ENSGALG00000039447	KRT23	42.0335	1.91191	0.43372	7.69693e-08	2.81649e-07
ENSGALG00000043672	STAB1	316.094	1.91587	0.260534	1.91232e-15	1.40048e-14
ENSGALG00000053105	RAP1GAP	308.649	1.91599	0.178438	7.53603e-29	1.49578e-27
ENSGALG00000039585		7.09062	1.92047	1.6628	0.000696676	0.0016032
ENSGALG00000035975		2831.42	1.92121	0.288388	2.51015e-13	1.54752e-12
ENSGALG00000048574		274.321	1.92261	0.25515	4.75138e-16	3.64899e-15
ENSGALG00000020647	LDLRAD1	385.426	1.92266	0.239085	8.84472e-18	7.89647e-17
ENSGALG00000027514	SCEL	156.68	1.92426	0.226879	2.24778e-19	2.25016e-18
ENSGALG00000047622		1217.91	1.92508	0.203364	3.01989e-23	4.17263e-22
ENSGALG00000005214	TERB1	20.2146	1.92678	0.61981	9.56803e-06	2.77858e-05
ENSGALG00000042449		23.9054	1.92726	0.42733	4.58003e-08	1.71135e-07
ENSGALG00000047211	FCER1G	31.612	1.93311	0.485667	4.27942e-07	1.45728e-06
ENSGALG00000048462		368.696	1.93557	0.236588	2.68269e-18	2.47185e-17
ENSGALG00000006375	TM4SF19	62.1072	1.93558	0.367812	1.08729e-09	4.79906e-09
ENSGALG00000047788		11.8808	1.93717	0.549784	2.33699e-06	7.31912e-06
ENSGALG00000043763	SNORD18	10.5795	1.9384	0.663927	1.61315e-05	4.57326e-05
ENSGALG00000029193		1305.77	1.93849	0.292069	2.76559e-13	1.69785e-12
ENSGALG00000029653		74.0349	1.9401	0.45297	1.18563e-07	4.26866e-07
ENSGALG00000027949		13.6622	1.94133	0.669174	1.68359e-05	4.76371e-05
ENSGALG00000010867	TACSTD2	60.8428	1.9424	0.461401	1.60555e-07	5.69765e-07
ENSGALG00000026081	RBM38	27.5432	1.94269	0.870083	9.37121e-05	0.000241473
ENSGALG00000053046		602.152	1.9454	0.149047	6.32883e-41	2.76084e-39
ENSGALG00000051209		298.044	1.94735	0.281714	4.04853e-14	2.66649e-13
ENSGALG00000054974		113.675	1.94817	0.364821	6.81521e-10	3.07726e-09
ENSGALG00000049733		593.849	1.9489	0.157634	4.13556e-37	1.43162e-35
ENSGALG00000034107	TRIM63	159.786	1.94959	0.294443	2.93932e-13	1.79493e-12
ENSGALG00000054322		934.946	1.95914	0.217657	2.00183e-21	2.40653e-20
ENSGALG00000050120		38.753	1.96302	0.391272	3.46958e-09	1.45329e-08
ENSGALG00000032220	ELN	47.1444	1.96592	0.399441	5.52958e-09	2.27646e-08
ENSGALG00000051529		19.7658	1.96636	0.6148	6.2066e-06	1.84775e-05
ENSGALG00000003690	KRT14	249.851	1.96884	0.230608	1.15972e-19	1.19132e-18
ENSGALG00000000417	SLC16A4	51.1783	1.96915	0.485155	2.69549e-07	9.39771e-07
ENSGALG00000016364	ALKAL2	15.8525	1.97295	0.856101	7.2202e-05	0.000188889
ENSGALG00000016724	RGN	61.3255	1.97312	0.359916	2.82882e-10	1.31834e-09
ENSGALG00000025527	SNORD79	18.7832	1.97675	0.49548	3.45732e-07	1.19145e-06
ENSGALG00000030331	SNORD51	5.87303	1.9795	0.948146	0.000116484	0.000296404
ENSGALG00000051290		112.178	1.98263	0.334219	2.03081e-11	1.05519e-10
ENSGALG00000017392	SPDYA	134.348	1.98284	0.259648	1.71045e-16	1.36168e-15
ENSGALG00000048776		3681.6	1.98541	0.240262	1.10591e-18	1.05087e-17
ENSGALG00000006273	MYLK2	30.2108	1.98655	0.739966	2.62619e-05	7.28105e-05
ENSGALG00000030247	TMOD4	579.403	1.99236	0.293004	7.34405e-14	4.74768e-13
ENSGALG00000011524	PPEF2	37.8915	1.99339	0.364554	2.81192e-10	1.3116e-09
ENSGALG00000053303		327.097	1.99429	0.214862	1.30388e-22	1.72461e-21
ENSGALG00000051300		418.702	1.99537	0.260579	1.38268e-16	1.11064e-15
ENSGALG00000026888		92.3378	2.00005	0.260809	1.24347e-16	1.00331e-15
ENSGALG00000008889	TTC14	1746.07	2.00008	0.178748	3.67519e-31	8.46345e-30
ENSGALG00000037838	ND6	14976.7	2.00115	0.265001	3.04502e-16	2.38751e-15
ENSGALG00000030434	gga-mir-130b	21.4493	2.00493	0.484723	1.69438e-07	6.00097e-07
ENSGALG00000039864		1590.22	2.00711	0.161788	1.92463e-37	6.77917e-36
[truncated: 222 more rows]

## Sheet: DEGs between MYOD1NC VS MYOD1KO
		baseMean	log2FoldChange	lfcSE	stat	pvalue	padj
ENSGALG00000051677		14.9502	-6.59826	2.22517	-2.96528	0.0030241	0.0128529
ENSGALG00000054155		4.51173	-6.27952	2.54371	-2.46865	0.0135625	0.0430503
ENSGALG00000049402		4.11843	-6.14573	1.88651	-3.25773	0.00112308	0.00575895
ENSGALG00000000314	NEFL	3.35682	-5.82869	2.07053	-2.81507	0.0048766	0.0190094
ENSGALG00000029677	NME8	7.23643	-5.6	1.71162	-3.27175	0.00106883	0.00554863
ENSGALG00000044675	MATN2	3.29449	-5.54119	2.21538	-2.50124	0.012376	0.0401953
ENSGALG00000041510	DUOX2	6.00476	-5.35796	2.12408	-2.52248	0.011653	0.0383997
ENSGALG00000009686	PPP1R9A	73.0273	-5.35268	0.699732	-7.64962	2.02e-14	1.88e-12
ENSGALG00000036399		3.85183	-5.31116	2.02549	-2.62216	0.00873732	0.0305043
ENSGALG00000002452	AQP3	8.97387	-5.28312	1.43496	-3.68172	0.000231665	0.00156464
ENSGALG00000043204	PAX7	5.42964	-5.14782	1.78627	-2.88188	0.00395315	0.0160224
ENSGALG00000045305		7.18044	-4.80159	1.81752	-2.64183	0.00824586	0.0290526
ENSGALG00000034294	ATP6V0D2	16.0887	-4.7724	1.48318	-3.21768	0.00129231	0.00645385
ENSGALG00000041066	DNASE1	5.66671	-4.70059	1.86622	-2.51877	0.0117764	0.0387221
ENSGALG00000044686		5.94486	-4.63767	1.91531	-2.42136	0.0154625	0.0478657
ENSGALG00000014910	COLEC12	6.09709	-4.54194	1.69979	-2.67206	0.00753876	0.0269953
ENSGALG00000001968	SYT6	6.35583	-4.50479	1.77672	-2.53546	0.0112301	0.0372579
ENSGALG00000041263	DCLK1	14.0565	-3.94605	1.16231	-3.395	0.000686277	0.00384508
ENSGALG00000053498		16.1012	-3.80264	0.74991	-5.07079	3.96e-07	6.69e-06
ENSGALG00000015289	ARMC2	24.0514	-3.32383	0.825348	-4.02718	5.64e-05	0.000480644
ENSGALG00000011594	NR1H4	52.6695	-3.26504	0.680372	-4.79891	1.6e-06	2.23e-05
ENSGALG00000040388	PUDP	75.7239	-3.22702	0.95709	-3.3717	0.000747058	0.00412902
ENSGALG00000005120	FBLN2	29.8589	-3.20773	0.665637	-4.81904	1.44e-06	2.04e-05
ENSGALG00000015877	SH3BGRL2	58.8611	-3.09294	0.550863	-5.61473	1.97e-08	4.91e-07
ENSGALG00000053738		27.3774	-3.00535	1.10896	-2.71005	0.00672732	0.024543
ENSGALG00000042279	CYP24A1	175.88	-2.95373	0.481286	-6.13715	8.4e-10	3e-08
ENSGALG00000053422		30.5371	-2.84772	0.870044	-3.27307	0.00106386	0.00553604
ENSGALG00000049578		74.9048	-2.75467	0.52085	-5.2888	1.23e-07	2.38e-06
ENSGALG00000050417		19.0643	-2.72751	0.868702	-3.13975	0.00169093	0.00801647
ENSGALG00000000544		36.4513	-2.66007	0.640435	-4.15354	3.27e-05	0.000302973
ENSGALG00000002443	FBXL16	23.8762	-2.65168	0.839638	-3.15812	0.00158788	0.00760595
ENSGALG00000030270	CD1C	28.4772	-2.64592	0.676527	-3.91103	9.19e-05	0.000726486
ENSGALG00000017044	TRPC4	35.0567	-2.60317	0.798616	-3.2596	0.0011157	0.00573277
ENSGALG00000012802	F13A1	593.109	-2.55996	0.40801	-6.27425	3.51e-10	1.4e-08
ENSGALG00000005441	NFIB	30.9127	-2.55643	0.729766	-3.50308	0.000459906	0.00276639
ENSGALG00000009523	CNTN1	311.443	-2.50141	0.421985	-5.92771	3.07e-09	9.38e-08
ENSGALG00000028250	ANKRD22	14.0809	-2.47063	0.908566	-2.71927	0.00654268	0.0239967
ENSGALG00000047182	ACHE	59.03	-2.4586	0.523598	-4.6956	2.66e-06	3.54e-05
ENSGALG00000001347	LHX6	19.4828	-2.45857	0.80827	-3.04177	0.00235192	0.0105131
ENSGALG00000010812	RYR2	447.825	-2.31996	0.270277	-8.58363	9.19e-18	1.39e-15
ENSGALG00000007371	IGDCC3	136.349	-2.31341	0.307123	-7.53252	4.98e-14	4.25e-12
ENSGALG00000004246	SLC6A4	2635.29	-2.30256	0.207504	-11.0965	1.31e-28	5.48e-26
ENSGALG00000016558	VEGFD	71.7761	-2.26289	0.896008	-2.52552	0.0115527	0.0381441
ENSGALG00000041280	FOSB	62.3541	-2.23831	0.414282	-5.40288	6.56e-08	1.38e-06
ENSGALG00000041025	FOXJ1	13.4783	-2.10523	0.844147	-2.49392	0.0126341	0.0407798
ENSGALG00000006681	BRSK1	107.08	-2.09447	0.374352	-5.59491	2.21e-08	5.43e-07
ENSGALG00000012973	ESR1	63.6368	-2.03383	0.472681	-4.30275	1.69e-05	0.000171549
ENSGALG00000006216	MYOD1	156.324	-2.0081	0.530858	-3.78275	0.000155104	0.00112385
ENSGALG00000014793	DLGAP1	91.1592	-1.97353	0.303339	-6.50601	7.72e-11	3.55e-09
ENSGALG00000016687	P2RY8	519.021	-1.97073	0.211569	-9.31485	1.22e-20	2.72e-18
ENSGALG00000010926	SPP1	3456.99	-1.96963	0.286052	-6.88555	5.76e-12	3.34e-10
ENSGALG00000007226	OSTN	98.3309	-1.95728	0.342952	-5.70716	1.15e-08	3.08e-07
ENSGALG00000011668	IL8L1	222.296	-1.95139	0.266943	-7.31013	2.67e-13	2.03e-11
ENSGALG00000017242	FZD4	75.5981	-1.94076	0.398039	-4.8758	1.08e-06	1.58e-05
ENSGALG00000008764	FAM171A1	131.822	-1.93544	0.286735	-6.74993	1.48e-11	7.93e-10
ENSGALG00000014742	HTR1A	14.9317	-1.93101	0.680986	-2.8356	0.00457393	0.0180451
ENSGALG00000017167	SLC35F2	234.411	-1.88467	0.20306	-9.28137	1.67e-20	3.67e-18
ENSGALG00000006382	PTPRJ	124.789	-1.86106	0.443376	-4.19747	2.7e-05	0.000256057
ENSGALG00000000818		207.706	-1.7675	0.213827	-8.26602	1.39e-16	1.79e-14
ENSGALG00000051113		352.948	-1.76069	0.342375	-5.14258	2.71e-07	4.79e-06
ENSGALG00000054329		352.841	-1.73289	0.309662	-5.59606	2.19e-08	5.4e-07
ENSGALG00000050200		48.1084	-1.72452	0.573388	-3.00761	0.00263314	0.0115149
ENSGALG00000009652	USH2A	56.3313	-1.71872	0.376652	-4.56314	5.04e-06	6.12e-05
ENSGALG00000009352	DPF3	35.6167	-1.71075	0.53449	-3.20071	0.0013709	0.00676369
ENSGALG00000009248	HSPA12A	108.673	-1.70956	0.321744	-5.31343	1.08e-07	2.13e-06
ENSGALG00000034948	UAP1L1	133.955	-1.70365	0.344497	-4.94532	7.6e-07	1.17e-05
ENSGALG00000010949	GPNMB	36.121	-1.67088	0.53452	-3.12596	0.00177229	0.00831797
ENSGALG00000044472		4145.08	-1.65837	0.268275	-6.18161	6.34e-10	2.34e-08
ENSGALG00000012705	GMPR2	76.4793	-1.65738	0.389271	-4.25764	2.07e-05	0.000203659
ENSGALG00000033206		155.771	-1.65347	0.624233	-2.6488	0.00807776	0.0286271
ENSGALG00000036831		40.8788	-1.65261	0.505263	-3.2708	0.00107245	0.0055635
ENSGALG00000004216	TOR3A	503.718	-1.64314	0.240404	-6.83491	8.21e-12	4.6e-10
ENSGALG00000015122	TAF4B	49.3704	-1.64267	0.434297	-3.78238	0.000155337	0.001125
ENSGALG00000042534	NFATC1	335.923	-1.63653	0.24656	-6.63746	3.19e-11	1.58e-09
ENSGALG00000011419	DUSP4	3324.42	-1.6353	0.166447	-9.82474	8.81e-23	2.46e-20
ENSGALG00000010364	AADAC	30.8512	-1.61682	0.644189	-2.50986	0.012078	0.0394889
ENSGALG00000016293	BMP5	109.403	-1.6168	0.399225	-4.04985	5.13e-05	0.000442619
ENSGALG00000013980	SLC2A12	93.594	-1.6025	0.455614	-3.51724	0.000436066	0.00264419
ENSGALG00000050132		11059.2	-1.59778	0.221338	-7.21874	5.25e-13	3.73e-11
ENSGALG00000004627		226.164	-1.58473	0.270434	-5.85995	4.63e-09	1.37e-07
ENSGALG00000053878		46.88	-1.58197	0.497046	-3.18275	0.00145885	0.00712554
ENSGALG00000006724		6351.41	-1.56949	0.177157	-8.85931	8.05e-19	1.43e-16
ENSGALG00000051176		14.9196	-1.56005	0.549182	-2.84067	0.00450184	0.0178305
ENSGALG00000038141	NCF4	30.2755	-1.55456	0.52654	-2.95242	0.00315298	0.0132922
ENSGALG00000008434	SORCS3	61.6801	-1.54898	0.516285	-3.00025	0.00269757	0.0117322
ENSGALG00000050494		21176.9	-1.53742	0.241263	-6.37239	1.86e-10	7.82e-09
ENSGALG00000013814	IMPA2	174.932	-1.53622	0.246823	-6.22396	4.85e-10	1.84e-08
ENSGALG00000053788	TNFSF8	57.4012	-1.53399	0.356695	-4.30056	1.7e-05	0.000172918
ENSGALG00000030800	IL31RA	434.35	-1.52855	0.216724	-7.05299	1.75e-12	1.11e-10
ENSGALG00000031375	CHST7	81.2361	-1.517	0.464322	-3.26712	0.00108647	0.00561833
ENSGALG00000044805	RNF26	1136.13	-1.51666	0.221648	-6.84266	7.77e-12	4.39e-10
ENSGALG00000004087	THSD4	680.833	-1.51447	0.309469	-4.89377	9.89e-07	1.45e-05
ENSGALG00000006325		174.268	-1.51048	0.252083	-5.99201	2.07e-09	6.68e-08
ENSGALG00000009568	SPOCK3	38.8505	-1.50441	0.49704	-3.02674	0.00247203	0.0109304
ENSGALG00000029892	LMO2	177.362	-1.4919	0.263135	-5.6697	1.43e-08	3.72e-07
ENSGALG00000014496	PROM1	88.3916	-1.48682	0.338218	-4.39604	1.1e-05	0.00011857
ENSGALG00000034392		762.78	-1.47965	0.299272	-4.94417	7.65e-07	1.17e-05
ENSGALG00000047014		3031.42	-1.47714	0.195573	-7.55287	4.26e-14	3.7e-12
ENSGALG00000028627	TIMP3	911.174	-1.46745	0.242473	-6.05203	1.43e-09	4.84e-08
ENSGALG00000046461	LRRC15	802.949	-1.46693	0.198009	-7.40837	1.28e-13	1.03e-11
ENSGALG00000031786	BLVRA	30.3411	-1.46576	0.601712	-2.43599	0.0148513	0.0463722
ENSGALG00000027258	CDC42SE2	224.296	-1.45181	0.266984	-5.43781	5.39e-08	1.17e-06
ENSGALG00000002893	STC2	1280.94	-1.45146	0.229239	-6.33164	2.43e-10	1e-08
ENSGALG00000010664	KIF26B	45.5441	-1.44908	0.510859	-2.83656	0.00456027	0.01801
ENSGALG00000016988	RUBCNL	105.592	-1.44581	0.257359	-5.61786	1.93e-08	4.85e-07
ENSGALG00000016788	IL18RAP	24.2009	-1.43746	0.581506	-2.47197	0.0134372	0.0427452
ENSGALG00000010744	GALNT7	308.53	-1.4286	0.205009	-6.96847	3.2e-12	1.93e-10
ENSGALG00000035927	ST8SIA5	193.991	-1.41552	0.233689	-6.05728	1.38e-09	4.7e-08
ENSGALG00000014907	DCBLD1	48.9594	-1.41515	0.402029	-3.52002	0.000431514	0.00262168
ENSGALG00000053940		43.7095	-1.41354	0.404021	-3.49867	0.000467583	0.00279367
ENSGALG00000012345	UST	474.021	-1.40756	0.1798	-7.82846	4.94e-15	5.08e-13
ENSGALG00000020813	CCDC50	4032.28	-1.39642	0.251955	-5.54235	2.98e-08	7.06e-07
ENSGALG00000000255	MAN2A1	553.576	-1.38798	0.21603	-6.42494	1.32e-10	5.75e-09
ENSGALG00000050875	ITGB7	622.459	-1.38471	0.260561	-5.31433	1.07e-07	2.13e-06
ENSGALG00000041408		393.408	-1.38071	0.22994	-6.00464	1.92e-09	6.26e-08
ENSGALG00000025778	SIRPA	17.5939	-1.37984	0.573746	-2.40496	0.0161743	0.0496523
ENSGALG00000005331	GJC2	909.089	-1.3785	0.19165	-7.19279	6.35e-13	4.38e-11
ENSGALG00000016102	CYP26B1	255.678	-1.35995	0.266984	-5.09374	3.51e-07	6.04e-06
ENSGALG00000006837	TSPAN4	459.949	-1.35349	0.240045	-5.63848	1.72e-08	4.33e-07
ENSGALG00000002846	NEURL1B	160.604	-1.34687	0.393781	-3.42036	0.000625388	0.00355798
ENSGALG00000047910		297.447	-1.34503	0.472648	-2.84574	0.00443082	0.0175907
ENSGALG00000035492	ELMO1	907.171	-1.34411	0.152934	-8.78885	1.51e-18	2.63e-16
ENSGALG00000007929	DIXDC1	63.7107	-1.34358	0.330551	-4.06468	4.81e-05	0.000420436
ENSGALG00000011331	CTH	272.727	-1.33329	0.267127	-4.99122	6e-07	9.56e-06
ENSGALG00000014878	MAN1A1	1515.96	-1.33142	0.239299	-5.56383	2.64e-08	6.34e-07
ENSGALG00000013197	GALNT12	83.7659	-1.3265	0.450658	-2.94348	0.00324543	0.0136062
ENSGALG00000014674	CLSTN3	52.3167	-1.325	0.366008	-3.62013	0.00029445	0.00190774
ENSGALG00000013034	CECR2	107.486	-1.31241	0.406667	-3.22724	0.00124992	0.00628328
ENSGALG00000001270	PRKCZ	40.3809	-1.30369	0.398974	-3.26762	0.00108457	0.00561288
ENSGALG00000032937	DLGAP2	75.8481	-1.3023	0.420309	-3.09843	0.00194551	0.00897771
ENSGALG00000043137		974.984	-1.27839	0.133109	-9.60406	7.69e-22	1.94e-19
ENSGALG00000009875	HMGA2	981.686	-1.27754	0.169198	-7.5506	4.33e-14	3.74e-12
ENSGALG00000028318	CDKN1A	293.883	-1.27472	0.23713	-5.37562	7.63e-08	1.57e-06
ENSGALG00000004295	CPD	6817.51	-1.27326	0.162103	-7.85461	4.01e-15	4.18e-13
ENSGALG00000023670	NAALADL2	70.2712	-1.27274	0.325522	-3.90984	9.24e-05	0.000729298
ENSGALG00000016607	CLCN4	114.767	-1.26932	0.376762	-3.36904	0.000754316	0.00416305
ENSGALG00000038799		21.3591	-1.2588	0.341782	-3.68306	0.000230454	0.00155786
ENSGALG00000036101	ARHGAP35	6652.34	-1.25561	0.173219	-7.24868	4.21e-13	3.07e-11
ENSGALG00000035504	ETV1	5080.49	-1.25216	0.104482	-11.9844	4.29e-33	2.7e-30
ENSGALG00000004769	PSAP	12068.2	-1.25215	0.222992	-5.61523	1.96e-08	4.91e-07
ENSGALG00000007796	BCAS1	1079.58	-1.25153	0.241724	-5.17751	2.25e-07	4.08e-06
ENSGALG00000040899	GPAT2	62.14	-1.23561	0.316393	-3.90531	9.41e-05	0.000738863
ENSGALG00000048860	GRK1	116.146	-1.23216	0.417942	-2.94815	0.0031968	0.0134358
ENSGALG00000005768	ETV5	2947.98	-1.23082	0.112862	-10.9055	1.08e-27	4.43e-25
ENSGALG00000036539	EFNB1	4473.81	-1.22931	0.105617	-11.6394	2.6e-31	1.46e-28
ENSGALG00000036678	ETV4	1934.15	-1.2238	0.19916	-6.14483	8e-10	2.89e-08
ENSGALG00000034527		4380.97	-1.22211	0.230414	-5.30399	1.13e-07	2.22e-06
ENSGALG00000054703	BOLA1	724.652	-1.222	0.237546	-5.14426	2.69e-07	4.76e-06
ENSGALG00000005256	EPHA4	780.76	-1.21898	0.112991	-10.7883	3.91e-27	1.52e-24
ENSGALG00000001370	ADAMTS8	75.2892	-1.2184	0.387347	-3.14551	0.00165798	0.00788922
ENSGALG00000012662	NUAK1	5096.23	-1.21829	0.222264	-5.48126	4.22e-08	9.45e-07
ENSGALG00000009304	RAB11FIP2	523.384	-1.21822	0.243687	-4.99912	5.76e-07	9.21e-06
ENSGALG00000012808	CDYL	769.19	-1.21775	0.163889	-7.43032	1.08e-13	8.86e-12
ENSGALG00000005416	TTC39B	259.438	-1.21212	0.262105	-4.62458	3.75e-06	4.77e-05
ENSGALG00000012227	TSPAN5	394.964	-1.20574	0.242417	-4.97383	6.56e-07	1.03e-05
ENSGALG00000040444	SEMA3C	3263.47	-1.19915	0.190812	-6.28445	3.29e-10	1.31e-08
ENSGALG00000019570	C1orf145	201.822	-1.19354	0.42035	-2.8394	0.00451987	0.0178738
ENSGALG00000048077		184.059	-1.19163	0.327026	-3.64385	0.000268585	0.00176742
ENSGALG00000026468	CHSY1	3632.51	-1.18946	0.147875	-8.0437	8.72e-16	1.01e-13
ENSGALG00000029583	PLBD1	279.044	-1.18883	0.206397	-5.75992	8.42e-09	2.33e-07
ENSGALG00000054379	TSPAN32	35.3761	-1.18763	0.408348	-2.90839	0.00363294	0.0149431
ENSGALG00000052396		86.9445	-1.18513	0.354779	-3.34047	0.000836364	0.00453153
ENSGALG00000016034	ATRN	3459.09	-1.18467	0.193255	-6.13007	8.78e-10	3.13e-08
ENSGALG00000032386	DCLK2	677.148	-1.18268	0.180933	-6.53657	6.29e-11	2.97e-09
ENSGALG00000017227	SLC36A4	141.486	-1.18139	0.281724	-4.19344	2.75e-05	0.000260335
ENSGALG00000003642	PDGFA	160.571	-1.1807	0.289985	-4.07159	4.67e-05	0.000409571
ENSGALG00000007485	TFRC	3912.21	-1.17889	0.221066	-5.33276	9.67e-08	1.94e-06
ENSGALG00000017135	CRYL1	1443.3	-1.17523	0.210367	-5.58658	2.32e-08	5.65e-07
ENSGALG00000010719	NEIL3	72.4521	-1.17096	0.265733	-4.40653	1.05e-05	0.000113862
ENSGALG00000018700	PLPP7	60.6566	-1.16747	0.33046	-3.53287	0.00041108	0.00252594
ENSGALG00000010005	EPAS1	1204.56	-1.16124	0.184658	-6.28858	3.2e-10	1.29e-08
ENSGALG00000006871	SLCO3A1	1765.49	-1.1605	0.141525	-8.19996	2.4e-16	3.03e-14
ENSGALG00000033498		7807.95	-1.15516	0.148559	-7.77581	7.5e-15	7.51e-13
ENSGALG00000026811		564.755	-1.15489	0.192302	-6.0056	1.91e-09	6.25e-08
ENSGALG00000027874	CHAC1	1860.85	-1.1535	0.219413	-5.25721	1.46e-07	2.78e-06
ENSGALG00000005583	ALG14	116.681	-1.15191	0.303651	-3.79355	0.000148509	0.00108177
ENSGALG00000016014	RCAN1	4304.22	-1.14711	0.138102	-8.30628	9.87e-17	1.32e-14
ENSGALG00000011687		55.4347	-1.14223	0.422902	-2.70095	0.00691426	0.0250677
ENSGALG00000016728	RP2	2510.99	-1.13937	0.208826	-5.45607	4.87e-08	1.06e-06
ENSGALG00000010733	CEP170	6435.05	-1.13828	0.156172	-7.28862	3.13e-13	2.36e-11
ENSGALG00000011562	PRKN	51.6973	-1.13536	0.36615	-3.1008	0.00192999	0.00892516
ENSGALG00000027665	SYNGR1	864.704	-1.13013	0.228749	-4.94051	7.79e-07	1.19e-05
ENSGALG00000054776		188.726	-1.12802	0.370966	-3.04077	0.00235972	0.0105417
ENSGALG00000001951		1462.57	-1.12722	0.143695	-7.84451	4.35e-15	4.5e-13
ENSGALG00000014664		73.0948	-1.11922	0.358572	-3.12133	0.00180039	0.00842633
ENSGALG00000001995	LIMS2	1838.6	-1.11551	0.257156	-4.33786	1.44e-05	0.000148917
ENSGALG00000051937		71.9309	-1.11394	0.349763	-3.18483	0.00144837	0.00708809
ENSGALG00000004533	KIAA2013	1830.49	-1.11241	0.186199	-5.97432	2.31e-09	7.37e-08
ENSGALG00000015464	PTGFRN	802.482	-1.10812	0.283591	-3.90746	9.33e-05	0.000734613
ENSGALG00000013768	PHACTR2	2224.02	-1.10436	0.179728	-6.14462	8.02e-10	2.89e-08
ENSGALG00000036728	PRDM16	140.958	-1.10381	0.23332	-4.7309	2.24e-06	3.04e-05
ENSGALG00000048883		434.576	-1.10369	0.177394	-6.22165	4.92e-10	1.86e-08
ENSGALG00000002870	LEMD2	1419.33	-1.10299	0.166152	-6.63843	3.17e-11	1.58e-09
ENSGALG00000001791		37.262	-1.10167	0.391463	-2.81424	0.0048892	0.0190357
ENSGALG00000030209	CPZ	293.601	-1.10081	0.286128	-3.84727	0.000119439	0.000903985
ENSGALG00000028989		73.6778	-1.10032	0.290149	-3.79224	0.000149292	0.00108642
ENSGALG00000000158	DMA	1270.41	-1.0998	0.198483	-5.54106	3.01e-08	7.07e-07
ENSGALG00000052355	PDE12	1195.49	-1.09888	0.180077	-6.10228	1.05e-09	3.65e-08
ENSGALG00000042067	SPRY1	3538.07	-1.0974	0.102293	-10.728	7.52e-27	2.84e-24
ENSGALG00000011309		341.166	-1.09658	0.190963	-5.74237	9.34e-09	2.57e-07
ENSGALG00000005135	SERPINE2	27369.2	-1.0963	0.156485	-7.00577	2.46e-12	1.51e-10
ENSGALG00000001342	HCN2	88.9142	-1.09589	0.330349	-3.31739	0.000908626	0.00486208
ENSGALG00000049003		179.305	-1.09395	0.256966	-4.25716	2.07e-05	0.000203968
ENSGALG00000007920	PRR5L	278.816	-1.09111	0.16706	-6.53125	6.52e-11	3.06e-09
ENSGALG00000017208	AMOTL1	1975.06	-1.08632	0.204808	-5.30412	1.13e-07	2.22e-06
ENSGALG00000047289	TNFAIP8L3	189.617	-1.08512	0.221305	-4.90328	9.42e-07	1.39e-05
ENSGALG00000051047		390.785	-1.08272	0.231769	-4.67156	2.99e-06	3.92e-05
ENSGALG00000010010	RHOQ	3141.05	-1.07946	0.133779	-8.06893	7.09e-16	8.31e-14
ENSGALG00000031440	PTPRU	429.443	-1.07929	0.163439	-6.60362	4.01e-11	1.96e-09
ENSGALG00000011835	FGF2	654.88	-1.07162	0.210791	-5.08378	3.7e-07	6.32e-06
ENSGALG00000031130	GGH	1070.57	-1.06857	0.295123	-3.62077	0.000293727	0.00190551
ENSGALG00000010801	TMEM61	1033.49	-1.06804	0.174259	-6.12904	8.84e-10	3.15e-08
ENSGALG00000014509	BST1	111.443	-1.06709	0.340912	-3.13011	0.00174744	0.00821919
ENSGALG00000039334		42.4319	-1.06673	0.397562	-2.68317	0.0072927	0.0262572
ENSGALG00000053647		570.092	-1.06335	0.30345	-3.50422	0.000457949	0.00275571
ENSGALG00000010680	TTC7B	253.381	-1.05932	0.177247	-5.97652	2.28e-09	7.29e-08
ENSGALG00000003875	ABL1	11142.3	-1.05748	0.152586	-6.9304	4.2e-12	2.49e-10
ENSGALG00000007022	PGPEP1L	39.7484	-1.0547	0.254106	-4.15063	3.32e-05	0.000305906
ENSGALG00000012964	ANKH	2645.75	-1.05364	0.146212	-7.20622	5.75e-13	4.03e-11
ENSGALG00000013091	EPS8	309.238	-1.05352	0.235313	-4.4771	7.57e-06	8.64e-05
ENSGALG00000003891	ZNF423	760.812	-1.05177	0.190399	-5.52404	3.31e-08	7.67e-07
ENSGALG00000012659	CKAP4	7743.3	-1.0515	0.201747	-5.21199	1.87e-07	3.45e-06
ENSGALG00000053542		29.2053	-1.04176	0.415527	-2.50708	0.0121733	0.0397163
ENSGALG00000010412	WWTR1	560.569	-1.0417	0.182995	-5.69249	1.25e-08	3.34e-07
ENSGALG00000032060	GPR153	140.356	-1.04006	0.296978	-3.50216	0.000461501	0.00277047
ENSGALG00000045246	GOLIM4	3659	-1.03805	0.157073	-6.6087	3.88e-11	1.9e-09
ENSGALG00000048829	CLPTM1	2884.75	-1.03573	0.143074	-7.23917	4.51e-13	3.27e-11
ENSGALG00000010924	NFIA	452.222	-1.03278	0.177674	-5.81276	6.15e-09	1.76e-07
ENSGALG00000029175	EFNB2	204.861	-1.03214	0.24097	-4.28325	1.84e-05	0.000183839
ENSGALG00000010302		1701.81	-1.0316	0.0845756	-12.1973	3.21e-34	2.11e-31
ENSGALG00000049290		510.757	-1.03059	0.228631	-4.50767	6.55e-06	7.68e-05
ENSGALG00000030005	IGSF1	105.253	-1.03053	0.374065	-2.75494	0.00587033	0.022044
ENSGALG00000006436	AQP12A	84.3703	-1.0302	0.355139	-2.90084	0.00372161	0.0152557
ENSGALG00000035065	FAM110B	459.968	-1.02928	0.165749	-6.20989	5.3e-10	1.99e-08
ENSGALG00000053107		618.55	-1.02908	0.245812	-4.18644	2.83e-05	0.000267315
ENSGALG00000021128	FSCN1	767.607	-1.0257	0.232138	-4.41851	9.94e-06	0.000109062
ENSGALG00000001882	TNFRSF18	284.483	-1.0254	0.247742	-4.13897	3.49e-05	0.000319156
ENSGALG00000010000	PRKCE	529.161	-1.023	0.152605	-6.70363	2.03e-11	1.06e-09
ENSGALG00000004969	TIMP4	717.354	-1.02263	0.207358	-4.93172	8.15e-07	1.24e-05
ENSGALG00000036364	FOXG1	4626.9	-1.02261	0.163167	-6.26728	3.67e-10	1.45e-08
ENSGALG00000033883	PCDH7	260.535	-1.01767	0.323086	-3.14983	0.00163366	0.00779068
ENSGALG00000009260	TMEM62	356.77	-1.01745	0.186482	-5.45605	4.87e-08	1.06e-06
ENSGALG00000016329	AGPAT5	2013.76	-1.01529	0.235143	-4.31775	1.58e-05	0.000161936
ENSGALG00000015409	PROS1	15920.9	-1.01331	0.16562	-6.11825	9.46e-10	3.33e-08
ENSGALG00000029585	FUNDC2	1100.28	-1.01274	0.179421	-5.64452	1.66e-08	4.21e-07
ENSGALG00000032640	CRIM1	2059.07	-1.00845	0.209555	-4.81232	1.49e-06	2.1e-05
ENSGALG00000016564	PTK2B	383.943	-1.00784	0.384469	-2.62138	0.00875756	0.0305494
ENSGALG00000011145	TRIL	1242.26	-1.00782	0.223504	-4.50918	6.51e-06	7.65e-05
ENSGALG00000031835	TMEM68	528.689	-1.00679	0.145115	-6.93788	3.98e-12	2.37e-10
ENSGALG00000009024	CLIP4	165.841	-1.00624	0.277034	-3.63219	0.000281025	0.00183333
ENSGALG00000009809		986.863	-1.00532	0.224648	-4.4751	7.64e-06	8.68e-05
ENSGALG00000016554	ACE2	89.9233	-1.00519	0.388147	-2.58972	0.00960545	0.0329224
ENSGALG00000032632	SLC49A4	330.787	-1.00485	0.183773	-5.46789	4.55e-08	1e-06
ENSGALG00000006378	LIPA	3296.89	-1.00256	0.199314	-5.03006	4.9e-07	8.01e-06
ENSGALG00000000692	CDK18	37.3916	-1.00158	0.396674	-2.52495	0.0115714	0.0381974
ENSGALG00000010435	RASGRP3	970.94	-1.00086	0.217244	-4.60707	4.08e-06	5.09e-05
ENSGALG00000017863		35.6352	1.00002	0.414356	2.41344	0.0158029	0.04873
ENSGALG00000054154		3276.54	1.00012	0.155117	6.44754	1.14e-10	5.03e-09
ENSGALG00000002282	TMEM200A	164.673	1.00021	0.399481	2.50376	0.012288	0.0399777
ENSGALG00000019768	ACSF2	1032.55	1.00022	0.33607	2.97622	0.0029183	0.0125016
ENSGALG00000009655	AADAT	201.995	1.00051	0.179339	5.57886	2.42e-08	5.87e-07
ENSGALG00000012424	GTDC1	715.95	1.00095	0.173337	5.77463	7.71e-09	2.16e-07
ENSGALG00000043885	CFAP45	65.6953	1.0011	0.357173	2.80285	0.00506527	0.019595
ENSGALG00000052600		19.0362	1.0013	0.3963	2.52663	0.0115162	0.0380486
ENSGALG00000035199	ODF1	86.5601	1.00196	0.26828	3.73474	0.000187906	0.00131639
ENSGALG00000010119	CDKL2	112.017	1.00288	0.358241	2.79945	0.00511901	0.0197675
ENSGALG00000035879	ITGA7	66.0064	1.00305	0.39313	2.55143	0.0107281	0.0359314
ENSGALG00000026056	SNORD39	46.7095	1.00374	0.29219	3.43524	0.000592032	0.00340149
ENSGALG00000036896		392.44	1.00429	0.216989	4.62829	3.69e-06	4.7e-05
ENSGALG00000054937		254.18	1.00546	0.407158	2.46945	0.013532	0.0429717
ENSGALG00000013297	BBOX1	4113.15	1.00631	0.210173	4.78799	1.68e-06	2.34e-05
ENSGALG00000000438	ERMP1	1107.22	1.00637	0.238764	4.21493	2.5e-05	0.000240194
ENSGALG00000014528	ENO2	3490.6	1.00973	0.257402	3.92278	8.75e-05	0.000695951
ENSGALG00000007030		1490.74	1.00992	0.13176	7.66481	1.79e-14	1.71e-12
ENSGALG00000027287	HK3	2578.36	1.01006	0.239129	4.22392	2.4e-05	0.000232136
ENSGALG00000030712	COL2A1	103.915	1.0102	0.338781	2.98188	0.00286484	0.0123179
ENSGALG00000048236		1055.49	1.0111	0.181059	5.58437	2.35e-08	5.7e-07
ENSGALG00000037619	HOXB6	1377.45	1.01147	0.143907	7.02867	2.09e-12	1.29e-10
ENSGALG00000048837		103.701	1.01212	0.406539	2.4896	0.0127887	0.0411822
ENSGALG00000042492	PITX2	750.657	1.01226	0.151836	6.66683	2.61e-11	1.33e-09
ENSGALG00000015221	CCDC181	18.6481	1.01393	0.391466	2.5901	0.00959486	0.0328936
ENSGALG00000002487	SFSWAP	9753.33	1.01433	0.196261	5.16829	2.36e-07	4.26e-06
ENSGALG00000005173	TUBD1	3476.86	1.01537	0.205561	4.93952	7.83e-07	1.19e-05
ENSGALG00000050508	NOS3	185.653	1.01555	0.277969	3.65347	0.00025872	0.00171276
ENSGALG00000009421	SRSF5	10351.4	1.01626	0.205709	4.94027	7.8e-07	1.19e-05
ENSGALG00000046955		210.699	1.01939	0.218974	4.65529	3.24e-06	4.18e-05
ENSGALG00000008326		104.884	1.01993	0.204427	4.98919	6.06e-07	9.65e-06
ENSGALG00000040194		29.0144	1.02051	0.339138	3.00913	0.00262	0.0114839
ENSGALG00000032882	EVA1C	161.095	1.02056	0.261665	3.90023	9.61e-05	0.000752186
ENSGALG00000047414		75.3103	1.02121	0.371367	2.74988	0.00596178	0.02229
ENSGALG00000009552		394.516	1.02263	0.247412	4.1333	3.58e-05	0.000326347
ENSGALG00000036263		3500.42	1.02319	0.210261	4.86628	1.14e-06	1.65e-05
ENSGALG00000047991		40.6791	1.02356	0.336092	3.04547	0.00232319	0.0104093
ENSGALG00000042356	FSTL3	103.994	1.02381	0.348767	2.93551	0.00332995	0.0138759
ENSGALG00000028770	INHBB	92.2397	1.02514	0.332244	3.08552	0.00203199	0.00931991
ENSGALG00000010721	GLIS1	56.2518	1.02543	0.317827	3.22639	0.00125364	0.00629193
ENSGALG00000053997		1682.96	1.02565	0.246459	4.16153	3.16e-05	0.000294364
ENSGALG00000038152	ABCC6	272.173	1.02586	0.275173	3.72807	0.000192954	0.00134587
ENSGALG00000033811	PTPRN	52.6263	1.02617	0.395466	2.59483	0.0094638	0.0325172
ENSGALG00000009520	2020-03-01	220.694	1.02646	0.238292	4.30758	1.65e-05	0.000168298
ENSGALG00000028681		535.462	1.02695	0.265194	3.87246	0.000107744	0.000827479
ENSGALG00000009792		268.525	1.02772	0.212895	4.82735	1.38e-06	1.96e-05
ENSGALG00000048776		4669.98	1.02834	0.266469	3.85914	0.000113788	0.000865541
ENSGALG00000002769	DNAJC12	215.424	1.02835	0.181356	5.67032	1.43e-08	3.72e-07
ENSGALG00000047662	NR1D1	600.653	1.02948	0.1537	6.69799	2.11e-11	1.09e-09
ENSGALG00000015147	ALDH1A1	107.095	1.03194	0.356716	2.89288	0.00381724	0.0155843
ENSGALG00000045684		41.5024	1.03285	0.365512	2.82577	0.00471666	0.0185164
ENSGALG00000005318	OVCH2	204.458	1.03316	0.29476	3.50508	0.000456477	0.00274823
ENSGALG00000008045	SLC9A8	943.051	1.03338	0.215392	4.79768	1.61e-06	2.24e-05
ENSGALG00000021748		37.0984	1.03459	0.322064	3.21239	0.00131637	0.00654375
ENSGALG00000038902	PIM1	12726.8	1.03463	0.0897155	11.5323	9.07e-31	4.73e-28
ENSGALG00000017268	KCTD21	80.7176	1.03508	0.425782	2.43102	0.0150565	0.0469064
ENSGALG00000052238		125.686	1.03553	0.272029	3.80671	0.000140829	0.0010338
ENSGALG00000041922		155.53	1.0358	0.250535	4.13436	3.56e-05	0.000325229
ENSGALG00000026776		663.937	1.03653	0.222807	4.65214	3.29e-06	4.24e-05
ENSGALG00000034107	TRIM63	172.049	1.03733	0.259264	4.00107	6.31e-05	0.000528281
ENSGALG00000017843		31.6689	1.04105	0.399676	2.60474	0.00919447	0.0317948
ENSGALG00000041604	NPTXR	236.955	1.04248	0.284441	3.66502	0.000247319	0.00165338
ENSGALG00000033920		585.75	1.04249	0.198147	5.26119	1.43e-07	2.73e-06
ENSGALG00000039837	CCKBR	291.679	1.04268	0.318406	3.27468	0.0010578	0.00551159
ENSGALG00000048996		445.64	1.04314	0.227839	4.57842	4.69e-06	5.73e-05
ENSGALG00000046481		324.764	1.04524	0.273105	3.82725	0.000129582	0.000966245
ENSGALG00000033061	CAMK2B	7034.1	1.04628	0.22119	4.73025	2.24e-06	3.04e-05
ENSGALG00000027389	RGS7BP	230.977	1.04676	0.176063	5.94534	2.76e-09	8.6e-08
ENSGALG00000036582		152.504	1.04701	0.254866	4.10809	3.99e-05	0.000358264
ENSGALG00000052318		141.011	1.04798	0.226539	4.62605	3.73e-06	4.74e-05
ENSGALG00000025937	FXYD6	7302.01	1.04932	0.15908	6.5962	4.22e-11	2.05e-09
ENSGALG00000003135	ANK3	143.11	1.04965	0.270211	3.88455	0.000102518	0.000795422
ENSGALG00000006995	APOD	111.469	1.05127	0.377419	2.78541	0.00534598	0.0204198
ENSGALG00000037611		835.445	1.0518	0.23498	4.47614	7.6e-06	8.65e-05
ENSGALG00000030470	SNORD30	49.8422	1.05274	0.342803	3.07099	0.00213354	0.00969451
ENSGALG00000006376	TMC3	1781.48	1.0535	0.250483	4.20587	2.6e-05	0.000248545
ENSGALG00000003021	CHRNA5	71.699	1.05503	0.407923	2.58635	0.00969986	0.0331633
ENSGALG00000049205		83.6521	1.05538	0.323918	3.25817	0.00112132	0.00575192
ENSGALG00000030661	STAT2	3356.25	1.05634	0.166676	6.3377	2.33e-10	9.69e-09
ENSGALG00000053091		56.8143	1.05668	0.416169	2.53907	0.0111147	0.0369725
ENSGALG00000053608		722.334	1.05678	0.284228	3.71806	0.000200755	0.00138939
ENSGALG00000004345	OIT3	2746.16	1.05697	0.27238	3.88052	0.000104235	0.000805942
ENSGALG00000054657		930.039	1.05953	0.148987	7.11155	1.15e-12	7.49e-11
ENSGALG00000053921		36.6212	1.05966	0.395954	2.67622	0.00744567	0.0267189
ENSGALG00000047734		34.3841	1.06011	0.43694	2.42622	0.0152571	0.047405
ENSGALG00000013846	ARFGEF3	670.738	1.06062	0.384086	2.76142	0.00575511	0.0216705
ENSGALG00000025774	HOXB2	735.227	1.06154	0.169785	6.25228	4.04e-10	1.57e-08
ENSGALG00000026384	PCSK4	66.1	1.06217	0.4138	2.56686	0.0102624	0.0346866
ENSGALG00000008153		54.1826	1.06309	0.329592	3.22547	0.00125766	0.00630375
ENSGALG00000030803		65.0488	1.0631	0.333333	3.1893	0.0014262	0.00700456
ENSGALG00000053513		86.5627	1.0631	0.317407	3.34932	0.00081009	0.0044113
ENSGALG00000040621	IL18R1	74.8192	1.06543	0.411515	2.58904	0.00962443	0.0329725
ENSGALG00000044816		94.4583	1.06676	0.298412	3.57477	0.00035053	0.00220955
ENSGALG00000011298	RARB	183.379	1.06697	0.29133	3.66241	0.000249856	0.00166519
ENSGALG00000047567		62.4148	1.06755	0.383033	2.78711	0.00531809	0.020339
ENSGALG00000030512		196.955	1.06831	0.250525	4.26428	2.01e-05	0.000198865
ENSGALG00000011104	GCG	895.632	1.06867	0.275026	3.88571	0.000102031	0.00079282
ENSGALG00000009104	ANKRD26	1702.45	1.07	0.228107	4.69081	2.72e-06	3.62e-05
ENSGALG00000003774	ATP13A2	12952	1.07161	0.272333	3.93491	8.32e-05	0.00067017
ENSGALG00000052302		119.471	1.07215	0.36004	2.97788	0.00290253	0.0124411
ENSGALG00000048424		103.689	1.0731	0.227083	4.72561	2.29e-06	3.1e-05
ENSGALG00000025527	SNORD79	16.9215	1.07403	0.416559	2.57834	0.00992751	0.0338176
ENSGALG00000049587		247.7	1.07414	0.33317	3.22401	0.0012641	0.0063318
ENSGALG00000028347	SDCBP2	42.9061	1.07577	0.430333	2.49985	0.0124247	0.040315
ENSGALG00000007909	IQCH	108.983	1.07656	0.35353	3.04517	0.00232548	0.0104164
ENSGALG00000006106	TNFRSF6B	3787.29	1.07664	0.179422	6.00059	1.97e-09	6.39e-08
ENSGALG00000001392	MMP23B	3698.53	1.07729	0.216355	4.97927	6.38e-07	1.01e-05
ENSGALG00000008589	GPR1	921.907	1.0778	0.256365	4.20417	2.62e-05	0.000250009
ENSGALG00000004657	FBXO2	628.847	1.07853	0.251731	4.28447	1.83e-05	0.000183324
ENSGALG00000014233	FBLN1	17502.7	1.07856	0.222424	4.84912	1.24e-06	1.78e-05
ENSGALG00000028595	CCNO	257.028	1.07981	0.259868	4.15523	3.25e-05	0.000300927
ENSGALG00000042151		996.084	1.081	0.231774	4.66403	3.1e-06	4.04e-05
ENSGALG00000053092		51.5971	1.08102	0.390721	2.76672	0.00566237	0.0214012
ENSGALG00000050442		57.2994	1.08129	0.434766	2.48707	0.0128799	0.0413963
ENSGALG00000037894		30.2494	1.0817	0.419578	2.57806	0.00993572	0.0338287
ENSGALG00000025689	SNORD125	20.3059	1.0832	0.435119	2.48944	0.0127944	0.0411915
ENSGALG00000053178		23.0187	1.08366	0.356768	3.03744	0.00238595	0.0106244
ENSGALG00000002579	RIMBP2	184.194	1.08603	0.299023	3.63193	0.000281309	0.00183439
ENSGALG00000017850		98.238	1.08772	0.252696	4.30445	1.67e-05	0.00017047
ENSGALG00000051754	KRT17	91.1312	1.08801	0.313362	3.47205	0.000516501	0.00303794
ENSGALG00000051402		51.22	1.08817	0.433457	2.51046	0.0120576	0.0394599
ENSGALG00000002319	TEKT2	299.127	1.0897	0.235828	4.62076	3.82e-06	4.83e-05
ENSGALG00000048648		56.1728	1.09053	0.416176	2.62037	0.00878346	0.0306186
ENSGALG00000030245		462.793	1.09084	0.297255	3.6697	0.000242839	0.00162848
ENSGALG00000053585		241.186	1.09128	0.262531	4.15675	3.23e-05	0.000299296
ENSGALG00000046744		40.7614	1.09227	0.39127	2.79159	0.0052449	0.0201092
ENSGALG00000039864		1814.44	1.0936	0.192773	5.67301	1.4e-08	3.68e-07
ENSGALG00000001207	PLCH2	73.4742	1.09381	0.411659	2.65709	0.00788187	0.0280314
ENSGALG00000038760		149.328	1.09385	0.312732	3.49772	0.000469253	0.00280255
ENSGALG00000051697		118.221	1.09407	0.310295	3.5259	0.000422047	0.00257658
ENSGALG00000054726		106.423	1.09498	0.302921	3.61472	0.000300669	0.00194304
ENSGALG00000007593	JAKMIP2	100.751	1.09614	0.244155	4.48952	7.14e-06	8.23e-05
ENSGALG00000048182		654.431	1.097	0.170882	6.41966	1.37e-10	5.91e-09
ENSGALG00000016228	NYX	110.454	1.09797	0.296528	3.70276	0.000213263	0.00146456
ENSGALG00000035027		540.355	1.10088	0.282228	3.90069	9.59e-05	0.000751529
ENSGALG00000003301	FAM167B	196.333	1.10315	0.327869	3.3646	0.000766551	0.00421673
ENSGALG00000046326	IL1R2	264.256	1.10428	0.255811	4.31679	1.58e-05	0.000162525
ENSGALG00000017392	SPDYA	137.785	1.1049	0.285228	3.87373	0.000107182	0.000824418
ENSGALG00000002632	CALCRL	3045.03	1.10543	0.244285	4.52518	6.03e-06	7.15e-05
ENSGALG00000042551		51.3377	1.10719	0.409073	2.70658	0.00679799	0.024753
ENSGALG00000015483	PNISR	8076.05	1.1083	0.214951	5.15604	2.52e-07	4.51e-06
ENSGALG00000008704	CUBN	883.6	1.10923	0.229312	4.83724	1.32e-06	1.88e-05
ENSGALG00000014908	FST	1721.63	1.11063	0.121979	9.10512	8.62e-20	1.76e-17
ENSGALG00000035362		393.319	1.11219	0.269828	4.12186	3.76e-05	0.00034072
ENSGALG00000033083	ATOH8	56.8298	1.11276	0.442767	2.51319	0.0119645	0.0392041
ENSGALG00000046212		196.153	1.11285	0.372153	2.99029	0.0027871	0.0120522
ENSGALG00000052786		1291.03	1.11547	0.220666	5.05503	4.3e-07	7.17e-06
ENSGALG00000006388	IL16	1721.06	1.11677	0.199721	5.59163	2.25e-08	5.51e-07
ENSGALG00000034078	GLT8D2	276.187	1.12011	0.232191	4.82409	1.41e-06	1.99e-05
ENSGALG00000000703	SLC45A3	159.209	1.12033	0.290145	3.86126	0.000112802	0.000859775
ENSGALG00000010977	FAM221A	111.888	1.12126	0.31018	3.61486	0.000300508	0.00194283
ENSGALG00000007867	SLC9A5	40.1829	1.12164	0.443306	2.53016	0.011401	0.037757
ENSGALG00000009276	LRAT	109.951	1.12351	0.303535	3.70144	0.000214382	0.00147091
ENSGALG00000041266	CNN1	255.216	1.12484	0.31152	3.61081	0.000305244	0.00196756
ENSGALG00000054477		25.4471	1.12635	0.426948	2.63815	0.00833589	0.029322
ENSGALG00000035842	SLC37A2	3515.11	1.12684	0.225201	5.00371	5.62e-07	9.03e-06
ENSGALG00000054527		27.3792	1.1289	0.462088	2.44304	0.014564	0.0457018
ENSGALG00000033148		314.182	1.12998	0.199639	5.66013	1.51e-08	3.9e-07
ENSGALG00000054381	SNORD14	271.189	1.13157	0.235812	4.79863	1.6e-06	2.23e-05
ENSGALG00000006189	CRYGN	91.4909	1.1347	0.372333	3.04755	0.00230718	0.0103575
ENSGALG00000005379	SGSM1	175.113	1.136	0.334475	3.39635	0.000682909	0.00383047
ENSGALG00000054453		92.3479	1.13605	0.353853	3.21053	0.00132492	0.00657978
ENSGALG00000007780	EIF4E3	155.114	1.13698	0.336915	3.37468	0.000739012	0.00409353
ENSGALG00000017308	CHRDL2	112.367	1.13801	0.356389	3.19316	0.00140724	0.00692491
ENSGALG00000053469		133.987	1.13849	0.439494	2.59046	0.00958465	0.0328809
ENSGALG00000026945	CIDEC	48.5795	1.13958	0.386282	2.95012	0.00317655	0.0133628
ENSGALG00000052641	PLD6	58.8902	1.14322	0.314955	3.62978	0.000283662	0.00184814
ENSGALG00000000162	DMB1	72.8927	1.14505	0.405321	2.82504	0.0047275	0.0185445
ENSGALG00000045037	CYP2W1	75.6516	1.14624	0.25813	4.44054	8.97e-06	9.96e-05
ENSGALG00000021869	PODN	44.0988	1.14843	0.442051	2.59796	0.00937799	0.0323038
ENSGALG00000053543		106.682	1.15074	0.327642	3.5122	0.000444415	0.00268603
ENSGALG00000052843		111.34	1.15108	0.316512	3.63675	0.000276095	0.00180972
ENSGALG00000033758		573.127	1.15188	0.211823	5.43791	5.39e-08	1.17e-06
ENSGALG00000014999	MAP1B	4120.45	1.1534	0.30298	3.80685	0.000140747	0.00103369
ENSGALG00000028059	gga-mir-196-4	45.5304	1.15406	0.314408	3.67058	0.000242005	0.0016236
ENSGALG00000041988	SIK1	4959.96	1.15462	0.122128	9.45416	3.26e-21	7.58e-19
ENSGALG00000006597	DZIP1L	143.153	1.15512	0.447823	2.5794	0.00989712	0.0337386
ENSGALG00000044612	INAVA	138.928	1.15557	0.335001	3.44945	0.000561725	0.00326206
ENSGALG00000051367		21.8204	1.15568	0.411175	2.81068	0.00494362	0.0191981
ENSGALG00000036044		557.189	1.1564	0.174769	6.61675	3.67e-11	1.81e-09
ENSGALG00000006069	SMTNL2	413.797	1.15694	0.267432	4.32611	1.52e-05	0.000156248
ENSGALG00000011162	CYP46A1	1312.22	1.1583	0.187592	6.17459	6.63e-10	2.44e-08
ENSGALG00000016567	EPHX2	1041.33	1.1595	0.151808	7.63794	2.21e-14	2.04e-12
ENSGALG00000008100	RAPSN	106.662	1.15999	0.342873	3.38315	0.000716589	0.00399272
ENSGALG00000050980		994.322	1.16036	0.257571	4.505	6.64e-06	7.74e-05
ENSGALG00000049262		532.866	1.16052	0.294069	3.94642	7.93e-05	0.000642519
ENSGALG00000033783	FER1L6	58.2822	1.16117	0.435008	2.6693	0.00760103	0.0271732
ENSGALG00000051896		126.477	1.16442	0.204087	5.70552	1.16e-08	3.1e-07
ENSGALG00000054901		725.124	1.16446	0.255699	4.55404	5.26e-06	6.34e-05
ENSGALG00000038096	NOS2	1466.39	1.16834	0.234725	4.97748	6.44e-07	1.02e-05
ENSGALG00000024504		46.9097	1.16961	0.42246	2.76857	0.00563036	0.0212856
ENSGALG00000041407		71.7641	1.16985	0.310061	3.77298	0.000161311	0.00116159
ENSGALG00000032684		560.763	1.17086	0.208788	5.60788	2.05e-08	5.09e-07
ENSGALG00000045898		43.3035	1.17166	0.45954	2.54964	0.0107834	0.0360609
ENSGALG00000031205	GNGT2	169.662	1.17549	0.323042	3.63879	0.000273917	0.00179938
ENSGALG00000025389		49.6888	1.17691	0.332364	3.54103	0.000398573	0.00246714
ENSGALG00000013406	EOGT	36.048	1.17818	0.445184	2.6465	0.00813295	0.0287555
ENSGALG00000003553	ABCA12	46.8231	1.17953	0.488339	2.41539	0.0157184	0.0485484
ENSGALG00000030247	TMOD4	661.14	1.18064	0.284783	4.14575	3.39e-05	0.000310977
ENSGALG00000050075	TMEM35A	545.211	1.18328	0.162417	7.28545	3.21e-13	2.4e-11
ENSGALG00000047490		27.6119	1.18386	0.486389	2.43397	0.0149342	0.0465926
ENSGALG00000006919	POF1B	312.958	1.18555	0.246332	4.8128	1.49e-06	2.1e-05
ENSGALG00000005790		67.2114	1.18591	0.471044	2.51763	0.0118147	0.0387929
ENSGALG00000029644		151.584	1.18763	0.37887	3.13466	0.00172052	0.00811416
ENSGALG00000030908		279.555	1.18981	0.320893	3.70781	0.000209063	0.0014403
ENSGALG00000003285	CDHR2	47.1709	1.18994	0.422879	2.8139	0.00489446	0.0190463
ENSGALG00000043141		27.0988	1.19001	0.411777	2.88994	0.00385317	0.0156802
ENSGALG00000027520		583.302	1.19124	0.214951	5.54192	2.99e-08	7.06e-07
ENSGALG00000037980		82.7095	1.19134	0.343036	3.47292	0.00051483	0.00302928
ENSGALG00000000736	MATK	209.644	1.19247	0.241879	4.93004	8.22e-07	1.24e-05
ENSGALG00000046322		507.244	1.19369	0.207208	5.76086	8.37e-09	2.33e-07
ENSGALG00000017316	UCP3	148.2	1.19373	0.309424	3.85791	0.000114362	0.000869471
ENSGALG00000006563	SEMA3D	172.687	1.19498	0.281477	4.24539	2.18e-05	0.000213949
ENSGALG00000006868	CRACR2B	51.6318	1.1956	0.449728	2.6585	0.00784892	0.0279339
ENSGALG00000051829		627.786	1.1958	0.248232	4.81728	1.46e-06	2.05e-05
ENSGALG00000047956		750.393	1.20047	0.305574	3.92855	8.55e-05	0.000682621
ENSGALG00000053976	gga-mir-1454	17.4657	1.20295	0.405254	2.96838	0.00299374	0.0127597
ENSGALG00000003319	ADAP2	233.91	1.20397	0.266316	4.52082	6.16e-06	7.26e-05
ENSGALG00000006167	LRRC8B	102.581	1.20781	0.306999	3.93423	8.35e-05	0.000671711
ENSGALG00000053073	NTPCR	1125.03	1.20952	0.236491	5.11446	3.15e-07	5.48e-06
ENSGALG00000033974	HGF	99.3789	1.20992	0.448089	2.70018	0.00693014	0.0251066
ENSGALG00000024609	SNORD73	50.9904	1.21056	0.269851	4.48602	7.26e-06	8.33e-05
ENSGALG00000037408	ADMP	140.218	1.21162	0.309581	3.91375	9.09e-05	0.000719835
ENSGALG00000037071		83.8688	1.21185	0.303471	3.99329	6.52e-05	0.000543514
ENSGALG00000039249		477.704	1.21331	0.237584	5.1069	3.27e-07	5.68e-06
ENSGALG00000054409		94.2137	1.21332	0.433808	2.7969	0.0051595	0.019863
ENSGALG00000001701		1444.52	1.21359	0.224382	5.40859	6.35e-08	1.34e-06
ENSGALG00000047647	PRSS3	94.3786	1.21509	0.262815	4.62335	3.78e-06	4.78e-05
ENSGALG00000026888		102.282	1.21531	0.347865	3.49363	0.000476498	0.00283909
ENSGALG00000051290		111.219	1.21562	0.403432	3.01321	0.002585	0.0113444
ENSGALG00000031714		44.4276	1.2159	0.375423	3.23876	0.0012005	0.0060736
ENSGALG00000010867	TACSTD2	69.5449	1.21615	0.355171	3.42411	0.000616806	0.00351975
ENSGALG00000026687	PLCD4	76.042	1.21755	0.32722	3.7209	0.000198514	0.00137829
ENSGALG00000050872		36.8307	1.21818	0.420964	2.89378	0.00380637	0.0155483
ENSGALG00000050470	OPN1LW	288.795	1.21859	0.361009	3.37552	0.000736769	0.0040826
ENSGALG00000055124		490.871	1.219	0.222026	5.49037	4.01e-08	9.05e-07
ENSGALG00000012126	CFI	95.7644	1.21927	0.254322	4.79422	1.63e-06	2.27e-05
ENSGALG00000024758		25.8154	1.22448	0.345161	3.54757	0.000388808	0.00241361
ENSGALG00000053886		51.3513	1.2245	0.323529	3.78483	0.000153816	0.00111613
ENSGALG00000040832	CFD	261.209	1.22703	0.272615	4.50097	6.76e-06	7.85e-05
ENSGALG00000005156		400.578	1.22783	0.212228	5.78544	7.23e-09	2.04e-07
ENSGALG00000001840	TEK	49.0354	1.22844	0.470773	2.60942	0.00906969	0.0314162
ENSGALG00000010891	ABCB11	164.851	1.22958	0.298292	4.12206	3.75e-05	0.000340625
ENSGALG00000025240	gga-mir-1661	14.7627	1.23029	0.440377	2.79373	0.00521045	0.0200103
ENSGALG00000009431	PLEKHD1	335.867	1.23301	0.289298	4.26207	2.03e-05	0.00020045
ENSGALG00000053187		1276.68	1.23646	0.250647	4.93308	8.09e-07	1.23e-05
ENSGALG00000050542		31.7821	1.23745	0.461707	2.68015	0.00735889	0.0264542
ENSGALG00000051951		65.0709	1.23902	0.488451	2.53662	0.0111927	0.0371583
ENSGALG00000010971	CSRNP3	39.4512	1.24029	0.455066	2.72551	0.00642018	0.0236161
ENSGALG00000031248	RMDN1	1062.54	1.24084	0.0890575	13.933	3.99e-44	5.03e-41
ENSGALG00000049128		63.9037	1.24086	0.473615	2.61998	0.00879354	0.0306396
ENSGALG00000006544		37.2488	1.24237	0.340924	3.64411	0.000268314	0.00176641
ENSGALG00000049775	gga-mir-12227	18.2096	1.2425	0.336324	3.69436	0.000220441	0.00150091
ENSGALG00000036021	MTMR7	42.8094	1.24448	0.400024	3.111	0.00186454	0.00867721
ENSGALG00000030510		65.3384	1.24453	0.358111	3.47527	0.000510344	0.00300523
ENSGALG00000033271	PFKM	217.046	1.245	0.329368	3.77995	0.000156857	0.00113493
ENSGALG00000053105	RAP1GAP	300.093	1.24674	0.223826	5.57014	2.55e-08	6.15e-07
ENSGALG00000017272	VWF	74.5233	1.24763	0.404322	3.08573	0.00203056	0.0093162
ENSGALG00000035464		56.6074	1.24814	0.444129	2.8103	0.00494954	0.0192149
ENSGALG00000010936	MYF6	248.045	1.24859	0.348802	3.57966	0.000344044	0.0021814
ENSGALG00000037641		1726.75	1.25203	0.196052	6.38623	1.7e-10	7.22e-09
ENSGALG00000033138	ZMYND12	39.042	1.25215	0.35544	3.52281	0.000426995	0.00259735
ENSGALG00000050260		222.525	1.25448	0.291981	4.29645	1.74e-05	0.000175222
ENSGALG00000014030	CASC1	76.7765	1.25449	0.331538	3.78384	0.000154425	0.00112001
ENSGALG00000034813		2145.94	1.25474	0.206913	6.06411	1.33e-09	4.52e-08
ENSGALG00000026488	SNORD42	16.5098	1.25504	0.39567	3.17192	0.00151434	0.00732794
ENSGALG00000045436		205.896	1.25678	0.268206	4.68586	2.79e-06	3.69e-05
ENSGALG00000034174		664.785	1.25683	0.33233	3.78186	0.00015566	0.0011268
ENSGALG00000054766	ITGA2B	144.673	1.25868	0.352706	3.56864	0.000358843	0.00225537
ENSGALG00000055056		136.221	1.25891	0.267127	4.71277	2.44e-06	3.28e-05
ENSGALG00000048950		97.0934	1.25943	0.385573	3.26638	0.00108933	0.0056244
ENSGALG00000042422	GLI1	75.0987	1.25992	0.416951	3.02175	0.00251318	0.0110735
ENSGALG00000004562	HVCN1	679.537	1.26097	0.200054	6.30316	2.92e-10	1.18e-08
ENSGALG00000052586		74.0574	1.26126	0.335871	3.75518	0.000173214	0.00122974
ENSGALG00000045063	LRP2BP	112.081	1.26265	0.321286	3.92998	8.5e-05	0.000679367
ENSGALG00000029917	SGCA	202.815	1.26329	0.311534	4.05507	5.01e-05	0.000435335
ENSGALG00000048316		21.2403	1.26517	0.502412	2.51818	0.0117961	0.0387532
ENSGALG00000001564	ATP2A3	118.391	1.26658	0.370697	3.41674	0.000633747	0.00359877
ENSGALG00000027476	PLEKHG5	232.814	1.26774	0.286105	4.43102	9.38e-06	0.000103676
ENSGALG00000029836	GPLD1	32.9774	1.26894	0.404747	3.13515	0.00171768	0.00810446
ENSGALG00000012429	BMP4	115.864	1.26901	0.318939	3.97886	6.92e-05	0.000570332
ENSGALG00000044849		52.6267	1.27063	0.437575	2.90379	0.00368677	0.0151251
ENSGALG00000002638		892.937	1.27101	0.293356	4.33263	1.47e-05	0.000152052
ENSGALG00000034278	SVOP	37.8854	1.2721	0.489528	2.59862	0.00935989	0.0322562
ENSGALG00000039893	gga-mir-7437	8.96628	1.27231	0.504564	2.5216	0.0116823	0.0384879
ENSGALG00000007525		257.374	1.27322	0.247926	5.13549	2.81e-07	4.95e-06
ENSGALG00000017845		33.5737	1.27357	0.414527	3.07236	0.00212375	0.00967329
ENSGALG00000004309	GDAP1L1	204.394	1.27476	0.270525	4.71217	2.45e-06	3.28e-05
ENSGALG00000001189	NCF1C	42.8681	1.27678	0.397635	3.21092	0.0013231	0.00657288
ENSGALG00000026791	gga-mir-6690	9.74399	1.28017	0.526223	2.43275	0.0149847	0.046731
ENSGALG00000047304		24.1126	1.28077	0.358895	3.56864	0.000358837	0.00225537
ENSGALG00000008727		90.2033	1.28207	0.380866	3.3662	0.000762114	0.0041969
ENSGALG00000053008		48.9913	1.2825	0.376613	3.40536	0.000660779	0.00372708
ENSGALG00000007417	ARMC4	330.513	1.28374	0.46101	2.78462	0.00535897	0.0204534
ENSGALG00000052619		614.91	1.28777	0.236108	5.45414	4.92e-08	1.07e-06
ENSGALG00000035117		91.3558	1.28954	0.395267	3.26245	0.00110455	0.005691
ENSGALG00000018702		383.447	1.29	0.31447	4.10214	4.09e-05	0.000366716
ENSGALG00000053624		40.406	1.29091	0.465525	2.77301	0.00555401	0.0210654
ENSGALG00000051905		36.2976	1.29104	0.383436	3.36702	0.000759845	0.00418923
ENSGALG00000030683	SNORD22	31.0499	1.29352	0.46894	2.7584	0.0058085	0.0218443
ENSGALG00000054963		84.7596	1.29409	0.317512	4.0757	4.59e-05	0.000404505
ENSGALG00000014164	BIK	71.322	1.29414	0.345693	3.74361	0.000181392	0.00127701
ENSGALG00000021762	SNORD58	13.128	1.29521	0.462909	2.79798	0.00514232	0.0198322
ENSGALG00000005668	WSB1	40546.1	1.29553	0.254478	5.09093	3.56e-07	6.12e-06
ENSGALG00000025329	5S_rRNA	32.717	1.29661	0.382991	3.38549	0.000710524	0.00396478
ENSGALG00000044083		124.614	1.29742	0.341696	3.79699	0.000146463	0.00106893
ENSGALG00000025337	SNORD100	15.8546	1.29811	0.390843	3.32131	0.000895973	0.00480457
ENSGALG00000011299	KIF25	39.5086	1.29849	0.456613	2.84376	0.00445853	0.0176821
ENSGALG00000055108		193.052	1.29869	0.219212	5.92437	3.13e-09	9.56e-08
ENSGALG00000033139		2546.61	1.29899	0.208435	6.2321	4.6e-10	1.76e-08
ENSGALG00000034788	PHLDA1	233.638	1.29981	0.232191	5.59803	2.17e-08	5.35e-07
ENSGALG00000027947	GHSR	98.724	1.30003	0.288638	4.50401	6.67e-06	7.77e-05
ENSGALG00000029940	IL1B	68.6568	1.30138	0.438904	2.96507	0.00302614	0.0128579
ENSGALG00000045036		188.818	1.30172	0.273956	4.75158	2.02e-06	2.76e-05
ENSGALG00000007976		169.728	1.30186	0.282103	4.61482	3.93e-06	4.94e-05
ENSGALG00000005517	KIF9	221.739	1.3036	0.34633	3.76402	0.000167202	0.00119435
ENSGALG00000034171	EPB41L1	22.0406	1.30956	0.51555	2.54013	0.0110812	0.0368919
ENSGALG00000018264	gga-let-7d	64.4792	1.31174	0.374592	3.50179	0.000462148	0.00277127
ENSGALG00000003569	TMEM130	164.507	1.31321	0.25838	5.08249	3.73e-07	6.36e-06
ENSGALG00000008193	RELN	644.475	1.31871	0.297625	4.43078	9.39e-06	0.000103712
ENSGALG00000036956		50239	1.31934	0.192779	6.84378	7.71e-12	4.37e-10
ENSGALG00000038789	CLIC3	46.573	1.32035	0.399758	3.30287	0.000957003	0.00506869
ENSGALG00000034021		75.8261	1.32165	0.426979	3.09535	0.00196583	0.00905493
ENSGALG00000028759	LYPD6B	36.6509	1.32216	0.456963	2.89335	0.00381154	0.0155652
ENSGALG00000001412	SEMA7A	240.794	1.32454	0.227237	5.82892	5.58e-09	1.62e-07
ENSGALG00000039354	VTG1	12.7951	1.32467	0.500875	2.64472	0.00817582	0.0288597
ENSGALG00000044299		113.059	1.32529	0.3014	4.39712	1.1e-05	0.000118153
ENSGALG00000035883	ZMYND10	22.4396	1.32614	0.54349	2.44004	0.0146854	0.0459684
ENSGALG00000007070		180.518	1.32637	0.287569	4.61236	3.98e-06	4.99e-05
ENSGALG00000054187		50.6179	1.32678	0.548073	2.42081	0.0154861	0.0479192
ENSGALG00000030546	CLEC19A	35.1487	1.32685	0.475701	2.78925	0.00528298	0.0202257
ENSGALG00000047263		253.248	1.32732	0.19237	6.89985	5.21e-12	3.04e-10
ENSGALG00000035392		2191.44	1.32782	0.203334	6.53025	6.57e-11	3.07e-09
ENSGALG00000004336	INPPL1	69.4089	1.33096	0.443541	3.00075	0.00269315	0.0117264
ENSGALG00000039978	SLC4A1	41.2091	1.33471	0.505478	2.64049	0.00827859	0.0291476
ENSGALG00000051812		296.432	1.33972	0.387913	3.45367	0.000553015	0.00322137
ENSGALG00000012285	BAIAP2L2	47.9913	1.34121	0.428263	3.13174	0.00173776	0.00818898
ENSGALG00000043775	RAPGEF3	51.2161	1.34242	0.380269	3.53019	0.000415263	0.00254554
ENSGALG00000000417	SLC16A4	47.9182	1.34542	0.560094	2.40213	0.0162998	0.0499767
ENSGALG00000050959		40.5434	1.34564	0.473872	2.83967	0.004516	0.0178679
ENSGALG00000038727		166.771	1.3469	0.302199	4.45698	8.31e-06	9.34e-05
ENSGALG00000054397		61.5515	1.34862	0.314448	4.28886	1.8e-05	0.000180331
ENSGALG00000049636		54.9231	1.35071	0.53176	2.54007	0.0110832	0.0368919
ENSGALG00000015110	FAM189A2	258.497	1.35124	0.167542	8.06507	7.32e-16	8.51e-14
ENSGALG00000042365	CARD10	205.622	1.3513	0.245776	5.4981	3.84e-08	8.7e-07
ENSGALG00000037369		476.799	1.35262	0.244437	5.53361	3.14e-08	7.31e-07
ENSGALG00000048462		414.318	1.35377	0.238692	5.67163	1.41e-08	3.7e-07
ENSGALG00000028327		52.364	1.3543	0.385473	3.51334	0.000442504	0.00267662
ENSGALG00000031977	CACNG2	84.4045	1.35445	0.360049	3.76183	0.000168673	0.00120296
ENSGALG00000011717		46.8606	1.35624	0.469176	2.89069	0.00384402	0.0156557
ENSGALG00000037740	QRFPR	99.6872	1.35897	0.450379	3.0174	0.00254953	0.0112141
ENSGALG00000043768	MT-ND2	283239	1.3593	0.258471	5.25901	1.45e-07	2.75e-06
ENSGALG00000034907	HOXB5	664.998	1.36182	0.163707	8.31865	8.9e-17	1.2e-14
ENSGALG00000048064		67.0564	1.36209	0.444429	3.06479	0.00217819	0.00987074
ENSGALG00000051816		36.6927	1.36517	0.447966	3.04748	0.00230771	0.0103575
ENSGALG00000040771		562.352	1.36689	0.256012	5.33918	9.34e-08	1.89e-06
ENSGALG00000039571	PRPH	51.1975	1.3692	0.392158	3.49146	0.000480391	0.00285778
ENSGALG00000015908	COL12A1	4938.41	1.37155	0.22257	6.16233	7.17e-10	2.6e-08
ENSGALG00000017296	KLHL42	72.4356	1.37201	0.447978	3.06268	0.00219364	0.00992587
ENSGALG00000012639	MTERF2	66.1901	1.37238	0.351383	3.90567	9.4e-05	0.000738526
ENSGALG00000029968	GADD45B	7823.28	1.37496	0.15873	8.66225	4.63e-18	7.29e-16
ENSGALG00000049594		33.5399	1.37508	0.433427	3.17258	0.0015109	0.00731833
ENSGALG00000031548		360.595	1.37777	0.29567	4.65982	3.16e-06	4.11e-05
ENSGALG00000042726	TRMT9B	355.313	1.37919	0.399777	3.44991	0.000560766	0.00325819
ENSGALG00000040296		228.92	1.38009	0.261252	5.28259	1.27e-07	2.45e-06
ENSGALG00000046716		6.82908	1.38054	0.555677	2.48443	0.0129758	0.0416339
ENSGALG00000010402	HPGDS	17152.6	1.38139	0.190358	7.25682	3.96e-13	2.92e-11
ENSGALG00000012998	WNT5B	615.076	1.38231	0.153402	9.01104	2.04e-19	3.91e-17
ENSGALG00000002583	PIK3CD	354.071	1.38899	0.21693	6.40296	1.52e-10	6.55e-09
ENSGALG00000029571	TMEM55A	29.7503	1.38904	0.418973	3.31534	0.000915325	0.00489101
ENSGALG00000011322	NEK10	44.12	1.38922	0.47732	2.91047	0.00360889	0.0148743
ENSGALG00000007240	TRAIL-LIKE	83.7952	1.39223	0.365531	3.80879	0.000139648	0.00102703
ENSGALG00000011353	TNNI3K	33.2298	1.39426	0.541296	2.57578	0.0100013	0.0339946
ENSGALG00000018352	gga-mir-7-1	12.0904	1.3953	0.46889	2.97575	0.00292275	0.0125171
ENSGALG00000002234	UNC13D	1568.98	1.39563	0.205352	6.79627	1.07e-11	5.86e-10
ENSGALG00000051345		208.042	1.39765	0.511625	2.73179	0.0062991	0.0232897
ENSGALG00000006420	ABHD17C	60.0165	1.39771	0.400735	3.48787	0.000486882	0.00288053
ENSGALG00000054488		24.9029	1.39785	0.501592	2.78682	0.00532283	0.0203468
ENSGALG00000051606		25.101	1.40052	0.356745	3.92584	8.64e-05	0.000688066
ENSGALG00000033462		22295.9	1.40166	0.24141	5.80614	6.39e-09	1.82e-07
ENSGALG00000048631		32.6662	1.40196	0.554525	2.52822	0.0114642	0.0379099
ENSGALG00000004424	SEC16B	256.593	1.40547	0.292491	4.80518	1.55e-06	2.17e-05
ENSGALG00000006584		9867.28	1.40709	0.273686	5.14126	2.73e-07	4.81e-06
ENSGALG00000047969		78.6037	1.40755	0.406023	3.46668	0.000526927	0.00308844
ENSGALG00000027040		15.9438	1.40763	0.571554	2.46281	0.0137854	0.043621
ENSGALG00000016651		26.4842	1.40946	0.522166	2.69926	0.0069493	0.0251586
ENSGALG00000037493		574.236	1.41248	0.260302	5.42632	5.75e-08	1.24e-06
ENSGALG00000055053	PRSS35	357.301	1.41329	0.348119	4.05979	4.91e-05	0.000428091
ENSGALG00000036806	GDF11	105.103	1.4141	0.270148	5.23454	1.65e-07	3.09e-06
ENSGALG00000029203	TNNT1	66.2025	1.41628	0.404427	3.50193	0.000461903	0.00277127
ENSGALG00000025602		44.0188	1.41671	0.378511	3.74286	0.000181937	0.00128025
ENSGALG00000051862		207.886	1.41691	0.275042	5.15163	2.58e-07	4.61e-06
ENSGALG00000013225	VAT1L	498.678	1.41724	0.208082	6.81099	9.69e-12	5.35e-10
ENSGALG00000011220	SLC25A29	598.298	1.41783	0.249783	5.67624	1.38e-08	3.61e-07
ENSGALG00000046125	PECAM1	678.799	1.41849	0.259057	5.47559	4.36e-08	9.73e-07
ENSGALG00000037780	PMEPA1	733.708	1.42333	0.158953	8.95442	3.42e-19	6.38e-17
ENSGALG00000051553		94.2447	1.43302	0.28954	4.94932	7.45e-07	1.14e-05
ENSGALG00000005247	TEKT4	37.7359	1.43371	0.451208	3.17749	0.00148558	0.00722386
ENSGALG00000011235	GALNT15	94.8258	1.43373	0.474027	3.02458	0.00248979	0.0109929
ENSGALG00000050530	SNORD58	5.4065	1.43514	0.579798	2.47524	0.0133147	0.0425047
ENSGALG00000028005	GADD45G	234.681	1.43859	0.278815	5.15964	2.47e-07	4.43e-06
ENSGALG00000054167		90.6953	1.43912	0.31918	4.5088	6.52e-06	7.65e-05
ENSGALG00000050888		238.761	1.44031	0.436782	3.29755	0.000975307	0.00514965
ENSGALG00000038269		44.8982	1.44034	0.549727	2.6201	0.00879051	0.0306361
ENSGALG00000035058	CAMKV	216.949	1.44089	0.20482	7.03488	1.99e-12	1.24e-10
ENSGALG00000005204		865.94	1.4449	0.20308	7.11497	1.12e-12	7.42e-11
ENSGALG00000031197		941.677	1.44492	0.249204	5.79815	6.7e-09	1.91e-07
ENSGALG00000034236		76.0426	1.4451	0.312546	4.62363	3.77e-06	4.78e-05
ENSGALG00000054335		48.2074	1.4457	0.372987	3.87599	0.00010619	0.000817256
ENSGALG00000012454	CYTH4	152.021	1.44691	0.255227	5.66912	1.44e-08	3.72e-07
ENSGALG00000034590	CELF2	101.334	1.44898	0.384555	3.76795	0.000164594	0.00118018
ENSGALG00000038813	KLHL41	54.1002	1.45127	0.406184	3.57294	0.000352997	0.00222325
ENSGALG00000050957		81.5992	1.45208	0.270706	5.36406	8.14e-08	1.66e-06
ENSGALG00000003690	KRT14	236.869	1.45245	0.287208	5.05713	4.26e-07	7.11e-06
ENSGALG00000030436	ND3	86052.2	1.45331	0.224305	6.47916	9.22e-11	4.19e-09
ENSGALG00000046316	CFAP97D1	520.561	1.45463	0.235129	6.18649	6.15e-10	2.28e-08
ENSGALG00000010078	GLP1R	279.773	1.45551	0.225997	6.4404	1.19e-10	5.24e-09
ENSGALG00000007579	APBB1IP	209.242	1.45656	0.176413	8.25657	1.5e-16	1.92e-14
ENSGALG00000038311	COL18A1	5214.09	1.45864	0.184361	7.91184	2.54e-15	2.74e-13
ENSGALG00000038231	CFAP126	23.1325	1.46051	0.518873	2.81478	0.00488111	0.0190169
ENSGALG00000029197	KIRREL3	207.054	1.46142	0.343028	4.26035	2.04e-05	0.000201867
ENSGALG00000050736		19.288	1.46395	0.498131	2.93889	0.00329393	0.0137599
ENSGALG00000050863		74.1453	1.46548	0.455638	3.21632	0.00129848	0.00647826
ENSGALG00000033351	CTHRC1	2275.4	1.4665	0.146086	10.0386	1.03e-23	3.12e-21
ENSGALG00000005845	SLC7A5	72.0786	1.46851	0.396238	3.70614	0.00021044	0.00144863
ENSGALG00000052510		64.0122	1.46853	0.242787	6.04863	1.46e-09	4.91e-08
ENSGALG00000040355	TCF24	62.1162	1.46859	0.391888	3.74747	0.000178626	0.00126342
ENSGALG00000047364		47.6564	1.47015	0.403036	3.64769	0.000264605	0.00174427
ENSGALG00000035679	LMO1	691.474	1.47023	0.177553	8.28051	1.23e-16	1.6e-14
ENSGALG00000043143		60.8115	1.47056	0.426896	3.44478	0.000571534	0.0033038
ENSGALG00000041750	ADAMTS9	554.074	1.47163	0.216557	6.79557	1.08e-11	5.87e-10
ENSGALG00000006776	KLHDC8B	446.163	1.47177	0.226008	6.51205	7.41e-11	3.44e-09
ENSGALG00000029193		1805.3	1.47579	0.491885	3.00028	0.00269733	0.0117322
ENSGALG00000054794		30.054	1.47714	0.55489	2.66205	0.00776662	0.0276997
ENSGALG00000003435	PGC	98.9087	1.47761	0.318919	4.63317	3.6e-06	4.6e-05
ENSGALG00000047805		107.995	1.47874	0.354252	4.17425	2.99e-05	0.000280283
ENSGALG00000049444		30.5274	1.47911	0.467721	3.16237	0.00156491	0.00752689
ENSGALG00000030955	gga-mir-3535	8.13317	1.48388	0.573444	2.58766	0.00966293	0.0330744
ENSGALG00000005802	FLT4	203.953	1.48567	0.20787	7.14709	8.86e-13	5.98e-11
ENSGALG00000038504	MID1	47.3004	1.48699	0.602126	2.46956	0.0135279	0.0429717
ENSGALG00000046686		237.245	1.48752	0.340566	4.36778	1.26e-05	0.000132542
ENSGALG00000038242	CACNA2D2	347.733	1.48938	0.244045	6.10289	1.04e-09	3.65e-08
ENSGALG00000033885	RAP1GAP2	60.8171	1.49001	0.492011	3.0284	0.00245853	0.0108803
ENSGALG00000025695	SCARNA13	35.6174	1.49196	0.520847	2.86448	0.00417688	0.0167761
ENSGALG00000005037		50.419	1.49475	0.585899	2.5512	0.0107353	0.0359395
ENSGALG00000054143		1199.44	1.49483	0.278885	5.36003	8.32e-08	1.69e-06
ENSGALG00000030229	CSMD2	37.665	1.49561	0.584692	2.55795	0.0105291	0.0354218
ENSGALG00000025951	gga-mir-6650	12.4845	1.50025	0.592747	2.53102	0.0113732	0.037683
ENSGALG00000044326		22.9657	1.50069	0.598552	2.50721	0.012169	0.0397108
ENSGALG00000025225	gga-mir-1583	7.68409	1.50181	0.609242	2.46504	0.0136996	0.0434137
ENSGALG00000044020		356.732	1.50271	0.507201	2.96276	0.00304898	0.0129404
ENSGALG00000050373		33.9726	1.50319	0.37752	3.98176	6.84e-05	0.000564962
ENSGALG00000010218		311.472	1.50348	0.25564	5.88126	4.07e-09	1.22e-07
ENSGALG00000026311	C12orf75	352.422	1.50399	0.246978	6.08954	1.13e-09	3.93e-08
ENSGALG00000033780		296.775	1.50416	0.303857	4.95022	7.41e-07	1.14e-05
ENSGALG00000037744	CACNA1S	83.1592	1.50439	0.366338	4.10657	4.02e-05	0.000360364
ENSGALG00000032658	FMNL1	15.9061	1.5048	0.491811	3.0597	0.00221558	0.0100042
ENSGALG00000035685		1345.52	1.50855	0.23436	6.43687	1.22e-10	5.35e-09
ENSGALG00000030376	DHRS3	1768.04	1.51089	0.189152	7.98772	1.37e-15	1.53e-13
ENSGALG00000024871		14.4871	1.51128	0.50531	2.9908	0.00278252	0.0120393
ENSGALG00000034533		91.4908	1.51732	0.272761	5.56282	2.65e-08	6.36e-07
ENSGALG00000011434	SLC11A1	51.8335	1.51786	0.485598	3.12575	0.00177354	0.00832127
ENSGALG00000025450	gga-mir-1685	8.13408	1.51829	0.557892	2.72147	0.00649915	0.0238544
ENSGALG00000027147		439.013	1.52059	0.317884	4.78348	1.72e-06	2.39e-05
ENSGALG00000035975		3834.06	1.52123	0.262017	5.80584	6.4e-09	1.82e-07
ENSGALG00000006306	UROC1	67.7456	1.52264	0.46314	3.28765	0.00101028	0.00530281
ENSGALG00000034132	CACFD1	300.486	1.5237	0.202324	7.531	5.04e-14	4.28e-12
ENSGALG00000001862	ST6GALNAC1	54.4968	1.52459	0.51826	2.94176	0.00326357	0.0136482
ENSGALG00000004394		47.4506	1.52551	0.546718	2.7903	0.00526588	0.0201801
ENSGALG00000008599		33.7214	1.52716	0.508955	3.00057	0.00269472	0.0117299
ENSGALG00000037838	ND6	18541.3	1.52774	0.260523	5.86413	4.52e-09	1.35e-07
ENSGALG00000038748	RSRP1	4804.89	1.52804	0.232468	6.57313	4.93e-11	2.37e-09
ENSGALG00000038920		150.593	1.52948	0.335258	4.56209	5.06e-06	6.13e-05
ENSGALG00000048265		10.8351	1.53518	0.581023	2.64219	0.0082371	0.0290421
ENSGALG00000001805		1491.47	1.5374	0.152435	10.0856	6.4e-24	2.01e-21
ENSGALG00000013722	SEMA3B	46.1733	1.53794	0.380518	4.04171	5.31e-05	0.000455901
ENSGALG00000000619	ANGPTL4	12505	1.54001	0.12255	12.5663	3.23e-36	2.33e-33
ENSGALG00000003226	APOBEC2	49.1389	1.54036	0.434181	3.54774	0.000388557	0.00241304
ENSGALG00000046810		60.5965	1.54155	0.384377	4.01052	6.06e-05	0.000510687
ENSGALG00000053507		18.165	1.54176	0.610826	2.52406	0.0116009	0.0382732
ENSGALG00000028041		227.792	1.54391	0.323351	4.77471	1.8e-06	2.48e-05
ENSGALG00000032465	ATP8	92892.4	1.54515	0.258969	5.96657	2.42e-09	7.65e-08
ENSGALG00000024621	SNORD72	22.029	1.54517	0.376736	4.10147	4.11e-05	0.000367343
ENSGALG00000027517	gga-mir-3064	1456.14	1.54589	0.311124	4.96873	6.74e-07	1.05e-05
ENSGALG00000050604		54.2131	1.54593	0.465717	3.31946	0.000901915	0.00482959
ENSGALG00000031996		135.063	1.54777	0.413154	3.74623	0.000179514	0.00126851
ENSGALG00000041091	ATP6	649376	1.54782	0.242848	6.37361	1.85e-10	7.78e-09
ENSGALG00000027353	C10orf71	1627.85	1.54909	0.211146	7.3366	2.19e-13	1.69e-11
ENSGALG00000025748	FGF9	32.9995	1.54921	0.553853	2.79714	0.00515565	0.0198583
ENSGALG00000003360	ARL10	120.177	1.54931	0.271348	5.70968	1.13e-08	3.04e-07
ENSGALG00000048089		489.766	1.54931	0.262385	5.90473	3.53e-09	1.07e-07
ENSGALG00000052858		112.278	1.55455	0.539979	2.87891	0.00399057	0.0161481
ENSGALG00000008716	FLRT3	27.8223	1.55523	0.516977	3.00832	0.00262698	0.0115012
ENSGALG00000025353	gga-mir-1804	18.5042	1.55656	0.466832	3.3343	0.000855152	0.00462008
ENSGALG00000008445	SLC24A3	40.2609	1.55682	0.521009	2.98808	0.00280737	0.0121225
ENSGALG00000000584		254.623	1.55925	0.311784	5.00106	5.7e-07	9.13e-06
ENSGALG00000050116		24.8316	1.56044	0.535897	2.91183	0.00359314	0.0148134
ENSGALG00000047321		69.3772	1.56192	0.343852	4.54242	5.56e-06	6.66e-05
ENSGALG00000032903		1940.19	1.564	0.197802	7.90689	2.64e-15	2.83e-13
ENSGALG00000053451		105.545	1.56576	0.303149	5.16498	2.4e-07	4.32e-06
ENSGALG00000014988	POPDC2	29.8924	1.56742	0.506277	3.09597	0.00196167	0.00904127
ENSGALG00000007186	TMEM268	586.296	1.56841	0.157023	9.9884	1.71e-23	4.98e-21
ENSGALG00000049537	gga-mir-363	17.2486	1.56983	0.440951	3.56009	0.000370724	0.00231083
ENSGALG00000038767		37.8328	1.57327	0.580331	2.71099	0.0067082	0.0244791
ENSGALG00000029500	ND5	383154	1.5763	0.251284	6.27299	3.54e-10	1.4e-08
ENSGALG00000053135		266.872	1.57965	0.337544	4.67985	2.87e-06	3.79e-05
ENSGALG00000001640	RNF122	164.82	1.58215	0.30472	5.19215	2.08e-07	3.8e-06
ENSGALG00000043903		567.422	1.58374	0.237701	6.66272	2.69e-11	1.36e-09
ENSGALG00000001256	NLRC5	1333.32	1.58456	0.215048	7.36843	1.73e-13	1.35e-11
ENSGALG00000002637	RBP7	26.1917	1.58766	0.577374	2.74979	0.00596338	0.02229
ENSGALG00000047206		187.725	1.58795	0.324335	4.89603	9.78e-07	1.44e-05
ENSGALG00000011124	ARHGAP24	104.304	1.59049	0.286053	5.56015	2.7e-08	6.42e-07
ENSGALG00000052696		131.327	1.59077	0.38961	4.08299	4.45e-05	0.000392946
ENSGALG00000005936	AGTR2	208.594	1.59486	0.307996	5.1782	2.24e-07	4.07e-06
ENSGALG00000046338	PYY	194.977	1.59772	0.452821	3.52838	0.000418119	0.00255777
ENSGALG00000048574		251.023	1.59834	0.31398	5.09059	3.57e-07	6.13e-06
ENSGALG00000032838	BKJ	3033.66	1.59996	0.215489	7.42476	1.13e-13	9.19e-12
ENSGALG00000052849		63.1064	1.60481	0.572944	2.80099	0.00509453	0.0196931
ENSGALG00000028341		124.12	1.60531	0.382053	4.20181	2.65e-05	0.000251751
ENSGALG00000032079	CYTB	408429	1.60566	0.242873	6.61112	3.81e-11	1.87e-09
ENSGALG00000055134		17.0292	1.60841	0.434625	3.70068	0.000215019	0.00147461
ENSGALG00000026299		107.136	1.6114	0.478187	3.3698	0.000752214	0.00415449
ENSGALG00000051924		54.7407	1.61463	0.413509	3.90471	9.43e-05	0.000740321
ENSGALG00000049957		189.938	1.61571	0.469735	3.43961	0.000582555	0.00335468
ENSGALG00000032456	COII	553541	1.6169	0.223314	7.24045	4.47e-13	3.25e-11
ENSGALG00000053941		4671.71	1.62161	0.208921	7.76183	8.37e-15	8.33e-13
ENSGALG00000053544		38.7466	1.62288	0.441771	3.67358	0.000239178	0.00160606
ENSGALG00000036447		193.536	1.62622	0.305372	5.32536	1.01e-07	2.01e-06
ENSGALG00000006812	TTC36	34.1997	1.62661	0.541882	3.00177	0.00268414	0.011704
ENSGALG00000050404		16.8842	1.6296	0.57768	2.82094	0.00478839	0.01873
ENSGALG00000012254	KCNJ4	146.657	1.63093	0.37339	4.36789	1.25e-05	0.000132542
ENSGALG00000038243		424.795	1.63351	0.231932	7.04305	1.88e-12	1.18e-10
ENSGALG00000031872	AGMAT	39.3419	1.63362	0.504691	3.23686	0.00120851	0.00610593
ENSGALG00000040424	SCNN1A	36.1971	1.63385	0.47658	3.42827	0.000607431	0.00347412
ENSGALG00000002082	AMPD1	31.4577	1.63602	0.556087	2.94202	0.00326079	0.0136441
ENSGALG00000020647	LDLRAD1	436.981	1.63637	0.271638	6.02407	1.7e-09	5.6e-08
ENSGALG00000053625	STAC3	62.2122	1.63999	0.409987	4.0001	6.33e-05	0.000529872
ENSGALG00000020561		63.1881	1.64119	0.405755	4.04479	5.24e-05	0.000450734
ENSGALG00000007098	KIF21A	22.5296	1.64251	0.612781	2.68041	0.00735315	0.0264433
ENSGALG00000025649		23.3938	1.643	0.506229	3.24556	0.0011722	0.00595833
ENSGALG00000040521	HOXA2	424.098	1.64384	0.252266	6.5163	7.21e-11	3.36e-09
ENSGALG00000030434	gga-mir-130b	24.0405	1.64648	0.425123	3.87294	0.000107529	0.000826439
ENSGALG00000042750	ND1	379324	1.64727	0.242024	6.80621	1e-11	5.51e-10
ENSGALG00000048068		35.9831	1.64829	0.450026	3.66266	0.000249612	0.00166519
ENSGALG00000013748	CD226	71.7994	1.64922	0.375798	4.38857	1.14e-05	0.000122198
ENSGALG00000017841		20.1846	1.64928	0.526789	3.13081	0.00174323	0.00820962
ENSGALG00000011497	PECR	36.645	1.65025	0.452212	3.64928	0.000262975	0.0017358
ENSGALG00000019384	MAPK12	50.8837	1.65274	0.494687	3.34098	0.000834832	0.00452485
ENSGALG00000036418	ANXA13	19.4387	1.65361	0.643576	2.56942	0.010187	0.0344703
ENSGALG00000040320	HOXB8	27.2157	1.6542	0.583528	2.83483	0.00458499	0.0180841
ENSGALG00000044799	VSIG4	47.232	1.65492	0.513394	3.22349	0.00126639	0.00634115
ENSGALG00000009545	SLC25A12	488.892	1.65768	0.16578	9.99927	1.54e-23	4.55e-21
ENSGALG00000036229	ND4	347538	1.65837	0.239919	6.91221	4.77e-12	2.8e-10
ENSGALG00000037336	PRTG	791.775	1.66214	0.202277	8.21714	2.08e-16	2.65e-14
ENSGALG00000032142	MT-CO1	1.53012e+06	1.66847	0.213913	7.79974	6.2e-15	6.3e-13
ENSGALG00000006190	FHL1	212.932	1.6789	0.258276	6.50041	8.01e-11	3.66e-09
ENSGALG00000042642	RARRES2	307.743	1.685	0.306936	5.48975	4.02e-08	9.07e-07
ENSGALG00000003224	HSF4	43.6091	1.68503	0.412876	4.0812	4.48e-05	0.000395511
ENSGALG00000012456	RAC2	78.821	1.68505	0.404257	4.16826	3.07e-05	0.000286508
ENSGALG00000028209		13.0034	1.68545	0.572667	2.94316	0.00324885	0.0136092
ENSGALG00000028284	PTX3	1219.76	1.68551	0.366643	4.59713	4.28e-06	5.29e-05
ENSGALG00000053860		5079.97	1.69246	0.190905	8.86544	7.62e-19	1.37e-16
ENSGALG00000050568		51.8582	1.69256	0.483429	3.50116	0.000463246	0.00277544
ENSGALG00000007967	FDXACB1	839.163	1.69983	0.161814	10.5048	8.21e-26	2.95e-23
ENSGALG00000006027	TM6SF1	29.0917	1.70212	0.381498	4.46167	8.13e-06	9.16e-05
ENSGALG00000021314	PLA2G10	197.208	1.70423	0.270889	6.29125	3.15e-10	1.27e-08
ENSGALG00000029768	PTGDR	375.905	1.70438	0.285498	5.96985	2.37e-09	7.53e-08
ENSGALG00000035594	MYH7	107.407	1.7078	0.365012	4.67876	2.89e-06	3.8e-05
ENSGALG00000054378	LRRC43	72.5226	1.71052	0.330256	5.17936	2.23e-07	4.05e-06
ENSGALG00000043025		19.0561	1.71386	0.584893	2.93021	0.00338728	0.0140876
ENSGALG00000050283		983.324	1.71395	0.298398	5.74386	9.25e-09	2.55e-07
ENSGALG00000045817		105.095	1.71751	0.236872	7.2508	4.14e-13	3.04e-11
ENSGALG00000005649		304.731	1.72343	0.226608	7.60534	2.84e-14	2.54e-12
ENSGALG00000035334	COX3	575560	1.72355	0.211453	8.15095	3.61e-16	4.44e-14
ENSGALG00000025635	SNORD54	24.9597	1.72669	0.329456	5.24104	1.6e-07	3e-06
ENSGALG00000050188		25.1772	1.72868	0.553215	3.12479	0.00177935	0.00834075
ENSGALG00000041098		34.7824	1.73141	0.522463	3.31393	0.000919956	0.00490906
ENSGALG00000051419		1107.27	1.73504	0.277775	6.24621	4.21e-10	1.62e-08
ENSGALG00000015253	COL8A1	187.885	1.737	0.397315	4.37183	1.23e-05	0.000130565
ENSGALG00000035761		49.5637	1.7383	0.421946	4.11971	3.79e-05	0.000343706
ENSGALG00000051804		148.302	1.74276	0.353006	4.93692	7.94e-07	1.21e-05
ENSGALG00000027736	gga-mir-3533	6.58159	1.74385	0.507663	3.43506	0.000592422	0.00340244
ENSGALG00000002855	SARDH	28.2556	1.74425	0.63947	2.72764	0.00637884	0.0235008
ENSGALG00000037332	IGFBP7	322.573	1.74604	0.243578	7.16828	7.59e-13	5.17e-11
ENSGALG00000046681		7.71001	1.74914	0.633858	2.75951	0.00578875	0.0217809
ENSGALG00000052561		17.1029	1.74961	0.696024	2.51372	0.0119464	0.0391618
ENSGALG00000015379	TAGLN3	32.0326	1.75662	0.45035	3.90057	9.6e-05	0.000751529
ENSGALG00000042478	ND4L	55816.6	1.76329	0.258772	6.81406	9.49e-12	5.26e-10
ENSGALG00000046379		52.6278	1.76612	0.417667	4.22854	2.35e-05	0.000228441
ENSGALG00000023886	ZNF804A	47.5269	1.76643	0.485644	3.6373	0.000275511	0.0018075
ENSGALG00000037350	gga-mir-7b	8.18018	1.7666	0.616356	2.86619	0.00415439	0.0167081
ENSGALG00000049561		27.6854	1.76694	0.436105	4.05165	5.09e-05	0.000439793
ENSGALG00000003075	SLC34A1	19.1654	1.76867	0.675438	2.61855	0.00883049	0.0307255
ENSGALG00000045529	RAB15	2505.79	1.76935	0.120392	14.6966	6.78e-49	1.02e-45
ENSGALG00000003058		143.063	1.7697	0.327271	5.40745	6.39e-08	1.35e-06
ENSGALG00000023396	ASPHD2	278.031	1.77013	0.451815	3.91782	8.94e-05	0.000708554
ENSGALG00000006964	SDR42E2	34.4994	1.77071	0.509428	3.47587	0.000509195	0.00299963
ENSGALG00000051209		385.575	1.77489	0.29434	6.03005	1.64e-09	5.42e-08
ENSGALG00000049424		209.191	1.77787	0.304095	5.84644	5.02e-09	1.47e-07
ENSGALG00000041428	NEK4	84.9291	1.78043	0.392642	4.53449	5.77e-06	6.87e-05
ENSGALG00000053559		3153.88	1.78544	0.31375	5.69063	1.27e-08	3.37e-07
ENSGALG00000011271	LUM	10794.7	1.79246	0.262403	6.83095	8.44e-12	4.71e-10
ENSGALG00000021931	SNORA73	169.509	1.79451	0.400015	4.4861	7.25e-06	8.33e-05
ENSGALG00000053106	FAM181B	110.346	1.79566	0.454686	3.94923	7.84e-05	0.000636061
ENSGALG00000041249		144.029	1.79579	0.337441	5.3218	1.03e-07	2.05e-06
ENSGALG00000028803	B3GNT4	227.212	1.79828	0.313039	5.7446	9.21e-09	2.54e-07
ENSGALG00000043763	SNORD18	10.0513	1.79976	0.524489	3.43146	0.00060035	0.00344143
ENSGALG00000008155	KCTD18	29.5973	1.80266	0.622713	2.89485	0.00379339	0.0155079
ENSGALG00000041634	ACTG2	900.888	1.80352	0.246802	7.30758	2.72e-13	2.06e-11
ENSGALG00000002610		206.356	1.80552	0.173021	10.4353	1.71e-25	6.02e-23
ENSGALG00000047176		47.9372	1.80585	0.41604	4.34056	1.42e-05	0.000147302
ENSGALG00000003921	DBNDD2	821.696	1.8078	0.249839	7.23586	4.63e-13	3.33e-11
ENSGALG00000035293		38.4369	1.80887	0.380834	4.74977	2.04e-06	2.78e-05
ENSGALG00000054260		320.233	1.80988	0.261316	6.92605	4.33e-12	2.56e-10
ENSGALG00000038884	SRL	17.6798	1.81467	0.694838	2.61165	0.00901056	0.0312303
ENSGALG00000053682		547.961	1.81733	0.143724	12.6446	1.2e-36	9.06e-34
ENSGALG00000054399		14.8316	1.81968	0.71513	2.54455	0.0109419	0.03651
ENSGALG00000011489	TBXT	264.345	1.82155	0.428091	4.25506	2.09e-05	0.000205484
ENSGALG00000008875	PLCB1	40.1329	1.82419	0.42937	4.24854	2.15e-05	0.000211285
ENSGALG00000054032		43.3193	1.8246	0.562862	3.24165	0.00118842	0.00602053
ENSGALG00000002688	NME4	49.2444	1.82536	0.509129	3.58526	0.000336748	0.00214327
ENSGALG00000052613		24.4299	1.83139	0.5491	3.33526	0.000852201	0.00460743
ENSGALG00000047211	FCER1G	36.2467	1.83162	0.486444	3.76533	0.000166327	0.00118922
ENSGALG00000043772		62.2706	1.83233	0.36185	5.06378	4.11e-07	6.91e-06
ENSGALG00000015145	TMC1	156.437	1.84501	0.311885	5.91566	3.31e-09	1e-07
ENSGALG00000031895	SDK2	339.194	1.84823	0.194605	9.49733	2.15e-21	5.17e-19
ENSGALG00000018291	gga-mir-30b	5.84692	1.84928	0.69	2.68012	0.00735965	0.0264542
ENSGALG00000054862		23.6187	1.85082	0.637449	2.90348	0.00369037	0.0151347
ENSGALG00000005957		83.5202	1.85468	0.36172	5.1274	2.94e-07	5.15e-06
ENSGALG00000052214		22.6704	1.8554	0.725237	2.55834	0.0105174	0.0353981
ENSGALG00000002546	COL5A1	76554.7	1.8559	0.145335	12.7697	2.42e-37	1.93e-34
ENSGALG00000002955	ADAMTSL2	15487.7	1.8602	0.221886	8.38359	5.13e-17	7.26e-15
ENSGALG00000008940		118.724	1.86205	0.387187	4.80918	1.52e-06	2.13e-05
ENSGALG00000040478	CAPN5	100.884	1.86316	0.433352	4.29942	1.71e-05	0.000173561
ENSGALG00000008398	MPP4	149.077	1.86351	0.306799	6.07404	1.25e-09	4.28e-08
ENSGALG00000008141		160.474	1.86631	0.255067	7.31696	2.54e-13	1.94e-11
ENSGALG00000047357		50.2424	1.86703	0.531833	3.51055	0.000447186	0.0027017
ENSGALG00000034196	WNT2B	21.109	1.8671	0.624789	2.98838	0.00280464	0.0121211
ENSGALG00000008735	BFSP1	80.5604	1.86921	0.37731	4.95403	7.27e-07	1.12e-05
ENSGALG00000054828		43.1432	1.8922	0.53811	3.51638	0.000437475	0.00264938
ENSGALG00000004530	MMD2	49.7022	1.89527	0.517518	3.66224	0.000250023	0.00166535
ENSGALG00000048536		35.9637	1.89694	0.456961	4.1512	3.31e-05	0.000305531
ENSGALG00000050419		45.9995	1.89879	0.51849	3.66216	0.0002501	0.00166535
ENSGALG00000038933	FABP7	430.792	1.89992	0.31631	6.00651	1.9e-09	6.23e-08
ENSGALG00000026170	gga-mir-6667	2.88627	1.90849	0.738889	2.58291	0.00979695	0.033441
ENSGALG00000033278	NLRC3	49.7609	1.91444	0.358757	5.33632	9.49e-08	1.91e-06
ENSGALG00000049570		93.9205	1.91873	0.327619	5.8566	4.72e-09	1.4e-07
ENSGALG00000040463	CABP7	27.637	1.91911	0.526003	3.64848	0.000263792	0.00173967
ENSGALG00000046866		30.4811	1.92108	0.600693	3.1981	0.00138335	0.00681402
ENSGALG00000001310	TRNAU1AP	31.9828	1.92518	0.533578	3.60806	0.0003085	0.00198516
ENSGALG00000008498	MALRD1	82.6753	1.92519	0.485374	3.96641	7.3e-05	0.000596394
ENSGALG00000001621	CLDN5	17.2346	1.92872	0.668755	2.88405	0.00392599	0.0159379
ENSGALG00000028459	FAM180A	17.5271	1.93193	0.635637	3.03937	0.00237076	0.0105816
ENSGALG00000032683	ADTRP	22.6639	1.93521	0.553084	3.49895	0.000467091	0.00279184
ENSGALG00000027887		88.077	1.93541	0.716255	2.70213	0.00688967	0.0250146
ENSGALG00000009624	FSIP1	23.2143	1.93778	0.510622	3.79493	0.000147685	0.00107732
ENSGALG00000006958		1170.07	1.94098	0.284305	6.8271	8.66e-12	4.82e-10
ENSGALG00000038652		478.526	1.9496	0.263645	7.39482	1.42e-13	1.13e-11
ENSGALG00000017291	FAR2	45.2661	1.95385	0.648308	3.01377	0.00258023	0.0113369
ENSGALG00000051871	INHBC	245.113	1.95596	0.275072	7.11072	1.15e-12	7.49e-11
ENSGALG00000023904	FIBIN	23521.5	1.9576	0.277167	7.06292	1.63e-12	1.04e-10
ENSGALG00000007714	NMUR1	29.1553	1.96063	0.420235	4.66556	3.08e-06	4.02e-05
ENSGALG00000006323	LECT2	28.8962	1.9608	0.437897	4.47776	7.54e-06	8.62e-05
ENSGALG00000052495		38.8203	1.96223	0.474009	4.13964	3.48e-05	0.000318417
ENSGALG00000050154		16.7217	1.96228	0.50841	3.85965	0.000113548	0.000864276
ENSGALG00000032220	ELN	33.8218	1.96352	0.456201	4.30406	1.68e-05	0.000170655
ENSGALG00000005458	RPL3L	24.1937	1.96405	0.611945	3.20953	0.00132953	0.00659836
ENSGALG00000008918	LAMP5	109.36	1.96554	0.458872	4.28342	1.84e-05	0.000183823
ENSGALG00000055063		61.3499	1.96658	0.363839	5.40509	6.48e-08	1.36e-06
ENSGALG00000040023	MAPK11	38.0863	1.97186	0.511263	3.85684	0.000114861	0.000872387
ENSGALG00000027422	gga-mir-125b-1	13.3044	1.97359	0.661297	2.98442	0.00284113	0.012243
ENSGALG00000002679	GLT1D1	44.7723	1.9792	0.737909	2.68217	0.0073146	0.0263172
ENSGALG00000030677	ABCG2	37.1648	1.98163	0.53284	3.71899	0.00020002	0.00138604
ENSGALG00000014277	RHOH	41.0629	1.99721	0.460912	4.33317	1.47e-05	0.000151814
ENSGALG00000032370		143.882	2.00442	0.296248	6.76602	1.32e-11	7.15e-10
ENSGALG00000045505		65.3574	2.02138	0.566981	3.56516	0.000363639	0.00227889
ENSGALG00000054905		22.7576	2.02446	0.679748	2.97825	0.00289902	0.0124295
ENSGALG00000048748		37.6902	2.03475	0.564912	3.60188	0.000315923	0.00202948
ENSGALG00000052009		136.663	2.03632	0.337394	6.03541	1.59e-09	5.28e-08
ENSGALG00000011630	GLI2	277.273	2.03931	0.369646	5.51693	3.45e-08	7.94e-07
ENSGALG00000039008		38.1159	2.03952	0.563367	3.62023	0.000294339	0.00190774
ENSGALG00000054974		189.184	2.04195	0.471307	4.33253	1.47e-05	0.000152052
ENSGALG00000009830	MGAT4D	16.4102	2.04609	0.842121	2.42969	0.0151117	0.0470591
ENSGALG00000047020		33.7559	2.05051	0.56083	3.6562	0.000255985	0.00170004
ENSGALG00000016693	CSF2RA	29.2344	2.0553	0.728772	2.82022	0.00479903	0.0187629
ENSGALG00000002551	CFAP70	54.6393	2.06031	0.492001	4.18762	2.82e-05	0.000266265
ENSGALG00000054460		191.971	2.06339	0.299778	6.88306	5.86e-12	3.38e-10
ENSGALG00000050454		36.7839	2.06994	0.583598	3.54685	0.000389863	0.00241721
ENSGALG00000052533		3.34301	2.07637	0.803005	2.58576	0.00971659	0.033213
ENSGALG00000054371		6.50831	2.07943	0.700854	2.967	0.00300725	0.0127992
ENSGALG00000048570		1011.13	2.08104	0.273401	7.61168	2.71e-14	2.44e-12
ENSGALG00000049663		3381.99	2.08198	0.393996	5.28427	1.26e-07	2.43e-06
ENSGALG00000006273	MYLK2	29.3118	2.09146	0.71116	2.94091	0.00327248	0.0136816
ENSGALG00000049069		22.1773	2.09157	0.665683	3.14199	0.00167801	0.00796699
ENSGALG00000026324		4.78875	2.0977	0.79266	2.6464	0.00813535	0.0287555
ENSGALG00000006344	GSTT1	58.3054	2.09962	0.426661	4.92106	8.61e-07	1.29e-05
ENSGALG00000014751	ADAMTS6	69.7144	2.10208	0.411531	5.10795	3.26e-07	5.65e-06
ENSGALG00000015006	MAB21L3	183.417	2.10664	0.326189	6.45835	1.06e-10	4.75e-09
ENSGALG00000047951		25.9476	2.10751	0.768383	2.74278	0.00609213	0.0226853
ENSGALG00000048179		526.482	2.10759	0.2369	8.89653	5.76e-19	1.05e-16
ENSGALG00000047585		51.7892	2.11874	0.339019	6.24963	4.11e-10	1.59e-08
ENSGALG00000013468	TLR3	21.6056	2.11937	0.822808	2.57578	0.0100015	0.0339946
ENSGALG00000049343		3119.54	2.12306	0.398408	5.32885	9.88e-08	1.98e-06
ENSGALG00000016785	IL1RL1	3654.92	2.12711	0.218993	9.71316	2.65e-22	6.91e-20
ENSGALG00000054551		178.448	2.1321	0.384885	5.53958	3.03e-08	7.12e-07
ENSGALG00000025687		68.0428	2.13459	0.384911	5.54566	2.93e-08	6.94e-07
ENSGALG00000051088		28.9271	2.13696	0.465537	4.5903	4.43e-06	5.45e-05
ENSGALG00000053524		61.4708	2.13821	0.411776	5.19267	2.07e-07	3.8e-06
ENSGALG00000046550		50.8209	2.14289	0.574589	3.72944	0.000191906	0.00133918
ENSGALG00000007565	PPP2R2B	271.281	2.14499	0.187697	11.428	3.03e-30	1.48e-27
ENSGALG00000011013	PCNX2	10.6213	2.16022	0.750604	2.87797	0.00400245	0.0161875
ENSGALG00000006834	CPB1	8.03039	2.16069	0.876545	2.46501	0.0137011	0.0434137
ENSGALG00000004521	GPX3	242.823	2.16914	0.305759	7.09429	1.3e-12	8.4e-11
ENSGALG00000016685	ASMT	23.3081	2.17184	0.656124	3.31011	0.00093258	0.00495693
ENSGALG00000010507	FCRL4	103.286	2.17464	0.620834	3.50278	0.000460434	0.00276736
ENSGALG00000011200	THBS2	88.343	2.17577	0.472697	4.60289	4.17e-06	5.16e-05
ENSGALG00000017840		19.2087	2.18138	0.554604	3.93322	8.38e-05	0.000673463
ENSGALG00000054240		27.077	2.18524	0.552054	3.95839	7.55e-05	0.000615792
ENSGALG00000048847		981.33	2.18537	0.337858	6.46833	9.91e-11	4.47e-09
ENSGALG00000039107		285.776	2.19197	0.304129	7.20737	5.7e-13	4.01e-11
ENSGALG00000007047	GAL	39.8638	2.19852	0.601615	3.65436	0.000257822	0.0017091
ENSGALG00000042936	SYCE3	57.7701	2.2041	0.56833	3.8782	0.000105231	0.000812301
ENSGALG00000045548		3881.58	2.20543	0.295657	7.45942	8.69e-14	7.18e-12
ENSGALG00000034347	KIF21B	41.7319	2.20825	0.450787	4.89866	9.65e-07	1.43e-05
ENSGALG00000021750	SNORD58	24.673	2.20994	0.420446	5.25618	1.47e-07	2.78e-06
ENSGALG00000027620		74.9712	2.21031	0.375179	5.89136	3.83e-09	1.15e-07
ENSGALG00000054912		7.01792	2.21081	0.720404	3.06885	0.00214888	0.00974664
ENSGALG00000007862	CNTN3	10.5623	2.21702	0.865761	2.56077	0.0104439	0.0351901
ENSGALG00000047627		628.481	2.21736	0.209683	10.5748	3.9e-26	1.44e-23
ENSGALG00000034716	HEY2	687.892	2.22156	0.181031	12.2717	1.29e-34	8.84e-32
ENSGALG00000030331	SNORD51	5.41452	2.22417	0.671101	3.31421	0.000919016	0.00490727
ENSGALG00000011202	COLQ	115.077	2.22502	0.357886	6.21714	5.06e-10	1.91e-08
ENSGALG00000018263	gga-mir-135a-1	3.74053	2.23093	0.891689	2.50191	0.0123525	0.0401277
ENSGALG00000051151		21.0219	2.23491	0.771945	2.89516	0.0037896	0.0155008
ENSGALG00000011376	ANKRD9	12.5059	2.24888	0.699822	3.2135	0.00131127	0.0065227
ENSGALG00000027483	GLRX	261.687	2.25956	0.313662	7.20381	5.86e-13	4.08e-11
ENSGALG00000030781	CA2	19.0052	2.26262	0.692938	3.26525	0.00109366	0.00564258
ENSGALG00000001282	GABRD	32.4304	2.26435	0.632906	3.57769	0.00034664	0.00219234
ENSGALG00000015028	RLN3	15.1125	2.28279	0.779884	2.92709	0.00342154	0.0142027
ENSGALG00000036970		139.423	2.28999	0.294005	7.78894	6.76e-15	6.81e-13
ENSGALG00000046419		32.2762	2.29147	0.647583	3.5385	0.000402407	0.00248477
ENSGALG00000053778		95.0257	2.29594	0.657816	3.49025	0.000482568	0.00286284
ENSGALG00000005849	PPDPF	34.6755	2.29887	0.582042	3.94967	7.83e-05	0.000635233
ENSGALG00000037985		3.05119	2.30851	0.858133	2.69015	0.00714201	0.0257576
ENSGALG00000042903		172.061	2.31142	0.277723	8.32277	8.59e-17	1.17e-14
ENSGALG00000030220	ELMO3	30.3672	2.31239	0.536553	4.30972	1.63e-05	0.000166906
ENSGALG00000034022		161.148	2.31658	0.286993	8.0719	6.92e-16	8.18e-14
ENSGALG00000050072	EMID1	15.4954	2.32237	0.809856	2.86763	0.0041356	0.0166427
ENSGALG00000000558	SLC1A6	21.9603	2.32682	0.674755	3.44839	0.000563948	0.00327371
ENSGALG00000044241		818.029	2.33746	0.294009	7.95032	1.86e-15	2.02e-13
ENSGALG00000021938	SNORA72	14.3833	2.35334	0.507426	4.6378	3.52e-06	4.5e-05
ENSGALG00000052620		82.6796	2.36718	0.391518	6.04616	1.48e-09	4.96e-08
ENSGALG00000015032		10.4424	2.36836	0.929061	2.5492	0.0107971	0.0360987
ENSGALG00000039985	CDH11	347.211	2.376	0.298021	7.97259	1.55e-15	1.72e-13
ENSGALG00000030852		13.813	2.37825	0.948856	2.50644	0.0121955	0.0397681
ENSGALG00000010806	RIN3	210.621	2.39221	0.288212	8.30018	1.04e-16	1.38e-14
ENSGALG00000005512	KIAA1671	724.125	2.39341	0.256477	9.33186	1.04e-20	2.35e-18
ENSGALG00000053987		22.0313	2.39765	0.96907	2.47418	0.0133543	0.042604
ENSGALG00000054693		148.898	2.40009	0.320535	7.48774	7.01e-14	5.82e-12
ENSGALG00000027868	AMER2	11.6841	2.40404	0.926834	2.59382	0.00949154	0.0325869
ENSGALG00000013239		308.827	2.40977	0.315472	7.63863	2.2e-14	2.04e-12
ENSGALG00000030793	KCNE2	13.1777	2.41506	0.996366	2.42387	0.0153563	0.0476442
ENSGALG00000045172	FAM166A	20.6626	2.42748	0.695731	3.48911	0.000484623	0.00287053
ENSGALG00000027484	C20orf85	18.6788	2.43265	0.707042	3.44061	0.000580414	0.0033467
ENSGALG00000047314	YF5	297.547	2.43605	0.208381	11.6904	1.43e-31	8.3e-29
ENSGALG00000006511	BCL2A1	56.2838	2.43696	0.426308	5.71642	1.09e-08	2.94e-07
ENSGALG00000001177	CD34	15.6649	2.43769	1.01121	2.41067	0.0159234	0.049029
ENSGALG00000053565		77.9225	2.43782	0.386893	6.30101	2.96e-10	1.2e-08
ENSGALG00000048533		17.2494	2.44165	0.848435	2.87783	0.00400417	0.0161901
ENSGALG00000050627		2787.39	2.44652	0.30972	7.89915	2.81e-15	2.99e-13
ENSGALG00000015377	PHLDB2	343.828	2.44998	0.365347	6.7059	2e-11	1.04e-09
ENSGALG00000041906		41.829	2.45082	0.751802	3.25993	0.00111438	0.00572992
ENSGALG00000017858		6.57825	2.45131	0.700339	3.50017	0.000464955	0.00278426
ENSGALG00000001607	CYBC1	736.008	2.45706	0.139955	17.5561	5.34e-69	1.35e-65
ENSGALG00000008447	SH2D1A	11.381	2.47234	0.989931	2.49748	0.0125078	0.0404757
ENSGALG00000045596		77.087	2.48547	0.550656	4.51366	6.37e-06	7.5e-05
ENSGALG00000048150		514.859	2.48557	0.193273	12.8604	7.52e-38	7e-35
ENSGALG00000005975	ZNF488	16.1103	2.49035	0.873639	2.85055	0.00436437	0.017377
ENSGALG00000011172		2763.17	2.4966	0.221424	11.2752	1.74e-29	7.74e-27
ENSGALG00000043754	GLUL	32.6993	2.49821	0.708986	3.52364	0.000425664	0.00259343
ENSGALG00000039209	WIF1	57.4621	2.49944	0.507335	4.92661	8.37e-07	1.26e-05
ENSGALG00000006170	LRRC8C	27.1897	2.50204	0.690385	3.62412	0.000289946	0.00188503
ENSGALG00000052372		17.1448	2.51721	0.840652	2.99435	0.00275027	0.0119236
ENSGALG00000048063		140.495	2.5195	0.424419	5.93635	2.91e-09	8.98e-08
ENSGALG00000045469	BCAN	734.636	2.54563	0.259174	9.82208	9.05e-23	2.46e-20
ENSGALG00000016570		30.8549	2.54678	0.576947	4.41423	1.01e-05	0.00011084
ENSGALG00000027889	gga-mir-33-2	3.18255	2.56173	0.976755	2.62269	0.0087238	0.0304739
ENSGALG00000004357	ANXA6	475.232	2.5658	0.297663	8.61982	6.71e-18	1.05e-15
ENSGALG00000048095		33.8639	2.56581	0.675695	3.79729	0.000146289	0.00106823
ENSGALG00000012985	SLC6A13	87.0344	2.56842	0.402706	6.3779	1.8e-10	7.6e-09
ENSGALG00000001434	STOM	532.497	2.56997	0.255481	10.0593	8.36e-24	2.58e-21
ENSGALG00000010752	CDCP2	55.4171	2.57055	0.371873	6.91242	4.76e-12	2.8e-10
ENSGALG00000019003	PRAG1	153.491	2.57085	0.257758	9.97392	1.98e-23	5.66e-21
ENSGALG00000050414		17.1268	2.57611	0.941287	2.7368	0.00620399	0.0230282
ENSGALG00000050751		549.556	2.57964	0.280325	9.20232	3.5e-20	7.46e-18
ENSGALG00000003016	MASP2	16.807	2.60615	0.937306	2.78047	0.00542805	0.0206602
ENSGALG00000051085		15.7193	2.60978	0.78949	3.30565	0.000947568	0.005026
ENSGALG00000045335		29.2422	2.61759	0.695794	3.76201	0.000168552	0.00120286
ENSGALG00000003548	BAIAP2L1	127.401	2.63299	0.300226	8.77005	1.79e-18	2.97e-16
ENSGALG00000002312	TMEM132E	14.149	2.64623	0.927212	2.85397	0.00431772	0.0172321
ENSGALG00000021171		227.3	2.64922	0.476222	5.563	2.65e-08	6.36e-07
ENSGALG00000049860		13.2823	2.68549	0.721942	3.71981	0.000199374	0.00138236
ENSGALG00000014950		54.9811	2.69307	0.430393	6.25724	3.92e-10	1.53e-08
ENSGALG00000001021	MYOCD	40.3862	2.71555	0.58516	4.6407	3.47e-06	4.45e-05
ENSGALG00000053155		20.0558	2.71664	0.726473	3.73949	0.000184393	0.00129572
ENSGALG00000052371		324.375	2.72866	0.252716	10.7974	3.54e-27	1.41e-24
ENSGALG00000023626	NTN1	9.76565	2.74241	1.09655	2.50095	0.0123862	0.0402199
ENSGALG00000051188		950.332	2.74687	0.156609	17.5396	7.14e-69	1.54e-65
ENSGALG00000054382		20.4788	2.76337	0.845855	3.26696	0.00108711	0.00561833
ENSGALG00000043544		12.5305	2.77311	1.00045	2.77186	0.00557365	0.0211187
ENSGALG00000033919		17.6133	2.77378	0.784694	3.53485	0.000408008	0.00251524
ENSGALG00000050139		12.5779	2.77679	0.830067	3.34527	0.000822039	0.00446671
ENSGALG00000035972	KRT75	22.9754	2.7857	0.904177	3.08093	0.00206357	0.00945043
ENSGALG00000016843	COL4A2	31.6459	2.79166	1.00449	2.7792	0.00544937	0.0207205
ENSGALG00000027835	PCBD1	25.5244	2.80497	0.551465	5.0864	3.65e-07	6.24e-06
ENSGALG00000004498	SLC2A10	253.597	2.81812	0.277476	10.1563	3.11e-24	1e-21
ENSGALG00000031331	PKIG	149.043	2.82484	0.370974	7.61466	2.64e-14	2.39e-12
ENSGALG00000047672		13.3176	2.8318	1.16147	2.43811	0.0147644	0.0461485
ENSGALG00000044739		1193.27	2.85273	0.32488	8.78086	1.62e-18	2.79e-16
ENSGALG00000051301	KHK	9.52642	2.86829	1.0978	2.61276	0.00898137	0.0311434
ENSGALG00000002263	KLHL6	19.4357	2.88013	0.907955	3.17211	0.00151336	0.00732556
ENSGALG00000006188	KYAT3	12.2551	2.88125	0.919597	3.13317	0.00172929	0.0081516
ENSGALG00000047598		7.47294	2.89735	1.15599	2.50639	0.0121971	0.0397681
ENSGALG00000012407	LRP1B	12.328	2.90535	0.859908	3.37867	0.000728365	0.00404196
ENSGALG00000029429	TGFBI	213.226	2.9114	0.378024	7.70164	1.34e-14	1.31e-12
ENSGALG00000049810		808.32	2.91841	0.25683	11.3632	6.38e-30	2.92e-27
ENSGALG00000009050	CAPN3	9.93642	2.92107	1.20329	2.42756	0.0152007	0.0472683
ENSGALG00000007252	ANKDD1A	14.361	2.94352	0.700594	4.20146	2.65e-05	0.000251901
ENSGALG00000012055		97.5311	2.94367	0.438462	6.71362	1.9e-11	9.97e-10
ENSGALG00000049887		14.7498	2.95925	0.774209	3.82229	0.000132218	0.000982026
ENSGALG00000028612		34.3211	2.97146	0.645858	4.6008	4.21e-06	5.2e-05
ENSGALG00000041491	ACKR4	801.163	3.01432	0.353873	8.51808	1.62e-17	2.4e-15
ENSGALG00000029675	MARCHF4	7.22718	3.01883	1.06703	2.82919	0.00466657	0.0183531
ENSGALG00000010053	PTPRF	66.7939	3.06319	0.46652	6.56605	5.17e-11	2.48e-09
ENSGALG00000028225	SLC17A9	41.0889	3.06545	0.536154	5.71748	1.08e-08	2.92e-07
ENSGALG00000047196		1107.77	3.06887	0.261287	11.7452	7.47e-32	4.52e-29
ENSGALG00000002303	LRIT1	13.1221	3.07033	1.25276	2.45086	0.0142515	0.0448888
ENSGALG00000049081		34.9008	3.11684	0.817378	3.81321	0.000137171	0.00101185
ENSGALG00000006297	TRPC7	11.1607	3.13288	1.04375	3.00156	0.002686	0.0117055
ENSGALG00000026081	RBM38	29.5493	3.13538	0.793453	3.95156	7.76e-05	0.000631011
ENSGALG00000031117	STK17A	14.2838	3.16743	0.928026	3.41308	0.000642328	0.00363521
ENSGALG00000047394		14.7681	3.1757	0.954253	3.32795	0.00087489	0.00470821
ENSGALG00000043167	TNFRSF11B	654.661	3.1864	0.240063	13.2732	3.31e-40	3.58e-37
ENSGALG00000010204	KCNC2	14.1452	3.20122	1.08021	2.96352	0.0030414	0.0129155
ENSGALG00000015115	MAMDC2	18.669	3.23738	0.83118	3.89492	9.82e-05	0.000767665
ENSGALG00000032053	SPSB4	56.0496	3.29401	0.472473	6.97186	3.13e-12	1.89e-10
ENSGALG00000040316	GPC1	34.0112	3.30002	0.55438	5.95263	2.64e-09	8.25e-08
ENSGALG00000034616	INHBA	2071.81	3.32037	0.244646	13.5721	5.86e-42	6.82e-39
ENSGALG00000052874		31.6202	3.33152	1.16555	2.85833	0.00425875	0.0170463
ENSGALG00000048545		16.9369	3.33998	1.27676	2.61598	0.0088971	0.030915
ENSGALG00000034456	PRELP	116.673	3.35179	0.628174	5.33577	9.51e-08	1.92e-06
ENSGALG00000040754	CYP1C1	27.0498	3.38892	0.677669	5.00085	5.71e-07	9.13e-06
ENSGALG00000027658	TESK1	142.752	3.40189	0.458562	7.4186	1.18e-13	9.57e-12
ENSGALG00000038806		22.6017	3.40249	0.829641	4.10116	4.11e-05	0.000367618
ENSGALG00000027165	RSFR	2772.56	3.40859	0.265118	12.8569	7.87e-38	7e-35
ENSGALG00000041094	SYT1	9.44811	3.41262	1.31258	2.59994	0.00932412	0.0321476
ENSGALG00000044996	TMEM71	68.1773	3.41322	0.603436	5.6563	1.55e-08	3.97e-07
ENSGALG00000055000	KCTD14	9.24853	3.42614	1.30478	2.62584	0.00864354	0.0302354
ENSGALG00000006633	TMEM243	14.2176	3.49206	1.43855	2.42748	0.0152041	0.047269
ENSGALG00000050504		24.4046	3.50259	0.794976	4.40591	1.05e-05	0.000114027
ENSGALG00000016895	DZIP1	334.087	3.50663	0.272174	12.8838	5.56e-38	5.6e-35
ENSGALG00000005918	DIPK1A	8.66363	3.51557	1.36691	2.57191	0.010114	0.0342771
ENSGALG00000052028		26.5263	3.5221	0.952414	3.69808	0.000217236	0.00148577
ENSGALG00000046684		32.2135	3.53606	0.989813	3.57245	0.000353652	0.00222645
ENSGALG00000032404	MYH1C	24.3556	3.54483	0.842847	4.20578	2.6e-05	0.000248545
ENSGALG00000014179	SBK1	31.9504	3.60004	0.625636	5.75421	8.7e-09	2.41e-07
ENSGALG00000044598	Y-LEC1	5.41995	3.61798	1.20926	2.9919	0.00277246	0.0120095
ENSGALG00000009405	GRIA2	11.3296	3.62162	1.41461	2.56014	0.0104629	0.0352382
ENSGALG00000014944	GCNT4	11.9219	3.6285	1.32027	2.7483	0.00599054	0.0223458
ENSGALG00000054303		9.10648	3.63455	1.29005	2.81736	0.00484201	0.018896
ENSGALG00000007886		92.8018	3.64765	0.492536	7.40585	1.3e-13	1.04e-11
ENSGALG00000006491	ANKRD1	56.9367	3.66099	0.593692	6.16648	6.98e-10	2.55e-08
ENSGALG00000003196	RNASE6	26.0188	3.719	0.93378	3.98273	6.81e-05	0.000563267
ENSGALG00000053735		22.2134	3.79071	0.764667	4.95734	7.15e-07	1.11e-05
ENSGALG00000009705	RYR3	15.3867	3.80855	0.91748	4.1511	3.31e-05	0.000305531
ENSGALG00000017246	ME3	523.854	3.8368	0.253824	15.116	1.27e-51	2.13e-48
ENSGALG00000026970		713.716	3.87857	0.21854	17.7476	1.8e-70	5.44e-67
ENSGALG00000011314	LRRC3B	7.58664	3.88345	1.5423	2.51795	0.0118039	0.0387704
ENSGALG00000037576	VSX1	12.9088	3.89407	1.5428	2.52403	0.0116019	0.0382732
ENSGALG00000026589	gga-mir-6663	5.75612	3.98339	1.27442	3.12566	0.00177409	0.00832127
ENSGALG00000048916		13.5363	4.02075	1.0192	3.94502	7.98e-05	0.000645961
ENSGALG00000033405	DBN1	101.037	4.03372	0.348738	11.5666	6.08e-31	3.28e-28
ENSGALG00000040249	BHLHE22	91.6729	4.05046	0.567745	7.1343	9.73e-13	6.54e-11
ENSGALG00000016710	CYP39A1	15.3518	4.07715	1.36112	2.99543	0.00274058	0.0118952
ENSGALG00000034560	SCARF2	16.6981	4.09865	0.978899	4.187	2.83e-05	0.000266824
ENSGALG00000015018	CASQ2	8.56646	4.14663	1.2356	3.35597	0.00079088	0.00432538
ENSGALG00000015107	PIP5K1B	34.5355	4.21766	0.943285	4.47125	7.78e-06	8.82e-05
ENSGALG00000042548	LRRC6	15.0617	4.24178	1.37335	3.08864	0.00201078	0.00923945
ENSGALG00000048753		19.0142	4.29814	1.21301	3.54338	0.000395033	0.00244723
ENSGALG00000045816		10.6813	4.3079	1.72985	2.49034	0.0127623	0.0411319
ENSGALG00000050923		6.96898	4.31849	1.47562	2.92656	0.00342736	0.014223
ENSGALG00000011360	PRKAG3	7.15679	4.34052	1.58688	2.73525	0.00623333	0.0231087
ENSGALG00000014406	PACRGL	49.8045	4.34292	0.697684	6.22477	4.82e-10	1.84e-08
ENSGALG00000051526		5.56569	4.49087	1.64308	2.73319	0.00627233	0.0232248
ENSGALG00000000295		14.9179	4.49285	1.77381	2.53289	0.0113127	0.0375155
ENSGALG00000029653		80.885	4.49477	0.498699	9.01299	2.01e-19	3.89e-17
ENSGALG00000027148		3.87225	4.50399	1.32027	3.41142	0.000646249	0.0036533
ENSGALG00000014210	GNPDA2	318.78	4.53357	0.237861	19.0597	5.46e-81	2.75e-77
ENSGALG00000006835	TNNC2	19.4222	4.58699	1.33988	3.42342	0.000618375	0.00352604
ENSGALG00000002744	PCDH15	3.45454	4.62636	1.85311	2.49653	0.0125414	0.0405584
ENSGALG00000035845	JPH1	15.5888	4.64048	1.48352	3.12802	0.0017599	0.00826754
ENSGALG00000005460	SLCO4A1	100.86	4.68643	0.625741	7.48942	6.92e-14	5.78e-12
ENSGALG00000009044		725.727	4.69979	0.233528	20.1252	4.44e-90	3.36e-86
ENSGALG00000019543	OTULIN	12.9637	4.70889	1.14515	4.11201	3.92e-05	0.000353682
ENSGALG00000015531		6.33495	4.72975	1.69222	2.795	0.00518995	0.019965
ENSGALG00000054169		4.33643	4.7408	1.85999	2.54882	0.0108087	0.0361294
ENSGALG00000011301	LRRC40	57.5999	4.76773	0.52734	9.04109	1.55e-19	3.09e-17
ENSGALG00000038913	LDLRAD3	6.37686	4.81338	1.47321	3.26727	0.00108589	0.00561779
ENSGALG00000028407	GDF9	6.75276	4.82785	1.60298	3.01179	0.00259711	0.0113902
ENSGALG00000011358	WNT6	15.5921	4.92354	1.63686	3.00793	0.00263034	0.0115093
ENSGALG00000054951		6.74017	4.9566	2.05496	2.41202	0.0158643	0.0488894
ENSGALG00000051969		7.49933	4.99013	2.05455	2.42882	0.0151479	0.0471523
ENSGALG00000011306	DES	16.0951	5.05287	1.8369	2.75075	0.00594583	0.0222391
ENSGALG00000011369	LHX8	57.0849	5.07724	0.657859	7.71783	1.18e-14	1.16e-12
ENSGALG00000023036		4.18937	5.11664	2.10583	2.42974	0.0151095	0.0470591
ENSGALG00000050400		24.8466	5.12757	1.42658	3.59432	0.000325246	0.00208317
ENSGALG00000050635		5.4094	5.15132	1.90529	2.70369	0.00685743	0.0249425
ENSGALG00000040672	IGFBP4	1010.55	5.15549	0.273341	18.861	2.39e-79	9.02e-76
ENSGALG00000014463	ACTN2	15.8424	5.17926	1.75549	2.95033	0.00317437	0.0133601
ENSGALG00000051233		21.7535	5.24725	1.68494	3.11421	0.00184438	0.00860825
ENSGALG00000031583		6.89602	5.32915	1.49369	3.56778	0.000360017	0.00226087
ENSGALG00000004893	TMEM119	6.44434	5.33943	1.95519	2.7309	0.00631612	0.0233298
ENSGALG00000049208		206.445	5.34819	0.943237	5.67004	1.43e-08	3.72e-07
ENSGALG00000009241	SFRP2	5.51919	5.37854	1.85732	2.89586	0.00378126	0.0154708
ENSGALG00000034806		4.14081	5.38818	2.20002	2.44915	0.0143194	0.0450651
ENSGALG00000013073	UPP1	26.3945	5.40443	1.37235	3.93807	8.21e-05	0.000662805
ENSGALG00000047901		19.6317	5.40986	1.28171	4.22081	2.43e-05	0.000234908
ENSGALG00000002165	UNC13B	4.59708	5.41364	2.02993	2.66691	0.00765514	0.0273408
ENSGALG00000049146		10.6556	5.42168	1.35235	4.00909	6.1e-05	0.00051351
ENSGALG00000046820		7.29362	5.43697	2.1283	2.5546	0.0106309	0.0356612
ENSGALG00000029606	MYH1E	245.522	5.5788	0.618769	9.01597	1.95e-19	3.83e-17
ENSGALG00000008615		4.06808	5.60932	2.11237	2.65546	0.00792001	0.0281406
ENSGALG00000036894	ABCA2	392.634	5.66308	0.371081	15.261	1.39e-52	2.63e-49
ENSGALG00000037769	NEBL	10.4074	5.66909	1.64407	3.4482	0.000564329	0.00327467
ENSGALG00000051153		6.86088	5.77088	1.73357	3.3289	0.000871903	0.00469548
ENSGALG00000016342	MYOM2	13.1923	5.82726	1.81587	3.20907	0.00133165	0.00660453
ENSGALG00000047160		14.928	5.88915	1.29708	4.54032	5.62e-06	6.71e-05
ENSGALG00000016375	PHEX	4.99719	5.91483	2.37143	2.4942	0.012624	0.0407557
ENSGALG00000026704	GPX8	97.0525	5.9329	0.917396	6.46712	9.99e-11	4.5e-09
ENSGALG00000001459	TNNC1	9.49793	5.93862	1.5904	3.73403	0.000188436	0.00131862
ENSGALG00000037773	ST3GAL1	80.5572	5.97058	0.889504	6.71226	1.92e-11	1e-09
ENSGALG00000054264		6.04326	5.98062	1.45415	4.1128	3.91e-05	0.000352903
ENSGALG00000005000	COMTD1	120.209	6.02385	0.522601	11.5267	9.68e-31	4.88e-28
ENSGALG00000053347		5.78929	6.20484	1.96125	3.16372	0.00155765	0.00749911
ENSGALG00000054331		4.9942	6.32381	1.92594	3.28349	0.0010253	0.00537418
ENSGALG00000010997	DFNA5	7.16925	6.37634	1.56088	4.08509	4.41e-05	0.000390088
ENSGALG00000048460		8.10982	6.38645	1.30027	4.91164	9.03e-07	1.35e-05
ENSGALG00000038458	LOXL1	461.548	6.52494	0.637403	10.2367	1.36e-24	4.66e-22
ENSGALG00000045199		68.5359	6.54315	1.01568	6.44214	1.18e-10	5.19e-09
ENSGALG00000015675		8.71905	6.57281	1.7551	3.74498	0.000180411	0.00127246
ENSGALG00000000367		7.46014	6.59879	1.64381	4.01433	5.96e-05	0.000504759
ENSGALG00000034048	BCL11A	4.01604	6.60559	2.4309	2.71734	0.00658087	0.0241134
ENSGALG00000004274	TWIST2	87.3699	6.65135	0.905078	7.34893	2e-13	1.55e-11
ENSGALG00000015770	APP	49.6925	6.67082	0.877323	7.60361	2.88e-14	2.56e-12
ENSGALG00000004322		76.9893	6.71856	0.596216	11.2687	1.87e-29	8.1e-27
ENSGALG00000031565	NEBL	55.0008	6.72063	1.22017	5.50793	3.63e-08	8.26e-07
ENSGALG00000038364	CCN3	21.4809	6.8749	1.22176	5.62706	1.83e-08	4.61e-07
ENSGALG00000054020		15.6179	6.9501	1.384	5.02175	5.12e-07	8.31e-06
ENSGALG00000007848	PTS	20.7641	7.05351	1.26856	5.56027	2.69e-08	6.42e-07
ENSGALG00000015399	FUT10	5.46581	7.06978	1.56796	4.50891	6.52e-06	7.65e-05
ENSGALG00000030115	WISP1	2385.64	7.22269	0.27838	25.9454	2.05e-148	3.09e-144
ENSGALG00000017032	SLC25A15	9.68369	7.65702	1.22448	6.25329	4.02e-10	1.57e-08
ENSGALG00000002294	SEMA6A	26.4376	7.72749	1.26248	6.1209	9.3e-10	3.29e-08
ENSGALG00000025747	NQO2	278.394	8.7497	0.683466	12.802	1.6e-37	1.34e-34
ENSGALG00000037864	MYH1A	14.7587	9.21121	1.96857	4.67914	2.88e-06	3.79e-05
ENSGALG00000013060	ADCY2	105.837	10.0095	1.04703	9.55991	1.18e-21	2.87e-19
ENSGALG00000049232		37.1593	22.1312	4.99657	4.42928	9.45e-06	0.000104288
ENSGALG00000026553		8.61822	24.5263	8.03263	3.05334	0.00226311	0.0101914
ENSGALG00000048305		6.99755	26.3251	8.03366	3.27685	0.00104971	0.00548126
ENSGALG00000009700	PDK4	3.17221	29.3822	8.0332	3.65759	0.000254593	0.00169388
ENSGALG00000041352		65.3351	50.1812	5.47259	9.16956	4.75e-20	9.84e-18
