# Supplementary material for: MYOD1 inhibits avian adipocyte differentiation via miRNA-206/KLF4 axis
Source: J Anim Sci Biotechnol. 2021 May 5;12:55. doi: 10.1186/s40104-021-00579-x (PMC8101123; doi:10.1186/s40104-021-00579-x)
Supplement: Supplementary file 6 — Additional file 6: Table S5. GO analysis of DEGs before (day 0) and after adipogenic differentiation (day 5) in MYOD1KO, MYOD1NC and MYOD1OE cells. [file 40104_2021_579_MOESM6_ESM.xlsx]

## Sheet: MYOD1NC 5 day VS 0 day UP
GroupID	Category	Term	Description	LogP	Log(q-value)	InTerm_InList	Genes	Symbols
1_Summary	GO Biological Processes	GO:0000280	nuclear division	-25.0421	-21.1105	59/416	699,701,891,991,1060,1063,1164,3619,3643,3832,4085,4603,4751,5347,5885,6790,7013,7039,7153,7272,9055,9493,9587,9700,9787,10018,10403,10460,10592,10744,11004,11065,22974,23310,23353,25788,26271,27030,29127,49856,51203,51343,54443,54908,55165,56603,57026,57132,64793,79866,81930,83540,84930,126731,146909,151648,259266,285643,286151,9650,80821,113115,388,899,1163,1894,2119,2260,5455,5934,6093,6840,68…	BUB1,BUB1B,CCNB1,CDC20,CENPC,CENPF,CKS2,INCENP,INSR,KIF11,MAD2L1,MYBL1,NEK2,PLK1,RAD21,AURKA,TERF1,TGFA,TOP2A,TTK,PRC1,KIF23,MAD2L1BP,ESPL1,DLGAP5,BCL2L11,NDC80,TACC3,SMC2,PTTG2,KIF2C,UBE2C,TPX2,NCAPD3,SUN1,RAD54B,FBXO5,MLH3,RACGAP1,WRAP73,NUSAP1,FZR1,ANLN,SPDL1,CEP55,CYP26B1,PDXP,CHMP1B,CEP85,BORA,KIF18A,NUF2,MASTL,CCSAP,KIF18B,SGO1,ASPM,KIF4B,FBXO43,MTFR1,DDHD1,MTFR2,RHOB,CCNF,CKS1B,ECT2,ETV5,F…
1_Member	GO Biological Processes	GO:0000280	nuclear division	-25.0421	-21.1105	59/416	699,701,891,991,1060,1063,1164,3619,3643,3832,4085,4603,4751,5347,5885,6790,7013,7039,7153,7272,9055,9493,9587,9700,9787,10018,10403,10460,10592,10744,11004,11065,22974,23310,23353,25788,26271,27030,29127,49856,51203,51343,54443,54908,55165,56603,57026,57132,64793,79866,81930,83540,84930,126731,146909,151648,259266,285643,286151	BUB1,BUB1B,CCNB1,CDC20,CENPC,CENPF,CKS2,INCENP,INSR,KIF11,MAD2L1,MYBL1,NEK2,PLK1,RAD21,AURKA,TERF1,TGFA,TOP2A,TTK,PRC1,KIF23,MAD2L1BP,ESPL1,DLGAP5,BCL2L11,NDC80,TACC3,SMC2,PTTG2,KIF2C,UBE2C,TPX2,NCAPD3,SUN1,RAD54B,FBXO5,MLH3,RACGAP1,WRAP73,NUSAP1,FZR1,ANLN,SPDL1,CEP55,CYP26B1,PDXP,CHMP1B,CEP85,BORA,KIF18A,NUF2,MASTL,CCSAP,KIF18B,SGO1,ASPM,KIF4B,FBXO43
1_Member	GO Biological Processes	GO:0048285	organelle fission	-24.9781	-21.1105	62/462	699,701,891,991,1060,1063,1164,3619,3643,3832,4085,4603,4751,5347,5885,6790,7013,7039,7153,7272,9055,9493,9587,9650,9700,9787,10018,10403,10460,10592,10744,11004,11065,22974,23310,23353,25788,26271,27030,29127,49856,51203,51343,54443,54908,55165,56603,57026,57132,64793,79866,80821,81930,83540,84930,113115,126731,146909,151648,259266,285643,286151	BUB1,BUB1B,CCNB1,CDC20,CENPC,CENPF,CKS2,INCENP,INSR,KIF11,MAD2L1,MYBL1,NEK2,PLK1,RAD21,AURKA,TERF1,TGFA,TOP2A,TTK,PRC1,KIF23,MAD2L1BP,MTFR1,ESPL1,DLGAP5,BCL2L11,NDC80,TACC3,SMC2,PTTG2,KIF2C,UBE2C,TPX2,NCAPD3,SUN1,RAD54B,FBXO5,MLH3,RACGAP1,WRAP73,NUSAP1,FZR1,ANLN,SPDL1,CEP55,CYP26B1,PDXP,CHMP1B,CEP85,BORA,DDHD1,KIF18A,NUF2,MASTL,MTFR2,CCSAP,KIF18B,SGO1,ASPM,KIF4B,FBXO43
1_Member	GO Biological Processes	GO:0051301	cell division	-24.8332	-21.1105	71/609	388,699,701,891,899,991,1060,1063,1163,1164,1894,2119,2260,3619,3832,4085,4751,5347,5455,5885,5934,6093,6790,6840,6867,7013,7039,7153,8091,8324,9055,9094,9493,9700,9793,10112,10403,10460,10592,10628,11004,11065,11339,22974,23310,26271,26586,27443,29127,29899,51203,51343,54069,54443,54908,55165,57026,57132,57405,79866,83461,83540,84930,85417,89958,126731,146909,151648,259266,285643,387103	RHOB,BUB1,BUB1B,CCNB1,CCNF,CDC20,CENPC,CENPF,CKS1B,CKS2,ECT2,ETV5,FGFR1,INCENP,KIF11,MAD2L1,NEK2,PLK1,POU3F3,RAD21,RBL2,ROCK1,AURKA,SVIL,TACC1,TERF1,TGFA,TOP2A,HMGA2,FZD7,PRC1,UNC119,KIF23,ESPL1,CKAP5,KIF20A,NDC80,TACC3,SMC2,TXNIP,KIF2C,UBE2C,OIP5,TPX2,NCAPD3,FBXO5,CKAP2,CECR2,RACGAP1,GPSM2,NUSAP1,FZR1,MIS18A,ANLN,SPDL1,CEP55,PDXP,CHMP1B,SPC25,BORA,CDCA3,NUF2,MASTL,CCNB3,SAPCD2,CCSAP,KIF18B,SGO1,…
1_Member	GO Biological Processes	GO:0140014	mitotic nuclear division	-23.8064	-20.2087	47/271	699,701,891,991,1060,1063,3619,3643,3832,4085,4751,5347,5885,6790,7039,7272,9055,9493,9587,9700,9787,10403,10460,10592,10744,11004,11065,22974,23310,26271,29127,49856,51203,54443,54908,55165,57026,57132,64793,79866,81930,83540,126731,146909,151648,285643,286151	BUB1,BUB1B,CCNB1,CDC20,CENPC,CENPF,INCENP,INSR,KIF11,MAD2L1,NEK2,PLK1,RAD21,AURKA,TGFA,TTK,PRC1,KIF23,MAD2L1BP,ESPL1,DLGAP5,NDC80,TACC3,SMC2,PTTG2,KIF2C,UBE2C,TPX2,NCAPD3,FBXO5,RACGAP1,WRAP73,NUSAP1,ANLN,SPDL1,CEP55,PDXP,CHMP1B,CEP85,BORA,KIF18A,NUF2,CCSAP,KIF18B,SGO1,KIF4B,FBXO43
1_Member	GO Biological Processes	GO:0007059	chromosome segregation	-20.7261	-17.2252	48/333	699,701,891,991,1060,1063,1894,2669,3619,4085,4751,5347,5885,7013,7153,7272,9055,9493,9700,9787,10403,10460,10592,10744,11004,11065,11339,23310,23353,26271,27030,29127,51203,54069,54908,55165,55355,55839,57132,57405,64793,64946,81930,83540,146909,151648,285643,387103	BUB1,BUB1B,CCNB1,CDC20,CENPC,CENPF,ECT2,GEM,INCENP,MAD2L1,NEK2,PLK1,RAD21,TERF1,TOP2A,TTK,PRC1,KIF23,ESPL1,DLGAP5,NDC80,TACC3,SMC2,PTTG2,KIF2C,UBE2C,OIP5,NCAPD3,SUN1,FBXO5,MLH3,RACGAP1,NUSAP1,MIS18A,SPDL1,CEP55,HJURP,CENPN,CHMP1B,SPC25,CEP85,CENPH,KIF18A,NUF2,KIF18B,SGO1,KIF4B,CENPW
1_Member	GO Biological Processes	GO:0000070	mitotic sister chromatid segregation	-20.4659	-17.0442	34/158	699,701,891,991,1060,1063,3619,4085,4751,5347,5885,7272,9055,9493,9700,9787,10403,10460,10592,10744,11004,11065,23310,26271,29127,51203,54908,55165,57132,81930,83540,146909,151648,285643	BUB1,BUB1B,CCNB1,CDC20,CENPC,CENPF,INCENP,MAD2L1,NEK2,PLK1,RAD21,TTK,PRC1,KIF23,ESPL1,DLGAP5,NDC80,TACC3,SMC2,PTTG2,KIF2C,UBE2C,NCAPD3,FBXO5,RACGAP1,NUSAP1,SPDL1,CEP55,CHMP1B,KIF18A,NUF2,KIF18B,SGO1,KIF4B
1_Member	GO Biological Processes	GO:0000819	sister chromatid segregation	-18.2707	-14.916	35/196	699,701,891,991,1060,1063,3619,4085,4751,5347,5885,7153,7272,9055,9493,9700,9787,10403,10460,10592,10744,11004,11065,23310,26271,29127,51203,54908,55165,57132,81930,83540,146909,151648,285643	BUB1,BUB1B,CCNB1,CDC20,CENPC,CENPF,INCENP,MAD2L1,NEK2,PLK1,RAD21,TOP2A,TTK,PRC1,KIF23,ESPL1,DLGAP5,NDC80,TACC3,SMC2,PTTG2,KIF2C,UBE2C,NCAPD3,FBXO5,RACGAP1,NUSAP1,SPDL1,CEP55,CHMP1B,KIF18A,NUF2,KIF18B,SGO1,KIF4B
1_Member	GO Biological Processes	GO:0098813	nuclear chromosome segregation	-17.718	-14.4725	40/271	699,701,891,991,1060,1063,1894,2669,3619,4085,4751,5347,5885,7013,7153,7272,9055,9493,9700,9787,10403,10460,10592,10744,11004,11065,23310,23353,26271,27030,29127,51203,54908,55165,57132,81930,83540,146909,151648,285643	BUB1,BUB1B,CCNB1,CDC20,CENPC,CENPF,ECT2,GEM,INCENP,MAD2L1,NEK2,PLK1,RAD21,TERF1,TOP2A,TTK,PRC1,KIF23,ESPL1,DLGAP5,NDC80,TACC3,SMC2,PTTG2,KIF2C,UBE2C,NCAPD3,SUN1,FBXO5,MLH3,RACGAP1,NUSAP1,SPDL1,CEP55,CHMP1B,KIF18A,NUF2,KIF18B,SGO1,KIF4B
1_Member	GO Biological Processes	GO:0007346	regulation of mitotic cell cycle	-16.9257	-13.7673	65/718	440,596,699,701,891,991,1026,1031,1063,1163,1164,1540,1647,1820,2191,2260,2296,3161,3373,3619,3643,3832,4085,4215,4751,4957,5347,5604,5885,5934,6386,6659,6789,6790,7039,7153,7272,8091,9587,9700,9787,9793,10383,10403,10460,10744,11065,22974,26271,29899,51203,51339,51343,51512,54443,54908,57026,57132,59343,64793,79866,80321,85417,126731,286151	ASNS,BCL2,BUB1,BUB1B,CCNB1,CDC20,CDKN1A,CDKN2C,CENPF,CKS1B,CKS2,CYLD,GADD45A,ARID3A,FAP,FGFR1,FOXC1,HMMR,HYAL1,INCENP,INSR,KIF11,MAD2L1,MAP3K3,NEK2,ODF2,PLK1,MAP2K1,RAD21,RBL2,SDCBP,SOX4,STK4,AURKA,TGFA,TOP2A,TTK,HMGA2,MAD2L1BP,ESPL1,DLGAP5,CKAP5,TUBB4B,NDC80,TACC3,PTTG2,UBE2C,TPX2,FBXO5,GPSM2,NUSAP1,DACT1,FZR1,GTSE1,ANLN,SPDL1,PDXP,CHMP1B,SENP2,CEP85,BORA,CEP70,CCNB3,CCSAP,FBXO43
1_Member	GO Biological Processes	GO:0007088	regulation of mitotic nuclear division	-16.6717	-13.5511	31/168	699,701,891,991,1063,3643,3832,4085,4751,5347,5885,6790,7039,7272,9587,9700,9787,10403,10460,10744,11065,26271,51203,54443,54908,57026,57132,64793,79866,126731,286151	BUB1,BUB1B,CCNB1,CDC20,CENPF,INSR,KIF11,MAD2L1,NEK2,PLK1,RAD21,AURKA,TGFA,TTK,MAD2L1BP,ESPL1,DLGAP5,NDC80,TACC3,PTTG2,UBE2C,FBXO5,NUSAP1,ANLN,SPDL1,PDXP,CHMP1B,CEP85,BORA,CCSAP,FBXO43
1_Member	GO Biological Processes	GO:0051783	regulation of nuclear division	-15.8439	-12.7902	32/192	699,701,891,991,1063,3643,3832,4085,4751,5347,5885,6790,7039,7272,9587,9700,9787,10403,10460,10744,11065,26271,51203,51343,54443,54908,57026,57132,64793,79866,126731,286151	BUB1,BUB1B,CCNB1,CDC20,CENPF,INSR,KIF11,MAD2L1,NEK2,PLK1,RAD21,AURKA,TGFA,TTK,MAD2L1BP,ESPL1,DLGAP5,NDC80,TACC3,PTTG2,UBE2C,FBXO5,NUSAP1,FZR1,ANLN,SPDL1,PDXP,CHMP1B,CEP85,BORA,CCSAP,FBXO43
1_Member	GO Biological Processes	GO:0010564	regulation of cell cycle process	-15.2998	-12.2761	66/795	596,699,701,891,899,991,1026,1031,1063,1647,1820,1894,2191,2260,2305,3161,3373,3619,3643,3832,4085,4751,4957,5347,5885,5934,6659,6790,6840,7013,7039,7272,8091,9055,9493,9587,9700,9787,9793,10112,10383,10403,10460,10744,11065,22974,23429,26271,29127,29899,51203,51339,51343,51512,54443,54908,57026,57132,59343,64793,79866,80321,83695,85417,126731,286151	BCL2,BUB1,BUB1B,CCNB1,CCNF,CDC20,CDKN1A,CDKN2C,CENPF,GADD45A,ARID3A,ECT2,FAP,FGFR1,FOXM1,HMMR,HYAL1,INCENP,INSR,KIF11,MAD2L1,NEK2,ODF2,PLK1,RAD21,RBL2,SOX4,AURKA,SVIL,TERF1,TGFA,TTK,HMGA2,PRC1,KIF23,MAD2L1BP,ESPL1,DLGAP5,CKAP5,KIF20A,TUBB4B,NDC80,TACC3,PTTG2,UBE2C,TPX2,RYBP,FBXO5,RACGAP1,GPSM2,NUSAP1,DACT1,FZR1,GTSE1,ANLN,SPDL1,PDXP,CHMP1B,SENP2,CEP85,BORA,CEP70,RHNO1,CCNB3,CCSAP,FBXO43
1_Member	GO Biological Processes	GO:0044772	mitotic cell cycle phase transition	-14.1518	-11.2073	54/595	596,699,701,891,899,991,1026,1031,1063,1163,1164,1647,1820,2305,3161,3373,4085,4331,4660,4751,4957,5243,5347,5885,5934,6659,6790,7272,8091,8493,8554,9587,9700,9787,9793,10383,10403,10460,11065,22822,22974,26224,26271,51339,51343,51512,54443,54908,59343,79176,79866,80321,84930,85417	BCL2,BUB1,BUB1B,CCNB1,CCNF,CDC20,CDKN1A,CDKN2C,CENPF,CKS1B,CKS2,GADD45A,ARID3A,FOXM1,HMMR,HYAL1,MAD2L1,MNAT1,PPP1R12B,NEK2,ODF2,ABCB1,PLK1,RAD21,RBL2,SOX4,AURKA,TTK,HMGA2,PPM1D,PIAS1,MAD2L1BP,ESPL1,DLGAP5,CKAP5,TUBB4B,NDC80,TACC3,UBE2C,PHLDA1,TPX2,FBXL3,FBXO5,DACT1,FZR1,GTSE1,ANLN,SPDL1,SENP2,FBXL15,BORA,CEP70,MASTL,CCNB3
1_Member	GO Biological Processes	GO:0044770	cell cycle phase transition	-12.8537	-9.99634	54/640	596,699,701,891,899,991,1026,1031,1063,1163,1164,1647,1820,2305,3161,3373,4085,4331,4660,4751,4957,5243,5347,5885,5934,6659,6790,7272,8091,8493,8554,9587,9700,9787,9793,10383,10403,10460,11065,22822,22974,26224,26271,51339,51343,51512,54443,54908,59343,79176,79866,80321,84930,85417	BCL2,BUB1,BUB1B,CCNB1,CCNF,CDC20,CDKN1A,CDKN2C,CENPF,CKS1B,CKS2,GADD45A,ARID3A,FOXM1,HMMR,HYAL1,MAD2L1,MNAT1,PPP1R12B,NEK2,ODF2,ABCB1,PLK1,RAD21,RBL2,SOX4,AURKA,TTK,HMGA2,PPM1D,PIAS1,MAD2L1BP,ESPL1,DLGAP5,CKAP5,TUBB4B,NDC80,TACC3,UBE2C,PHLDA1,TPX2,FBXL3,FBXO5,DACT1,FZR1,GTSE1,ANLN,SPDL1,SENP2,FBXL15,BORA,CEP70,MASTL,CCNB3
1_Member	GO Biological Processes	GO:0010965	regulation of mitotic sister chromatid separation	-12.6498	-9.81174	17/60	699,701,891,991,1063,4085,5347,5885,7272,9700,9787,10403,10460,10744,11065,26271,54908	BUB1,BUB1B,CCNB1,CDC20,CENPF,MAD2L1,PLK1,RAD21,TTK,ESPL1,DLGAP5,NDC80,TACC3,PTTG2,UBE2C,FBXO5,SPDL1
1_Member	GO Biological Processes	GO:0051306	mitotic sister chromatid separation	-12.2649	-9.44526	17/63	699,701,891,991,1063,4085,5347,5885,7272,9700,9787,10403,10460,10744,11065,26271,54908	BUB1,BUB1B,CCNB1,CDC20,CENPF,MAD2L1,PLK1,RAD21,TTK,ESPL1,DLGAP5,NDC80,TACC3,PTTG2,UBE2C,FBXO5,SPDL1
1_Member	GO Biological Processes	GO:0051983	regulation of chromosome segregation	-12.125	-9.32316	21/106	699,701,891,991,1063,1894,4085,4751,5347,5885,7272,9700,9787,10403,10460,10744,11004,11065,26271,29127,54908	BUB1,BUB1B,CCNB1,CDC20,CENPF,ECT2,MAD2L1,NEK2,PLK1,RAD21,TTK,ESPL1,DLGAP5,NDC80,TACC3,PTTG2,KIF2C,UBE2C,FBXO5,RACGAP1,SPDL1
1_Member	GO Biological Processes	GO:1905818	regulation of chromosome separation	-12.0209	-9.23604	17/65	699,701,891,991,1063,4085,5347,5885,7272,9700,9787,10403,10460,10744,11065,26271,54908	BUB1,BUB1B,CCNB1,CDC20,CENPF,MAD2L1,PLK1,RAD21,TTK,ESPL1,DLGAP5,NDC80,TACC3,PTTG2,UBE2C,FBXO5,SPDL1
1_Member	GO Biological Processes	GO:0007091	metaphase/anaphase transition of mitotic cell cycle	-11.8725	-9.10402	16/57	699,701,891,991,1063,4085,5347,5885,7272,9700,9787,10403,10460,11065,26271,54908	BUB1,BUB1B,CCNB1,CDC20,CENPF,MAD2L1,PLK1,RAD21,TTK,ESPL1,DLGAP5,NDC80,TACC3,UBE2C,FBXO5,SPDL1
1_Member	GO Biological Processes	GO:0044784	metaphase/anaphase transition of cell cycle	-11.6166	-8.86398	16/59	699,701,891,991,1063,4085,5347,5885,7272,9700,9787,10403,10460,11065,26271,54908	BUB1,BUB1B,CCNB1,CDC20,CENPF,MAD2L1,PLK1,RAD21,TTK,ESPL1,DLGAP5,NDC80,TACC3,UBE2C,FBXO5,SPDL1
1_Member	GO Biological Processes	GO:0051304	chromosome separation	-11.3694	-8.63195	19/92	699,701,891,991,1063,4085,5347,5885,7153,7272,9700,9787,10403,10460,10744,11065,23310,26271,54908	BUB1,BUB1B,CCNB1,CDC20,CENPF,MAD2L1,PLK1,RAD21,TOP2A,TTK,ESPL1,DLGAP5,NDC80,TACC3,PTTG2,UBE2C,NCAPD3,FBXO5,SPDL1
1_Member	GO Biological Processes	GO:0033047	regulation of mitotic sister chromatid segregation	-11.3423	-8.61958	17/71	699,701,891,991,1063,4085,5347,5885,7272,9700,9787,10403,10460,10744,11065,26271,54908	BUB1,BUB1B,CCNB1,CDC20,CENPF,MAD2L1,PLK1,RAD21,TTK,ESPL1,DLGAP5,NDC80,TACC3,PTTG2,UBE2C,FBXO5,SPDL1
1_Member	GO Biological Processes	GO:0033046	negative regulation of sister chromatid segregation	-11.2954	-8.58697	14/44	699,701,891,991,1063,4085,5347,5885,7272,9700,10403,10744,26271,54908	BUB1,BUB1B,CCNB1,CDC20,CENPF,MAD2L1,PLK1,RAD21,TTK,ESPL1,NDC80,PTTG2,FBXO5,SPDL1
1_Member	GO Biological Processes	GO:0051985	negative regulation of chromosome segregation	-11.1444	-8.44971	14/45	699,701,891,991,1063,4085,5347,5885,7272,9700,10403,10744,26271,54908	BUB1,BUB1B,CCNB1,CDC20,CENPF,MAD2L1,PLK1,RAD21,TTK,ESPL1,NDC80,PTTG2,FBXO5,SPDL1
1_Member	GO Biological Processes	GO:0030071	regulation of mitotic metaphase/anaphase transition	-10.9684	-8.28709	15/55	699,701,891,991,1063,4085,5347,5885,7272,9700,9787,10403,11065,26271,54908	BUB1,BUB1B,CCNB1,CDC20,CENPF,MAD2L1,PLK1,RAD21,TTK,ESPL1,DLGAP5,NDC80,UBE2C,FBXO5,SPDL1
1_Member	GO Biological Processes	GO:2000816	negative regulation of mitotic sister chromatid separation	-10.824	-8.15572	13/39	699,701,891,991,1063,4085,5347,5885,7272,10403,10744,26271,54908	BUB1,BUB1B,CCNB1,CDC20,CENPF,MAD2L1,PLK1,RAD21,TTK,NDC80,PTTG2,FBXO5,SPDL1
1_Member	GO Biological Processes	GO:1902099	regulation of metaphase/anaphase transition of cell cycle	-10.722	-8.06628	15/57	699,701,891,991,1063,4085,5347,5885,7272,9700,9787,10403,11065,26271,54908	BUB1,BUB1B,CCNB1,CDC20,CENPF,MAD2L1,PLK1,RAD21,TTK,ESPL1,DLGAP5,NDC80,UBE2C,FBXO5,SPDL1
1_Member	GO Biological Processes	GO:1905819	negative regulation of chromosome separation	-10.6641	-8.02061	13/40	699,701,891,991,1063,4085,5347,5885,7272,10403,10744,26271,54908	BUB1,BUB1B,CCNB1,CDC20,CENPF,MAD2L1,PLK1,RAD21,TTK,NDC80,PTTG2,FBXO5,SPDL1
1_Member	GO Biological Processes	GO:0033048	negative regulation of mitotic sister chromatid segregation	-10.3592	-7.75042	13/42	699,701,891,991,1063,4085,5347,5885,7272,10403,10744,26271,54908	BUB1,BUB1B,CCNB1,CDC20,CENPF,MAD2L1,PLK1,RAD21,TTK,NDC80,PTTG2,FBXO5,SPDL1
1_Member	GO Biological Processes	GO:0033045	regulation of sister chromatid segregation	-10.179	-7.59193	17/83	699,701,891,991,1063,4085,5347,5885,7272,9700,9787,10403,10460,10744,11065,26271,54908	BUB1,BUB1B,CCNB1,CDC20,CENPF,MAD2L1,PLK1,RAD21,TTK,ESPL1,DLGAP5,NDC80,TACC3,PTTG2,UBE2C,FBXO5,SPDL1
1_Member	GO Biological Processes	GO:0045841	negative regulation of mitotic metaphase/anaphase transition	-10.0362	-7.45968	12/36	699,701,891,991,1063,4085,5347,5885,7272,10403,26271,54908	BUB1,BUB1B,CCNB1,CDC20,CENPF,MAD2L1,PLK1,RAD21,TTK,NDC80,FBXO5,SPDL1
1_Member	GO Biological Processes	GO:1902100	negative regulation of metaphase/anaphase transition of cell cycle	-9.87669	-7.31035	12/37	699,701,891,991,1063,4085,5347,5885,7272,10403,26271,54908	BUB1,BUB1B,CCNB1,CDC20,CENPF,MAD2L1,PLK1,RAD21,TTK,NDC80,FBXO5,SPDL1
1_Member	GO Biological Processes	GO:1901990	regulation of mitotic cell cycle phase transition	-9.78799	-7.23163	39/449	596,699,701,891,991,1026,1031,1063,1647,1820,3161,3373,4085,4751,4957,5347,5885,5934,6659,6790,7272,8091,9587,9700,9787,9793,10383,10403,11065,22974,26271,51339,51343,51512,54443,54908,59343,80321,85417	BCL2,BUB1,BUB1B,CCNB1,CDC20,CDKN1A,CDKN2C,CENPF,GADD45A,ARID3A,HMMR,HYAL1,MAD2L1,NEK2,ODF2,PLK1,RAD21,RBL2,SOX4,AURKA,TTK,HMGA2,MAD2L1BP,ESPL1,DLGAP5,CKAP5,TUBB4B,NDC80,UBE2C,TPX2,FBXO5,DACT1,FZR1,GTSE1,ANLN,SPDL1,SENP2,CEP70,CCNB3
1_Member	GO Biological Processes	GO:0045786	negative regulation of cell cycle	-9.76355	-7.21695	48/637	388,596,699,701,864,891,899,991,1026,1031,1063,1647,1820,2081,2191,2296,2305,4085,4751,5347,5565,5604,5885,5934,6196,6659,6790,7013,7026,7153,7272,8091,9587,9700,10403,10744,11186,23368,23429,26271,27250,51339,51343,51512,54908,83695,133746,286151	RHOB,BCL2,BUB1,BUB1B,RUNX3,CCNB1,CCNF,CDC20,CDKN1A,CDKN2C,CENPF,GADD45A,ARID3A,ERN1,FAP,FOXC1,FOXM1,MAD2L1,NEK2,PLK1,PRKAB2,MAP2K1,RAD21,RBL2,RPS6KA2,SOX4,AURKA,TERF1,NR2F2,TOP2A,TTK,HMGA2,MAD2L1BP,ESPL1,NDC80,PTTG2,RASSF1,PPP1R13B,RYBP,FBXO5,PDCD4,DACT1,FZR1,GTSE1,SPDL1,RHNO1,JMY,FBXO43
1_Member	GO Biological Processes	GO:0051784	negative regulation of nuclear division	-9.28951	-6.75246	14/60	699,701,891,991,1063,4085,5347,5885,7272,10403,10744,26271,54908,286151	BUB1,BUB1B,CCNB1,CDC20,CENPF,MAD2L1,PLK1,RAD21,TTK,NDC80,PTTG2,FBXO5,SPDL1,FBXO43
1_Member	GO Biological Processes	GO:0045839	negative regulation of mitotic nuclear division	-9.0708	-6.54308	13/52	699,701,891,991,1063,4085,5347,5885,7272,10403,10744,26271,54908	BUB1,BUB1B,CCNB1,CDC20,CENPF,MAD2L1,PLK1,RAD21,TTK,NDC80,PTTG2,FBXO5,SPDL1
1_Member	GO Biological Processes	GO:1901987	regulation of cell cycle phase transition	-8.76978	-6.27754	39/487	596,699,701,891,991,1026,1031,1063,1647,1820,3161,3373,4085,4751,4957,5347,5885,5934,6659,6790,7272,8091,9587,9700,9787,9793,10383,10403,11065,22974,26271,51339,51343,51512,54443,54908,59343,80321,85417	BCL2,BUB1,BUB1B,CCNB1,CDC20,CDKN1A,CDKN2C,CENPF,GADD45A,ARID3A,HMMR,HYAL1,MAD2L1,NEK2,ODF2,PLK1,RAD21,RBL2,SOX4,AURKA,TTK,HMGA2,MAD2L1BP,ESPL1,DLGAP5,CKAP5,TUBB4B,NDC80,UBE2C,TPX2,FBXO5,DACT1,FZR1,GTSE1,ANLN,SPDL1,SENP2,CEP70,CCNB3
1_Member	GO Biological Processes	GO:2001251	negative regulation of chromosome organization	-8.52917	-6.05364	20/147	699,701,891,991,1063,4085,4331,5347,5885,7013,7153,7272,7291,9700,10403,10744,26271,54908,80119,80351	BUB1,BUB1B,CCNB1,CDC20,CENPF,MAD2L1,MNAT1,PLK1,RAD21,TERF1,TOP2A,TTK,TWIST1,ESPL1,NDC80,PTTG2,FBXO5,SPDL1,PIF1,TNKS2
1_Member	GO Biological Processes	GO:0010948	negative regulation of cell cycle process	-7.89854	-5.4546	31/357	596,699,701,891,899,991,1026,1031,1063,1647,1820,4085,4751,5347,5885,5934,6659,6790,7013,7272,8091,9700,10403,10744,23429,26271,51339,51343,51512,54908,286151	BCL2,BUB1,BUB1B,CCNB1,CCNF,CDC20,CDKN1A,CDKN2C,CENPF,GADD45A,ARID3A,MAD2L1,NEK2,PLK1,RAD21,RBL2,SOX4,AURKA,TERF1,TTK,HMGA2,ESPL1,NDC80,PTTG2,RYBP,FBXO5,DACT1,FZR1,GTSE1,SPDL1,FBXO43
1_Member	GO Biological Processes	GO:0007094	mitotic spindle assembly checkpoint	-7.86015	-5.44567	10/34	699,701,891,991,1063,4085,5347,7272,10403,54908	BUB1,BUB1B,CCNB1,CDC20,CENPF,MAD2L1,PLK1,TTK,NDC80,SPDL1
1_Member	GO Biological Processes	GO:0031577	spindle checkpoint	-7.86015	-5.44567	10/34	699,701,891,991,1063,4085,5347,7272,10403,54908	BUB1,BUB1B,CCNB1,CDC20,CENPF,MAD2L1,PLK1,TTK,NDC80,SPDL1
1_Member	GO Biological Processes	GO:0071173	spindle assembly checkpoint	-7.86015	-5.44567	10/34	699,701,891,991,1063,4085,5347,7272,10403,54908	BUB1,BUB1B,CCNB1,CDC20,CENPF,MAD2L1,PLK1,TTK,NDC80,SPDL1
1_Member	GO Biological Processes	GO:0071174	mitotic spindle checkpoint	-7.86015	-5.44567	10/34	699,701,891,991,1063,4085,5347,7272,10403,54908	BUB1,BUB1B,CCNB1,CDC20,CENPF,MAD2L1,PLK1,TTK,NDC80,SPDL1
1_Member	GO Biological Processes	GO:0007093	mitotic cell cycle checkpoint	-7.65532	-5.26297	20/165	699,701,891,991,1026,1063,1647,1820,4085,5347,5934,6659,6790,7153,7272,8091,9587,10403,51512,54908	BUB1,BUB1B,CCNB1,CDC20,CDKN1A,CENPF,GADD45A,ARID3A,MAD2L1,PLK1,RBL2,SOX4,AURKA,TOP2A,TTK,HMGA2,MAD2L1BP,NDC80,GTSE1,SPDL1
1_Member	GO Biological Processes	GO:0051129	negative regulation of cellular component organization	-7.64986	-5.26297	49/764	118,337,345,347,567,699,701,891,899,961,991,1063,1948,2191,2534,4085,4168,4331,4751,4974,5347,5590,5885,6093,6386,6585,7013,7153,7225,7272,7291,9094,9700,10253,10403,10744,22974,23258,26271,26586,29116,51339,54908,56963,58526,80119,80351,150356,286151	ADD1,APOA4,APOC3,APOD,B2M,BUB1,BUB1B,CCNB1,CCNF,CD47,CDC20,CENPF,EFNB2,FAP,FYN,MAD2L1,MCF2,MNAT1,NEK2,OMG,PLK1,PRKCZ,RAD21,ROCK1,SDCBP,SLIT1,TERF1,TOP2A,TRPC6,TTK,TWIST1,UNC119,ESPL1,SPRY2,NDC80,PTTG2,TPX2,DENND5A,FBXO5,CKAP2,MYLIP,DACT1,SPDL1,RGMA,MID1IP1,PIF1,TNKS2,CHADL,FBXO43
1_Member	GO Biological Processes	GO:0000075	cell cycle checkpoint	-6.90519	-4.56271	22/218	699,701,891,991,1026,1063,1647,1820,4085,5347,5934,6659,6790,7153,7272,8091,9587,10403,51343,51512,54908,83695	BUB1,BUB1B,CCNB1,CDC20,CDKN1A,CENPF,GADD45A,ARID3A,MAD2L1,PLK1,RBL2,SOX4,AURKA,TOP2A,TTK,HMGA2,MAD2L1BP,NDC80,FZR1,GTSE1,SPDL1,RHNO1
1_Member	GO Biological Processes	GO:0033044	regulation of chromosome organization	-6.75402	-4.43502	29/359	699,701,891,991,1063,4085,4331,4751,5347,5570,5885,7013,7153,7272,7291,9700,9787,10403,10460,10744,11065,11143,26147,26271,54737,54908,80119,80351,144108	BUB1,BUB1B,CCNB1,CDC20,CENPF,MAD2L1,MNAT1,NEK2,PLK1,PKIB,RAD21,TERF1,TOP2A,TTK,TWIST1,ESPL1,DLGAP5,NDC80,TACC3,PTTG2,UBE2C,KAT7,PHF19,FBXO5,MPHOSPH8,SPDL1,PIF1,TNKS2,SPTY2D1
1_Member	GO Biological Processes	GO:0045930	negative regulation of mitotic cell cycle	-6.71414	-4.40082	28/340	596,699,701,891,991,1026,1031,1063,1647,1820,2191,2296,4085,5347,5885,5934,6659,6790,7153,7272,8091,9587,10403,10744,26271,51339,51512,54908	BCL2,BUB1,BUB1B,CCNB1,CDC20,CDKN1A,CDKN2C,CENPF,GADD45A,ARID3A,FAP,FOXC1,MAD2L1,PLK1,RAD21,RBL2,SOX4,AURKA,TOP2A,TTK,HMGA2,MAD2L1BP,NDC80,PTTG2,FBXO5,DACT1,GTSE1,SPDL1
1_Member	GO Biological Processes	GO:1901988	negative regulation of cell cycle phase transition	-6.46991	-4.16772	24/269	596,699,701,891,991,1026,1031,1063,1647,1820,4085,5347,5885,5934,6659,6790,7272,8091,10403,26271,51339,51343,51512,54908	BCL2,BUB1,BUB1B,CCNB1,CDC20,CDKN1A,CDKN2C,CENPF,GADD45A,ARID3A,MAD2L1,PLK1,RAD21,RBL2,SOX4,AURKA,TTK,HMGA2,NDC80,FBXO5,DACT1,FZR1,GTSE1,SPDL1
1_Member	GO Biological Processes	GO:1901991	negative regulation of mitotic cell cycle phase transition	-6.46209	-4.16537	23/250	596,699,701,891,991,1026,1031,1063,1647,1820,4085,5347,5885,5934,6659,6790,7272,8091,10403,26271,51339,51512,54908	BCL2,BUB1,BUB1B,CCNB1,CDC20,CDKN1A,CDKN2C,CENPF,GADD45A,ARID3A,MAD2L1,PLK1,RAD21,RBL2,SOX4,AURKA,TTK,HMGA2,NDC80,FBXO5,DACT1,GTSE1,SPDL1
1_Member	GO Biological Processes	GO:0010639	negative regulation of organelle organization	-4.67605	-2.5626	27/410	118,699,701,891,899,991,1063,4085,4331,4751,5347,5885,7013,7153,7272,7291,9700,10403,10744,22974,26271,26586,54908,58526,80119,80351,286151	ADD1,BUB1,BUB1B,CCNB1,CCNF,CDC20,CENPF,MAD2L1,MNAT1,NEK2,PLK1,RAD21,TERF1,TOP2A,TTK,TWIST1,ESPL1,NDC80,PTTG2,TPX2,FBXO5,CKAP2,SPDL1,MID1IP1,PIF1,TNKS2,FBXO43
1_Member	GO Biological Processes	GO:0007062	sister chromatid cohesion	-2.82515	-1.11389	7/63	699,701,991,5347,5885,9700,151648	BUB1,BUB1B,CDC20,PLK1,RAD21,ESPL1,SGO1
2_Summary	GO Biological Processes	GO:1902850	microtubule cytoskeleton organization involved in mitosis	-18.1633	-14.8666	30/139	891,991,3832,4085,4751,5347,6790,6867,7272,9055,9493,9700,9793,10253,10403,10460,22974,29127,29899,49856,51203,54908,57132,57405,64946,79866,83540,89958,126731,285643,899,1540,1647,3619,4957,5590,6093,10112,10383,11004,11127,11186,23353,23639,26271,26586,27019,51199,58526,64793,80321,81930,122664,146909,151648,259266,283431,387103,3091,5991,9787,10126,10947,23011,51512,55614,83853,118,388,824,961…	CCNB1,CDC20,KIF11,MAD2L1,NEK2,PLK1,AURKA,TACC1,TTK,PRC1,KIF23,ESPL1,CKAP5,SPRY2,NDC80,TACC3,TPX2,RACGAP1,GPSM2,WRAP73,NUSAP1,SPDL1,CHMP1B,SPC25,CENPH,BORA,NUF2,SAPCD2,CCSAP,KIF4B,CCNF,CYLD,GADD45A,INCENP,ODF2,PRKCZ,ROCK1,KIF20A,TUBB4B,KIF2C,KIF3A,RASSF1,SUN1,LRRC6,FBXO5,CKAP2,DNAI1,NIN,MID1IP1,CEP85,CEP70,KIF18A,TPPP2,KIF18B,SGO1,ASPM,GAS2L3,CENPW,HIF1A,RFX3,DLGAP5,DNAL4,AP3M2,RAB21,GTSE1,KIF16B,…
2_Member	GO Biological Processes	GO:1902850	microtubule cytoskeleton organization involved in mitosis	-18.1633	-14.8666	30/139	891,991,3832,4085,4751,5347,6790,6867,7272,9055,9493,9700,9793,10253,10403,10460,22974,29127,29899,49856,51203,54908,57132,57405,64946,79866,83540,89958,126731,285643	CCNB1,CDC20,KIF11,MAD2L1,NEK2,PLK1,AURKA,TACC1,TTK,PRC1,KIF23,ESPL1,CKAP5,SPRY2,NDC80,TACC3,TPX2,RACGAP1,GPSM2,WRAP73,NUSAP1,SPDL1,CHMP1B,SPC25,CENPH,BORA,NUF2,SAPCD2,CCSAP,KIF4B
2_Member	GO Biological Processes	GO:0000226	microtubule cytoskeleton organization	-16.9278	-13.7673	58/585	891,899,991,1540,1647,3619,3832,4085,4751,4957,5347,5590,6093,6790,6867,7272,9055,9493,9700,9793,10112,10253,10383,10403,10460,11004,11127,11186,22974,23353,23639,26271,26586,27019,29127,29899,49856,51199,51203,54908,57132,57405,58526,64793,64946,79866,80321,81930,83540,89958,122664,126731,146909,151648,259266,283431,285643,387103	CCNB1,CCNF,CDC20,CYLD,GADD45A,INCENP,KIF11,MAD2L1,NEK2,ODF2,PLK1,PRKCZ,ROCK1,AURKA,TACC1,TTK,PRC1,KIF23,ESPL1,CKAP5,KIF20A,SPRY2,TUBB4B,NDC80,TACC3,KIF2C,KIF3A,RASSF1,TPX2,SUN1,LRRC6,FBXO5,CKAP2,DNAI1,RACGAP1,GPSM2,WRAP73,NIN,NUSAP1,SPDL1,CHMP1B,SPC25,MID1IP1,CEP85,CENPH,BORA,CEP70,KIF18A,NUF2,SAPCD2,TPPP2,CCSAP,KIF18B,SGO1,ASPM,GAS2L3,KIF4B,CENPW
2_Member	GO Biological Processes	GO:0007017	microtubule-based process	-16.161	-13.0751	67/784	891,899,991,1540,1647,3091,3619,3832,4085,4751,4957,5347,5590,5991,6093,6790,6867,7272,9055,9493,9700,9787,9793,10112,10126,10253,10383,10403,10460,10947,11004,11127,11186,22974,23011,23353,23639,26271,26586,27019,29127,29899,49856,51199,51203,51512,54908,55614,57132,57405,58526,64793,64946,79866,80321,81930,83540,83853,89958,122664,126731,146909,151648,259266,283431,285643,387103	CCNB1,CCNF,CDC20,CYLD,GADD45A,HIF1A,INCENP,KIF11,MAD2L1,NEK2,ODF2,PLK1,PRKCZ,RFX3,ROCK1,AURKA,TACC1,TTK,PRC1,KIF23,ESPL1,DLGAP5,CKAP5,KIF20A,DNAL4,SPRY2,TUBB4B,NDC80,TACC3,AP3M2,KIF2C,KIF3A,RASSF1,TPX2,RAB21,SUN1,LRRC6,FBXO5,CKAP2,DNAI1,RACGAP1,GPSM2,WRAP73,NIN,NUSAP1,GTSE1,SPDL1,KIF16B,CHMP1B,SPC25,MID1IP1,CEP85,CENPH,BORA,CEP70,KIF18A,NUF2,ROPN1L,SAPCD2,TPPP2,CCSAP,KIF18B,SGO1,ASPM,GAS2L3,KIF4B…
2_Member	GO Biological Processes	GO:0007052	mitotic spindle organization	-14.5777	-11.582	24/112	891,991,3832,4751,5347,6790,6867,7272,9055,9493,9793,10403,10460,22974,29127,29899,49856,57132,57405,64946,79866,83540,126731,285643	CCNB1,CDC20,KIF11,NEK2,PLK1,AURKA,TACC1,TTK,PRC1,KIF23,CKAP5,NDC80,TACC3,TPX2,RACGAP1,GPSM2,WRAP73,CHMP1B,SPC25,CENPH,BORA,NUF2,CCSAP,KIF4B
2_Member	GO Biological Processes	GO:0007051	spindle organization	-13.2063	-10.3287	29/193	891,991,3619,3832,4751,5347,6790,6867,7272,9055,9493,9700,9793,10403,10460,22974,26271,29127,29899,49856,57132,57405,64946,79866,83540,126731,259266,285643,387103	CCNB1,CDC20,INCENP,KIF11,NEK2,PLK1,AURKA,TACC1,TTK,PRC1,KIF23,ESPL1,CKAP5,NDC80,TACC3,TPX2,FBXO5,RACGAP1,GPSM2,WRAP73,CHMP1B,SPC25,CENPH,BORA,NUF2,CCSAP,ASPM,KIF4B,CENPW
2_Member	GO Biological Processes	GO:0051225	spindle assembly	-7.23912	-4.87816	17/127	991,3619,3832,4751,5347,6790,9493,22974,26271,29127,29899,49856,57132,126731,259266,285643,387103	CDC20,INCENP,KIF11,NEK2,PLK1,AURKA,KIF23,TPX2,FBXO5,RACGAP1,GPSM2,WRAP73,CHMP1B,CCSAP,ASPM,KIF4B,CENPW
2_Member	GO Biological Processes	GO:0070507	regulation of microtubule cytoskeleton organization	-7.21802	-4.86331	21/192	899,1540,3832,4751,5347,6093,6790,9793,10460,11186,22974,26586,29899,51199,57132,58526,64793,79866,80321,81930,126731	CCNF,CYLD,KIF11,NEK2,PLK1,ROCK1,AURKA,CKAP5,TACC3,RASSF1,TPX2,CKAP2,GPSM2,NIN,CHMP1B,MID1IP1,CEP85,BORA,CEP70,KIF18A,CCSAP
2_Member	GO Biological Processes	GO:0090307	mitotic spindle assembly	-6.21063	-3.93028	11/61	991,3832,4751,5347,9493,22974,29127,49856,57132,126731,285643	CDC20,KIF11,NEK2,PLK1,KIF23,TPX2,RACGAP1,WRAP73,CHMP1B,CCSAP,KIF4B
2_Member	GO Biological Processes	GO:0032886	regulation of microtubule-based process	-6.08841	-3.83309	21/224	899,1540,3832,4751,5347,6093,6790,9793,10460,11186,22974,26586,29899,51199,57132,58526,64793,79866,80321,81930,126731	CCNF,CYLD,KIF11,NEK2,PLK1,ROCK1,AURKA,CKAP5,TACC3,RASSF1,TPX2,CKAP2,GPSM2,NIN,CHMP1B,MID1IP1,CEP85,BORA,CEP70,KIF18A,CCSAP
2_Member	GO Biological Processes	GO:0051493	regulation of cytoskeleton organization	-5.46153	-3.24849	35/555	118,388,824,899,961,1540,1894,2185,3059,3832,4751,5341,5347,5987,6093,6385,6790,9793,10460,11186,22974,23580,26586,29899,51199,57026,57132,58526,64793,79866,80321,81930,126731,133746,100287171	ADD1,RHOB,CAPN2,CCNF,CD47,CYLD,ECT2,PTK2B,HCLS1,KIF11,NEK2,PLEK,PLK1,TRIM27,ROCK1,SDC4,AURKA,CKAP5,TACC3,RASSF1,TPX2,CDC42EP4,CKAP2,GPSM2,NIN,PDXP,CHMP1B,MID1IP1,CEP85,BORA,CEP70,KIF18A,CCSAP,JMY,WASHC1
2_Member	GO Biological Processes	GO:0060236	regulation of mitotic spindle organization	-4.0657	-2.05341	7/40	5347,10460,22974,29899,57132,79866,126731	PLK1,TACC3,TPX2,GPSM2,CHMP1B,BORA,CCSAP
2_Member	GO Biological Processes	GO:0090224	regulation of spindle organization	-3.79328	-1.84389	7/44	5347,10460,22974,29899,57132,79866,126731	PLK1,TACC3,TPX2,GPSM2,CHMP1B,BORA,CCSAP
2_Member	GO Biological Processes	GO:0090169	regulation of spindle assembly	-2.08569	-0.625457	4/30	5347,29899,57132,126731	PLK1,GPSM2,CHMP1B,CCSAP
3_Summary	GO Biological Processes	GO:0140013	meiotic nuclear division	-14.2128	-11.2435	29/177	699,701,991,1060,1164,3619,4603,5347,5885,6790,7013,7153,7272,9700,10018,10592,10744,23353,25788,26271,27030,51343,56603,81930,83540,84930,151648,259266,286151,23310,3643,4751,85417	BUB1,BUB1B,CDC20,CENPC,CKS2,INCENP,MYBL1,PLK1,RAD21,AURKA,TERF1,TOP2A,TTK,ESPL1,BCL2L11,SMC2,PTTG2,SUN1,RAD54B,FBXO5,MLH3,FZR1,CYP26B1,KIF18A,NUF2,MASTL,SGO1,ASPM,FBXO43,NCAPD3,INSR,NEK2,CCNB3
3_Member	GO Biological Processes	GO:0140013	meiotic nuclear division	-14.2128	-11.2435	29/177	699,701,991,1060,1164,3619,4603,5347,5885,6790,7013,7153,7272,9700,10018,10592,10744,23353,25788,26271,27030,51343,56603,81930,83540,84930,151648,259266,286151	BUB1,BUB1B,CDC20,CENPC,CKS2,INCENP,MYBL1,PLK1,RAD21,AURKA,TERF1,TOP2A,TTK,ESPL1,BCL2L11,SMC2,PTTG2,SUN1,RAD54B,FBXO5,MLH3,FZR1,CYP26B1,KIF18A,NUF2,MASTL,SGO1,ASPM,FBXO43
3_Member	GO Biological Processes	GO:1903046	meiotic cell cycle process	-14.0456	-11.1246	30/193	699,701,991,1060,1164,3619,4603,5347,5885,6790,7013,7153,7272,9700,10018,10592,10744,23310,23353,25788,26271,27030,51343,56603,81930,83540,84930,151648,259266,286151	BUB1,BUB1B,CDC20,CENPC,CKS2,INCENP,MYBL1,PLK1,RAD21,AURKA,TERF1,TOP2A,TTK,ESPL1,BCL2L11,SMC2,PTTG2,NCAPD3,SUN1,RAD54B,FBXO5,MLH3,FZR1,CYP26B1,KIF18A,NUF2,MASTL,SGO1,ASPM,FBXO43
3_Member	GO Biological Processes	GO:0051321	meiotic cell cycle	-13.2317	-10.3329	33/251	699,701,991,1060,1164,3619,3643,4603,4751,5347,5885,6790,7013,7153,7272,9700,10018,10592,10744,23310,23353,25788,26271,27030,51343,56603,81930,83540,84930,85417,151648,259266,286151	BUB1,BUB1B,CDC20,CENPC,CKS2,INCENP,INSR,MYBL1,NEK2,PLK1,RAD21,AURKA,TERF1,TOP2A,TTK,ESPL1,BCL2L11,SMC2,PTTG2,NCAPD3,SUN1,RAD54B,FBXO5,MLH3,FZR1,CYP26B1,KIF18A,NUF2,MASTL,CCNB3,SGO1,ASPM,FBXO43
3_Member	GO Biological Processes	GO:0045132	meiotic chromosome segregation	-6.83405	-4.50347	14/91	699,701,1060,5347,7013,7153,7272,9700,10592,10744,23353,27030,83540,151648	BUB1,BUB1B,CENPC,PLK1,TERF1,TOP2A,TTK,ESPL1,SMC2,PTTG2,SUN1,MLH3,NUF2,SGO1
3_Member	GO Biological Processes	GO:0007127	meiosis I	-6.21462	-3.93028	15/117	1060,1164,4603,5347,5885,6790,7013,7153,9700,10018,10744,23353,25788,26271,27030	CENPC,CKS2,MYBL1,PLK1,RAD21,AURKA,TERF1,TOP2A,ESPL1,BCL2L11,PTTG2,SUN1,RAD54B,FBXO5,MLH3
3_Member	GO Biological Processes	GO:0061982	meiosis I cell cycle process	-5.97849	-3.73292	15/122	1060,1164,4603,5347,5885,6790,7013,7153,9700,10018,10744,23353,25788,26271,27030	CENPC,CKS2,MYBL1,PLK1,RAD21,AURKA,TERF1,TOP2A,ESPL1,BCL2L11,PTTG2,SUN1,RAD54B,FBXO5,MLH3
3_Member	GO Biological Processes	GO:0045143	homologous chromosome segregation	-2.99499	-1.23134	7/59	1060,5347,7013,9700,10744,23353,27030	CENPC,PLK1,TERF1,ESPL1,PTTG2,SUN1,MLH3
4_Summary	GO Biological Processes	GO:0051640	organelle localization	-10.5779	-7.9463	54/732	891,1060,1063,1075,2669,3091,3598,3619,4033,4085,4751,4957,5341,5347,5590,5908,6585,6790,7013,7039,8825,9043,9493,9657,9700,9787,9793,9871,10016,10244,10253,10383,10403,10802,10947,11004,11127,11196,23353,29899,51199,51203,54806,54908,55165,55212,57132,60412,80321,81930,83540,89958,126003,259266,1894,29127,151648	CCNB1,CENPC,CENPF,CTSC,GEM,HIF1A,IL13RA2,INCENP,IRAG2,MAD2L1,NEK2,ODF2,PLEK,PLK1,PRKCZ,RAP1B,SLIT1,AURKA,TERF1,TGFA,LIN7A,SPAG9,KIF23,IQCB1,ESPL1,DLGAP5,CKAP5,SEC24D,PDCD6,RABEPK,SPRY2,TUBB4B,NDC80,SEC24A,AP3M2,KIF2C,KIF3A,SEC23IP,SUN1,GPSM2,NIN,NUSAP1,AHI1,SPDL1,CEP55,BBS7,CHMP1B,EXOC4,CEP70,KIF18A,NUF2,SAPCD2,TRAPPC5,ASPM,ECT2,RACGAP1,SGO1
4_Member	GO Biological Processes	GO:0051640	organelle localization	-10.5779	-7.9463	54/732	891,1060,1063,1075,2669,3091,3598,3619,4033,4085,4751,4957,5341,5347,5590,5908,6585,6790,7013,7039,8825,9043,9493,9657,9700,9787,9793,9871,10016,10244,10253,10383,10403,10802,10947,11004,11127,11196,23353,29899,51199,51203,54806,54908,55165,55212,57132,60412,80321,81930,83540,89958,126003,259266	CCNB1,CENPC,CENPF,CTSC,GEM,HIF1A,IL13RA2,INCENP,IRAG2,MAD2L1,NEK2,ODF2,PLEK,PLK1,PRKCZ,RAP1B,SLIT1,AURKA,TERF1,TGFA,LIN7A,SPAG9,KIF23,IQCB1,ESPL1,DLGAP5,CKAP5,SEC24D,PDCD6,RABEPK,SPRY2,TUBB4B,NDC80,SEC24A,AP3M2,KIF2C,KIF3A,SEC23IP,SUN1,GPSM2,NIN,NUSAP1,AHI1,SPDL1,CEP55,BBS7,CHMP1B,EXOC4,CEP70,KIF18A,NUF2,SAPCD2,TRAPPC5,ASPM
4_Member	GO Biological Processes	GO:0051656	establishment of organelle localization	-8.60502	-6.12122	41/536	891,1060,1063,1075,2669,3091,3598,3619,4033,4085,5347,5590,5908,6585,7013,7039,8825,9493,9700,9787,9871,10016,10253,10403,10802,10947,11004,11127,11196,23353,29899,51203,54908,55165,55212,57132,60412,81930,83540,89958,126003	CCNB1,CENPC,CENPF,CTSC,GEM,HIF1A,IL13RA2,INCENP,IRAG2,MAD2L1,PLK1,PRKCZ,RAP1B,SLIT1,TERF1,TGFA,LIN7A,KIF23,ESPL1,DLGAP5,SEC24D,PDCD6,SPRY2,NDC80,SEC24A,AP3M2,KIF2C,KIF3A,SEC23IP,SUN1,GPSM2,NUSAP1,SPDL1,CEP55,BBS7,CHMP1B,EXOC4,KIF18A,NUF2,SAPCD2,TRAPPC5
4_Member	GO Biological Processes	GO:0051303	establishment of chromosome localization	-8.4145	-5.94708	15/81	891,1060,1063,2669,3619,7013,9787,10403,11004,23353,54908,55165,57132,81930,83540	CCNB1,CENPC,CENPF,GEM,INCENP,TERF1,DLGAP5,NDC80,KIF2C,SUN1,SPDL1,CEP55,CHMP1B,KIF18A,NUF2
4_Member	GO Biological Processes	GO:0050000	chromosome localization	-8.33757	-5.87813	15/82	891,1060,1063,2669,3619,7013,9787,10403,11004,23353,54908,55165,57132,81930,83540	CCNB1,CENPC,CENPF,GEM,INCENP,TERF1,DLGAP5,NDC80,KIF2C,SUN1,SPDL1,CEP55,CHMP1B,KIF18A,NUF2
4_Member	GO Biological Processes	GO:0051310	metaphase plate congression	-6.99624	-4.64768	12/63	891,1060,1063,2669,3619,10403,11004,54908,55165,57132,81930,83540	CCNB1,CENPC,CENPF,GEM,INCENP,NDC80,KIF2C,SPDL1,CEP55,CHMP1B,KIF18A,NUF2
4_Member	GO Biological Processes	GO:0008608	attachment of spindle microtubules to kinetochore	-6.81403	-4.48928	9/33	891,1060,1894,4751,10403,11004,29127,83540,151648	CCNB1,CENPC,ECT2,NEK2,NDC80,KIF2C,RACGAP1,NUF2,SGO1
4_Member	GO Biological Processes	GO:0007080	mitotic metaphase plate congression	-5.25465	-3.05484	9/49	891,1060,10403,11004,54908,55165,57132,81930,83540	CCNB1,CENPC,NDC80,KIF2C,SPDL1,CEP55,CHMP1B,KIF18A,NUF2
4_Member	GO Biological Processes	GO:0051315	attachment of mitotic spindle microtubules to kinetochore	-3.375	-1.51563	4/14	1060,10403,11004,83540	CENPC,NDC80,KIF2C,NUF2
5_Summary	GO Biological Processes	GO:0051347	positive regulation of transferase activity	-10.4942	-7.87415	52/692	238,891,991,1026,1163,1164,1647,1894,2081,2147,2185,2260,2534,2914,2915,3150,3619,3643,3717,4215,4331,4751,5347,5570,5585,5590,5604,6385,6789,7039,7075,8091,8792,8817,9043,9094,9776,9894,10006,10253,11065,11266,22974,51343,55872,57515,79866,84930,91947,94056,133619,151195,899,1031,5998,7026,27250,83667,85417,960,1540,2305,2651,5660,5908,6093,6351,6386,8324,10159,23239,51339,55816,168667,221496,11…	ALK,CCNB1,CDC20,CDKN1A,CKS1B,CKS2,GADD45A,ECT2,ERN1,F2,PTK2B,FGFR1,FYN,GRM4,GRM5,HMGN1,INCENP,INSR,JAK2,MAP3K3,MNAT1,NEK2,PLK1,PKIB,PKN1,PRKCZ,MAP2K1,SDC4,STK4,TGFA,TIE1,HMGA2,TNFRSF11A,FGF18,SPAG9,UNC119,ATG13,TELO2,ABI1,SPRY2,UBE2C,DUSP12,TPX2,FZR1,PBK,SERINC1,BORA,MASTL,ARRDC4,SYAP1,PRRC1,CCNYL1,CCNF,CDKN2C,RGS3,NR2F2,PDCD4,SESN2,CCNB3,CD44,CYLD,FOXM1,GCNT2,PSAP,RAP1B,ROCK1,CCL4,SDCBP,FZD7,ATP…
5_Member	GO Biological Processes	GO:0051347	positive regulation of transferase activity	-10.4942	-7.87415	52/692	238,891,991,1026,1163,1164,1647,1894,2081,2147,2185,2260,2534,2914,2915,3150,3619,3643,3717,4215,4331,4751,5347,5570,5585,5590,5604,6385,6789,7039,7075,8091,8792,8817,9043,9094,9776,9894,10006,10253,11065,11266,22974,51343,55872,57515,79866,84930,91947,94056,133619,151195	ALK,CCNB1,CDC20,CDKN1A,CKS1B,CKS2,GADD45A,ECT2,ERN1,F2,PTK2B,FGFR1,FYN,GRM4,GRM5,HMGN1,INCENP,INSR,JAK2,MAP3K3,MNAT1,NEK2,PLK1,PKIB,PKN1,PRKCZ,MAP2K1,SDC4,STK4,TGFA,TIE1,HMGA2,TNFRSF11A,FGF18,SPAG9,UNC119,ATG13,TELO2,ABI1,SPRY2,UBE2C,DUSP12,TPX2,FZR1,PBK,SERINC1,BORA,MASTL,ARRDC4,SYAP1,PRRC1,CCNYL1
5_Member	GO Biological Processes	GO:0045860	positive regulation of protein kinase activity	-7.53361	-5.15335	39/540	238,891,1026,1163,1164,1647,1894,2081,2185,2260,2534,2914,2915,3619,3643,3717,4215,4331,5585,5590,5604,6385,6789,7039,8091,8792,8817,9043,9094,9776,9894,10006,10253,22974,55872,79866,94056,133619,151195	ALK,CCNB1,CDKN1A,CKS1B,CKS2,GADD45A,ECT2,ERN1,PTK2B,FGFR1,FYN,GRM4,GRM5,INCENP,INSR,JAK2,MAP3K3,MNAT1,PKN1,PRKCZ,MAP2K1,SDC4,STK4,TGFA,HMGA2,TNFRSF11A,FGF18,SPAG9,UNC119,ATG13,TELO2,ABI1,SPRY2,TPX2,PBK,BORA,SYAP1,PRRC1,CCNYL1
5_Member	GO Biological Processes	GO:0033674	positive regulation of kinase activity	-7.41958	-5.04584	42/613	238,891,1026,1163,1164,1647,1894,2081,2147,2185,2260,2534,2914,2915,3619,3643,3717,4215,4331,5585,5590,5604,6385,6789,7039,7075,8091,8792,8817,9043,9094,9776,9894,10006,10253,11266,22974,55872,79866,94056,133619,151195	ALK,CCNB1,CDKN1A,CKS1B,CKS2,GADD45A,ECT2,ERN1,F2,PTK2B,FGFR1,FYN,GRM4,GRM5,INCENP,INSR,JAK2,MAP3K3,MNAT1,PKN1,PRKCZ,MAP2K1,SDC4,STK4,TGFA,TIE1,HMGA2,TNFRSF11A,FGF18,SPAG9,UNC119,ATG13,TELO2,ABI1,SPRY2,DUSP12,TPX2,PBK,BORA,SYAP1,PRRC1,CCNYL1
5_Member	GO Biological Processes	GO:0071900	regulation of protein serine/threonine kinase activity	-6.84684	-4.51035	37/528	238,891,899,1026,1031,1163,1164,1647,2081,2185,2260,2914,3619,3643,3717,4215,4331,5347,5570,5585,5604,5998,6789,7026,7039,8091,8792,8817,9043,9894,10253,27250,55872,83667,85417,94056,151195	ALK,CCNB1,CCNF,CDKN1A,CDKN2C,CKS1B,CKS2,GADD45A,ERN1,PTK2B,FGFR1,GRM4,INCENP,INSR,JAK2,MAP3K3,MNAT1,PLK1,PKIB,PKN1,MAP2K1,RGS3,STK4,NR2F2,TGFA,HMGA2,TNFRSF11A,FGF18,SPAG9,TELO2,SPRY2,PDCD4,PBK,SESN2,CCNB3,SYAP1,CCNYL1
5_Member	GO Biological Processes	GO:0071902	positive regulation of protein serine/threonine kinase activity	-6.1113	-3.84599	27/343	238,891,1163,1164,1647,2081,2185,2260,2914,3619,3643,3717,4215,4331,5585,5604,6789,7039,8091,8792,8817,9043,9894,10253,55872,94056,151195	ALK,CCNB1,CKS1B,CKS2,GADD45A,ERN1,PTK2B,FGFR1,GRM4,INCENP,INSR,JAK2,MAP3K3,MNAT1,PKN1,MAP2K1,STK4,TGFA,HMGA2,TNFRSF11A,FGF18,SPAG9,TELO2,SPRY2,PBK,SYAP1,CCNYL1
5_Member	GO Biological Processes	GO:0043408	regulation of MAPK cascade	-3.13856	-1.33228	36/754	238,960,1540,1647,2081,2185,2260,2305,2651,2914,3643,3717,4215,5585,5590,5604,5660,5908,5998,6093,6351,6386,7039,8324,8792,8817,9043,10159,10253,23239,27250,51339,55816,55872,168667,221496	ALK,CD44,CYLD,GADD45A,ERN1,PTK2B,FGFR1,FOXM1,GCNT2,GRM4,INSR,JAK2,MAP3K3,PKN1,PRKCZ,MAP2K1,PSAP,RAP1B,RGS3,ROCK1,CCL4,SDCBP,TGFA,FZD7,TNFRSF11A,FGF18,SPAG9,ATP6AP2,SPRY2,PHLPP1,PDCD4,DACT1,DOK5,PBK,BMPER,LEMD2
5_Member	GO Biological Processes	GO:0032872	regulation of stress-activated MAPK cascade	-3.08737	-1.29402	16/239	1540,1647,2081,2185,2305,4215,5585,5604,6386,8324,8792,9043,23239,27250,51339,55872	CYLD,GADD45A,ERN1,PTK2B,FOXM1,MAP3K3,PKN1,MAP2K1,SDCBP,FZD7,TNFRSF11A,SPAG9,PHLPP1,PDCD4,DACT1,PBK
5_Member	GO Biological Processes	GO:0032147	activation of protein kinase activity	-3.07908	-1.28943	20/335	238,1647,1894,2081,2185,2914,3643,3717,4215,5585,5590,5604,6789,7039,9043,9776,22974,55872,79866,133619	ALK,GADD45A,ECT2,ERN1,PTK2B,GRM4,INSR,JAK2,MAP3K3,PKN1,PRKCZ,MAP2K1,STK4,TGFA,SPAG9,ATG13,TPX2,PBK,BORA,PRRC1
5_Member	GO Biological Processes	GO:0070302	regulation of stress-activated protein kinase signaling cascade	-3.02991	-1.25335	16/242	1540,1647,2081,2185,2305,4215,5585,5604,6386,8324,8792,9043,23239,27250,51339,55872	CYLD,GADD45A,ERN1,PTK2B,FOXM1,MAP3K3,PKN1,MAP2K1,SDCBP,FZD7,TNFRSF11A,SPAG9,PHLPP1,PDCD4,DACT1,PBK
5_Member	GO Biological Processes	GO:0043410	positive regulation of MAPK cascade	-2.94506	-1.19396	28/552	238,960,1647,2081,2185,2260,2651,2914,3643,3717,4215,5585,5590,5604,5660,5908,6093,6351,6386,7039,8324,8792,8817,9043,10253,55816,55872,168667	ALK,CD44,GADD45A,ERN1,PTK2B,FGFR1,GCNT2,GRM4,INSR,JAK2,MAP3K3,PKN1,PRKCZ,MAP2K1,PSAP,RAP1B,ROCK1,CCL4,SDCBP,TGFA,FZD7,TNFRSF11A,FGF18,SPAG9,SPRY2,DOK5,PBK,BMPER
5_Member	GO Biological Processes	GO:0043406	positive regulation of MAP kinase activity	-2.65766	-1.00192	16/263	238,1647,2081,2185,2260,2914,3643,3717,4215,5585,5604,7039,8792,8817,9043,55872	ALK,GADD45A,ERN1,PTK2B,FGFR1,GRM4,INSR,JAK2,MAP3K3,PKN1,MAP2K1,TGFA,TNFRSF11A,FGF18,SPAG9,PBK
5_Member	GO Biological Processes	GO:0031098	stress-activated protein kinase signaling cascade	-2.5912	-0.956053	18/317	1540,1647,2081,2185,2305,4215,5585,5604,6386,6789,8324,8792,9043,11143,23239,27250,51339,55872	CYLD,GADD45A,ERN1,PTK2B,FOXM1,MAP3K3,PKN1,MAP2K1,SDCBP,STK4,FZD7,TNFRSF11A,SPAG9,KAT7,PHLPP1,PDCD4,DACT1,PBK
5_Member	GO Biological Processes	GO:0043405	regulation of MAP kinase activity	-2.57018	-0.942083	19/344	238,1647,2081,2185,2260,2914,3643,3717,4215,5585,5604,5998,7039,8792,8817,9043,10253,27250,55872	ALK,GADD45A,ERN1,PTK2B,FGFR1,GRM4,INSR,JAK2,MAP3K3,PKN1,MAP2K1,RGS3,TGFA,TNFRSF11A,FGF18,SPAG9,SPRY2,PDCD4,PBK
5_Member	GO Biological Processes	GO:0046328	regulation of JNK cascade	-2.36272	-0.811273	12/184	1540,1647,2081,2185,5585,6386,8324,8792,9043,23239,27250,51339	CYLD,GADD45A,ERN1,PTK2B,PKN1,SDCBP,FZD7,TNFRSF11A,SPAG9,PHLPP1,PDCD4,DACT1
5_Member	GO Biological Processes	GO:0051403	stress-activated MAPK cascade	-2.28868	-0.770116	16/287	1540,1647,2081,2185,2305,4215,5585,5604,6386,8324,8792,9043,23239,27250,51339,55872	CYLD,GADD45A,ERN1,PTK2B,FOXM1,MAP3K3,PKN1,MAP2K1,SDCBP,FZD7,TNFRSF11A,SPAG9,PHLPP1,PDCD4,DACT1,PBK
5_Member	GO Biological Processes	GO:0080135	regulation of cellular response to stress	-2.00565	-0.572591	32/765	567,596,624,960,1540,1647,2081,2185,2305,2534,2643,3091,4215,5585,5604,5660,6386,7291,8091,8324,8792,9043,9451,9891,10018,23239,26271,27248,27250,51339,55872,56963	B2M,BCL2,BDKRB2,CD44,CYLD,GADD45A,ERN1,PTK2B,FOXM1,FYN,GCH1,HIF1A,MAP3K3,PKN1,MAP2K1,PSAP,SDCBP,TWIST1,HMGA2,FZD7,TNFRSF11A,SPAG9,EIF2AK3,NUAK1,BCL2L11,PHLPP1,FBXO5,ERLEC1,PDCD4,DACT1,PBK,RGMA
6_Summary	GO Biological Processes	GO:0000281	mitotic cytokinesis	-10.1836	-7.59193	16/72	388,1894,3619,5347,6093,9094,9493,9700,10112,26586,29127,51203,54443,55165,57132,285643,27443,6790,6840,9055,57026,5934,7039,10628,146909,259266,891,4751,5341	RHOB,ECT2,INCENP,PLK1,ROCK1,UNC119,KIF23,ESPL1,KIF20A,CKAP2,RACGAP1,NUSAP1,ANLN,CEP55,CHMP1B,KIF4B,CECR2,AURKA,SVIL,PRC1,PDXP,RBL2,TGFA,TXNIP,KIF18B,ASPM,CCNB1,NEK2,PLEK
6_Member	GO Biological Processes	GO:0000281	mitotic cytokinesis	-10.1836	-7.59193	16/72	388,1894,3619,5347,6093,9094,9493,9700,10112,26586,29127,51203,54443,55165,57132,285643	RHOB,ECT2,INCENP,PLK1,ROCK1,UNC119,KIF23,ESPL1,KIF20A,CKAP2,RACGAP1,NUSAP1,ANLN,CEP55,CHMP1B,KIF4B
6_Member	GO Biological Processes	GO:0061640	cytoskeleton-dependent cytokinesis	-8.92016	-6.41055	17/99	388,1894,3619,5347,6093,9094,9493,9700,10112,26586,27443,29127,51203,54443,55165,57132,285643	RHOB,ECT2,INCENP,PLK1,ROCK1,UNC119,KIF23,ESPL1,KIF20A,CKAP2,CECR2,RACGAP1,NUSAP1,ANLN,CEP55,CHMP1B,KIF4B
6_Member	GO Biological Processes	GO:0000910	cytokinesis	-7.79607	-5.38866	21/178	388,1894,3619,5347,6093,6790,6840,9055,9094,9493,9700,10112,26586,27443,29127,51203,54443,55165,57026,57132,285643	RHOB,ECT2,INCENP,PLK1,ROCK1,AURKA,SVIL,PRC1,UNC119,KIF23,ESPL1,KIF20A,CKAP2,CECR2,RACGAP1,NUSAP1,ANLN,CEP55,PDXP,CHMP1B,KIF4B
6_Member	GO Biological Processes	GO:0000912	assembly of actomyosin apparatus involved in cytokinesis	-5.12444	-2.93401	4/6	1894,9493,29127,54443	ECT2,KIF23,RACGAP1,ANLN
6_Member	GO Biological Processes	GO:0000915	actomyosin contractile ring assembly	-5.12444	-2.93401	4/6	1894,9493,29127,54443	ECT2,KIF23,RACGAP1,ANLN
6_Member	GO Biological Processes	GO:0044837	actomyosin contractile ring organization	-4.76586	-2.63793	4/7	1894,9493,29127,54443	ECT2,KIF23,RACGAP1,ANLN
6_Member	GO Biological Processes	GO:0051302	regulation of cell division	-4.27864	-2.22528	15/168	1894,3619,5347,5934,6790,6840,7039,9055,9493,10112,10628,29127,57026,146909,259266	ECT2,INCENP,PLK1,RBL2,AURKA,SVIL,TGFA,PRC1,KIF23,KIF20A,TXNIP,RACGAP1,PDXP,KIF18B,ASPM
6_Member	GO Biological Processes	GO:0000022	mitotic spindle elongation	-4.22831	-2.18079	4/9	9055,9493,29127,285643	PRC1,KIF23,RACGAP1,KIF4B
6_Member	GO Biological Processes	GO:0032506	cytokinetic process	-4.13911	-2.10957	7/39	1894,9493,10112,29127,54443,55165,57132	ECT2,KIF23,KIF20A,RACGAP1,ANLN,CEP55,CHMP1B
6_Member	GO Biological Processes	GO:0051231	spindle elongation	-4.01583	-2.01465	4/10	9055,9493,29127,285643	PRC1,KIF23,RACGAP1,KIF4B
6_Member	GO Biological Processes	GO:0032465	regulation of cytokinesis	-3.8494	-1.89014	10/89	1894,3619,5347,6790,6840,9055,9493,10112,29127,57026	ECT2,INCENP,PLK1,AURKA,SVIL,PRC1,KIF23,KIF20A,RACGAP1,PDXP
6_Member	GO Biological Processes	GO:0051255	spindle midzone assembly	-3.8289	-1.87212	4/11	3619,9493,29127,285643	INCENP,KIF23,RACGAP1,KIF4B
6_Member	GO Biological Processes	GO:0051988	regulation of attachment of spindle microtubules to kinetochore	-3.51179	-1.62161	4/13	891,1894,4751,29127	CCNB1,ECT2,NEK2,RACGAP1
6_Member	GO Biological Processes	GO:0051256	mitotic spindle midzone assembly	-3.2015	-1.3819	3/7	9493,29127,285643	KIF23,RACGAP1,KIF4B
6_Member	GO Biological Processes	GO:0030866	cortical actin cytoskeleton organization	-2.95649	-1.20239	6/44	1894,5341,6093,9493,29127,54443	ECT2,PLEK,ROCK1,KIF23,RACGAP1,ANLN
6_Member	GO Biological Processes	GO:0030865	cortical cytoskeleton organization	-2.33567	-0.794824	6/58	1894,5341,6093,9493,29127,54443	ECT2,PLEK,ROCK1,KIF23,RACGAP1,ANLN
7_Summary	GO Biological Processes	GO:0045787	positive regulation of cell cycle	-9.0142	-6.49564	35/397	440,891,1026,1163,1164,1647,1820,1894,2191,2260,3373,3643,4085,4331,5885,5934,6532,6659,6790,6840,7039,8091,9493,9700,9787,10018,10403,11065,26271,29127,29899,51203,51512,83695,151195	ASNS,CCNB1,CDKN1A,CKS1B,CKS2,GADD45A,ARID3A,ECT2,FAP,FGFR1,HYAL1,INSR,MAD2L1,MNAT1,RAD21,RBL2,SLC6A4,SOX4,AURKA,SVIL,TGFA,HMGA2,KIF23,ESPL1,DLGAP5,BCL2L11,NDC80,UBE2C,FBXO5,RACGAP1,GPSM2,NUSAP1,GTSE1,RHNO1,CCNYL1
7_Member	GO Biological Processes	GO:0045787	positive regulation of cell cycle	-9.0142	-6.49564	35/397	440,891,1026,1163,1164,1647,1820,1894,2191,2260,3373,3643,4085,4331,5885,5934,6532,6659,6790,6840,7039,8091,9493,9700,9787,10018,10403,11065,26271,29127,29899,51203,51512,83695,151195	ASNS,CCNB1,CDKN1A,CKS1B,CKS2,GADD45A,ARID3A,ECT2,FAP,FGFR1,HYAL1,INSR,MAD2L1,MNAT1,RAD21,RBL2,SLC6A4,SOX4,AURKA,SVIL,TGFA,HMGA2,KIF23,ESPL1,DLGAP5,BCL2L11,NDC80,UBE2C,FBXO5,RACGAP1,GPSM2,NUSAP1,GTSE1,RHNO1,CCNYL1
7_Member	GO Biological Processes	GO:0090068	positive regulation of cell cycle process	-7.77198	-5.37151	28/303	891,1026,1647,1820,1894,2191,2260,3373,3643,4085,5885,5934,6659,6790,6840,7039,8091,9493,9700,9787,10403,11065,26271,29127,29899,51203,51512,83695	CCNB1,CDKN1A,GADD45A,ARID3A,ECT2,FAP,FGFR1,HYAL1,INSR,MAD2L1,RAD21,RBL2,SOX4,AURKA,SVIL,TGFA,HMGA2,KIF23,ESPL1,DLGAP5,NDC80,UBE2C,FBXO5,RACGAP1,GPSM2,NUSAP1,GTSE1,RHNO1
7_Member	GO Biological Processes	GO:0045931	positive regulation of mitotic cell cycle	-3.66154	-1.73589	14/170	440,891,2260,3373,3643,4085,6790,7039,9700,9787,10403,11065,26271,51203	ASNS,CCNB1,FGFR1,HYAL1,INSR,MAD2L1,AURKA,TGFA,ESPL1,DLGAP5,NDC80,UBE2C,FBXO5,NUSAP1
7_Member	GO Biological Processes	GO:0045840	positive regulation of mitotic nuclear division	-3.08559	-1.29402	7/57	3643,6790,7039,9700,9787,11065,51203	INSR,AURKA,TGFA,ESPL1,DLGAP5,UBE2C,NUSAP1
7_Member	GO Biological Processes	GO:0051785	positive regulation of nuclear division	-2.55944	-0.938967	7/70	3643,6790,7039,9700,9787,11065,51203	INSR,AURKA,TGFA,ESPL1,DLGAP5,UBE2C,NUSAP1
8_Summary	GO Biological Processes	GO:0044839	cell cycle G2/M phase transition	-8.84656	-6.34572	28/271	891,1026,1063,2305,3161,4331,4660,4751,4957,5243,5347,5885,6790,8091,8493,9793,10383,22822,22974,26224,26271,51343,51512,79176,79866,80321,84930,85417	CCNB1,CDKN1A,CENPF,FOXM1,HMMR,MNAT1,PPP1R12B,NEK2,ODF2,ABCB1,PLK1,RAD21,AURKA,HMGA2,PPM1D,CKAP5,TUBB4B,PHLDA1,TPX2,FBXL3,FBXO5,FZR1,GTSE1,FBXL15,BORA,CEP70,MASTL,CCNB3
8_Member	GO Biological Processes	GO:0044839	cell cycle G2/M phase transition	-8.84656	-6.34572	28/271	891,1026,1063,2305,3161,4331,4660,4751,4957,5243,5347,5885,6790,8091,8493,9793,10383,22822,22974,26224,26271,51343,51512,79176,79866,80321,84930,85417	CCNB1,CDKN1A,CENPF,FOXM1,HMMR,MNAT1,PPP1R12B,NEK2,ODF2,ABCB1,PLK1,RAD21,AURKA,HMGA2,PPM1D,CKAP5,TUBB4B,PHLDA1,TPX2,FBXL3,FBXO5,FZR1,GTSE1,FBXL15,BORA,CEP70,MASTL,CCNB3
8_Member	GO Biological Processes	GO:0000086	G2/M transition of mitotic cell cycle	-8.24661	-5.79498	26/252	891,1026,1063,2305,3161,4331,4660,4751,4957,5243,5347,5885,6790,8091,8493,9793,10383,22822,22974,26224,26271,79176,79866,80321,84930,85417	CCNB1,CDKN1A,CENPF,FOXM1,HMMR,MNAT1,PPP1R12B,NEK2,ODF2,ABCB1,PLK1,RAD21,AURKA,HMGA2,PPM1D,CKAP5,TUBB4B,PHLDA1,TPX2,FBXL3,FBXO5,FBXL15,BORA,CEP70,MASTL,CCNB3
8_Member	GO Biological Processes	GO:1902749	regulation of cell cycle G2/M phase transition	-4.60608	-2.49617	18/216	891,1026,1063,3161,4751,4957,5347,5885,6790,8091,9793,10383,22974,26271,51343,51512,80321,85417	CCNB1,CDKN1A,CENPF,HMMR,NEK2,ODF2,PLK1,RAD21,AURKA,HMGA2,CKAP5,TUBB4B,TPX2,FBXO5,FZR1,GTSE1,CEP70,CCNB3
8_Member	GO Biological Processes	GO:0010389	regulation of G2/M transition of mitotic cell cycle	-3.97771	-1.98473	16/199	891,1026,1063,3161,4751,4957,5347,5885,6790,8091,9793,10383,22974,26271,80321,85417	CCNB1,CDKN1A,CENPF,HMMR,NEK2,ODF2,PLK1,RAD21,AURKA,HMGA2,CKAP5,TUBB4B,TPX2,FBXO5,CEP70,CCNB3
9_Summary	GO Biological Processes	GO:0051383	kinetochore organization	-7.40027	-5.03297	8/21	1060,1063,10403,10592,55839,64946,83540,387103,891,3148,3619,4676,6594,7153,8091,11339,23310,51203,54069,55355,64754,79019,144108,6595,27443,4331,25788,80119,89797,7013,8554	CENPC,CENPF,NDC80,SMC2,CENPN,CENPH,NUF2,CENPW,CCNB1,HMGB2,INCENP,NAP1L4,SMARCA1,TOP2A,HMGA2,OIP5,NCAPD3,NUSAP1,MIS18A,HJURP,SMYD3,CENPM,SPTY2D1,SMARCA2,CECR2,MNAT1,RAD54B,PIF1,NAV2,TERF1,PIAS1
9_Member	GO Biological Processes	GO:0051383	kinetochore organization	-7.40027	-5.03297	8/21	1060,1063,10403,10592,55839,64946,83540,387103	CENPC,CENPF,NDC80,SMC2,CENPN,CENPH,NUF2,CENPW
9_Member	GO Biological Processes	GO:0006323	DNA packaging	-5.90309	-3.67641	20/211	891,1060,3148,3619,4676,6594,7153,8091,10592,11339,23310,51203,54069,55355,55839,64754,64946,79019,144108,387103	CCNB1,CENPC,HMGB2,INCENP,NAP1L4,SMARCA1,TOP2A,HMGA2,SMC2,OIP5,NCAPD3,NUSAP1,MIS18A,HJURP,CENPN,SMYD3,CENPH,CENPM,SPTY2D1,CENPW
9_Member	GO Biological Processes	GO:0043044	ATP-dependent chromatin remodeling	-5.32408	-3.11991	12/89	1060,6594,6595,11339,27443,54069,55355,55839,64946,79019,144108,387103	CENPC,SMARCA1,SMARCA2,OIP5,CECR2,MIS18A,HJURP,CENPN,CENPH,CENPM,SPTY2D1,CENPW
9_Member	GO Biological Processes	GO:0071103	DNA conformation change	-5.00713	-2.83671	24/326	891,1060,3148,3619,4331,4676,6594,7153,8091,10592,11339,23310,25788,51203,54069,55355,55839,64754,64946,79019,80119,89797,144108,387103	CCNB1,CENPC,HMGB2,INCENP,MNAT1,NAP1L4,SMARCA1,TOP2A,HMGA2,SMC2,OIP5,NCAPD3,RAD54B,NUSAP1,MIS18A,HJURP,CENPN,SMYD3,CENPH,CENPM,PIF1,NAV2,SPTY2D1,CENPW
9_Member	GO Biological Processes	GO:0034508	centromere complex assembly	-4.82648	-2.68323	9/55	1060,1063,11339,54069,55355,55839,64946,79019,387103	CENPC,CENPF,OIP5,MIS18A,HJURP,CENPN,CENPH,CENPM,CENPW
9_Member	GO Biological Processes	GO:0034080	CENP-A containing nucleosome assembly	-4.77476	-2.64314	8/43	1060,11339,54069,55355,55839,64946,79019,387103	CENPC,OIP5,MIS18A,HJURP,CENPN,CENPH,CENPM,CENPW
9_Member	GO Biological Processes	GO:0061641	CENP-A containing chromatin organization	-4.77476	-2.64314	8/43	1060,11339,54069,55355,55839,64946,79019,387103	CENPC,OIP5,MIS18A,HJURP,CENPN,CENPH,CENPM,CENPW
9_Member	GO Biological Processes	GO:0043486	histone exchange	-4.57225	-2.47281	9/59	1060,11339,54069,55355,55839,64946,79019,144108,387103	CENPC,OIP5,MIS18A,HJURP,CENPN,CENPH,CENPM,SPTY2D1,CENPW
9_Member	GO Biological Processes	GO:0031055	chromatin remodeling at centromere	-4.47977	-2.40381	8/47	1060,11339,54069,55355,55839,64946,79019,387103	CENPC,OIP5,MIS18A,HJURP,CENPN,CENPH,CENPM,CENPW
9_Member	GO Biological Processes	GO:0051382	kinetochore assembly	-4.32084	-2.25775	5/16	1060,1063,55839,64946,387103	CENPC,CENPF,CENPN,CENPH,CENPW
9_Member	GO Biological Processes	GO:0006336	DNA replication-independent nucleosome assembly	-4.09139	-2.06477	8/53	1060,11339,54069,55355,55839,64946,79019,387103	CENPC,OIP5,MIS18A,HJURP,CENPN,CENPH,CENPM,CENPW
9_Member	GO Biological Processes	GO:0034724	DNA replication-independent nucleosome organization	-4.03202	-2.02533	8/54	1060,11339,54069,55355,55839,64946,79019,387103	CENPC,OIP5,MIS18A,HJURP,CENPN,CENPH,CENPM,CENPW
9_Member	GO Biological Processes	GO:0031497	chromatin assembly	-3.79723	-1.84539	14/165	1060,3148,4676,6594,8091,11339,54069,55355,55839,64754,64946,79019,144108,387103	CENPC,HMGB2,NAP1L4,SMARCA1,HMGA2,OIP5,MIS18A,HJURP,CENPN,SMYD3,CENPH,CENPM,SPTY2D1,CENPW
9_Member	GO Biological Processes	GO:0006338	chromatin remodeling	-3.28714	-1.43951	14/185	1060,3148,6594,6595,8091,11339,27443,54069,55355,55839,64946,79019,144108,387103	CENPC,HMGB2,SMARCA1,SMARCA2,HMGA2,OIP5,CECR2,MIS18A,HJURP,CENPN,CENPH,CENPM,SPTY2D1,CENPW
9_Member	GO Biological Processes	GO:0006334	nucleosome assembly	-3.26621	-1.4205	12/144	1060,3148,4676,11339,54069,55355,55839,64754,64946,79019,144108,387103	CENPC,HMGB2,NAP1L4,OIP5,MIS18A,HJURP,CENPN,SMYD3,CENPH,CENPM,SPTY2D1,CENPW
9_Member	GO Biological Processes	GO:0006333	chromatin assembly or disassembly	-3.14975	-1.34087	14/191	1060,3148,4676,6594,8091,11339,54069,55355,55839,64754,64946,79019,144108,387103	CENPC,HMGB2,NAP1L4,SMARCA1,HMGA2,OIP5,MIS18A,HJURP,CENPN,SMYD3,CENPH,CENPM,SPTY2D1,CENPW
9_Member	GO Biological Processes	GO:0065004	protein-DNA complex assembly	-2.95504	-1.20239	16/246	1060,1063,3148,4331,4676,7013,8554,11339,54069,55355,55839,64754,64946,79019,144108,387103	CENPC,CENPF,HMGB2,MNAT1,NAP1L4,TERF1,PIAS1,OIP5,MIS18A,HJURP,CENPN,SMYD3,CENPH,CENPM,SPTY2D1,CENPW
9_Member	GO Biological Processes	GO:0034728	nucleosome organization	-2.79915	-1.0921	13/185	1060,3148,4676,6594,11339,54069,55355,55839,64754,64946,79019,144108,387103	CENPC,HMGB2,NAP1L4,SMARCA1,OIP5,MIS18A,HJURP,CENPN,SMYD3,CENPH,CENPM,SPTY2D1,CENPW
9_Member	GO Biological Processes	GO:0071824	protein-DNA complex subunit organization	-2.65091	-0.997638	17/288	1060,1063,3148,4331,4676,6594,7013,8554,11339,54069,55355,55839,64754,64946,79019,144108,387103	CENPC,CENPF,HMGB2,MNAT1,NAP1L4,SMARCA1,TERF1,PIAS1,OIP5,MIS18A,HJURP,CENPN,SMYD3,CENPH,CENPM,SPTY2D1,CENPW
10_Summary	GO Biological Processes	GO:0040001	establishment of mitotic spindle localization	-6.57232	-4.2646	9/35	4085,5347,9700,10253,10403,29899,51203,54908,89958,259266,388,1495,2185,5590,5908,6093,6351,8825,9793,10090,11004,23150,51248,56603,54443	MAD2L1,PLK1,ESPL1,SPRY2,NDC80,GPSM2,NUSAP1,SPDL1,SAPCD2,ASPM,RHOB,CTNNA1,PTK2B,PRKCZ,RAP1B,ROCK1,CCL4,LIN7A,CKAP5,UST,KIF2C,FRMD4B,PDZD11,CYP26B1,ANLN
10_Member	GO Biological Processes	GO:0040001	establishment of mitotic spindle localization	-6.57232	-4.2646	9/35	4085,5347,9700,10253,10403,29899,51203,54908,89958	MAD2L1,PLK1,ESPL1,SPRY2,NDC80,GPSM2,NUSAP1,SPDL1,SAPCD2
10_Member	GO Biological Processes	GO:0051653	spindle localization	-6.13498	-3.86459	10/50	4085,5347,9700,10253,10403,29899,51203,54908,89958,259266	MAD2L1,PLK1,ESPL1,SPRY2,NDC80,GPSM2,NUSAP1,SPDL1,SAPCD2,ASPM
10_Member	GO Biological Processes	GO:0007163	establishment or maintenance of cell polarity	-6.08841	-3.83309	21/224	388,1495,2185,4085,5347,5590,5908,6093,6351,8825,9793,10090,10253,10403,11004,23150,29899,51248,54908,56603,89958	RHOB,CTNNA1,PTK2B,MAD2L1,PLK1,PRKCZ,RAP1B,ROCK1,CCL4,LIN7A,CKAP5,UST,SPRY2,NDC80,KIF2C,FRMD4B,GPSM2,PDZD11,SPDL1,CYP26B1,SAPCD2
10_Member	GO Biological Processes	GO:0051293	establishment of spindle localization	-5.57812	-3.35603	9/45	4085,5347,9700,10253,10403,29899,51203,54908,89958	MAD2L1,PLK1,ESPL1,SPRY2,NDC80,GPSM2,NUSAP1,SPDL1,SAPCD2
10_Member	GO Biological Processes	GO:0000132	establishment of mitotic spindle orientation	-4.82501	-2.68323	7/31	4085,5347,10253,10403,29899,54908,89958	MAD2L1,PLK1,SPRY2,NDC80,GPSM2,SPDL1,SAPCD2
10_Member	GO Biological Processes	GO:0030010	establishment of cell polarity	-4.50567	-2.42313	14/142	2185,4085,5347,5590,5908,6093,10090,10253,10403,23150,29899,54908,56603,89958	PTK2B,MAD2L1,PLK1,PRKCZ,RAP1B,ROCK1,UST,SPRY2,NDC80,FRMD4B,GPSM2,SPDL1,CYP26B1,SAPCD2
10_Member	GO Biological Processes	GO:0051294	establishment of spindle orientation	-4.29317	-2.23324	7/37	4085,5347,10253,10403,29899,54908,89958	MAD2L1,PLK1,SPRY2,NDC80,GPSM2,SPDL1,SAPCD2
10_Member	GO Biological Processes	GO:0072697	protein localization to cell cortex	-3.51179	-1.62161	4/13	5347,29899,54443,89958	PLK1,GPSM2,ANLN,SAPCD2
10_Member	GO Biological Processes	GO:1904776	regulation of protein localization to cell cortex	-2.83884	-1.12616	3/9	5347,29899,89958	PLK1,GPSM2,SAPCD2
11_Summary	GO Biological Processes	GO:0046777	protein autophosphorylation	-6.33777	-4.04645	22/235	238,1195,2081,2185,2260,2534,2675,3643,3717,4215,4751,5525,6011,6503,6789,6790,7272,9262,9451,23178,57396,131890,960,1839,2915,3059,3716,5590,5604,7039,7075,9094,10006,64092	ALK,CLK1,ERN1,PTK2B,FGFR1,FYN,GFRA2,INSR,JAK2,MAP3K3,NEK2,PPP2R5A,GRK1,SLA,STK4,AURKA,TTK,STK17B,EIF2AK3,PASK,CLK4,GRK7,CD44,HBEGF,GRM5,HCLS1,JAK1,PRKCZ,MAP2K1,TGFA,TIE1,UNC119,ABI1,SAMSN1
11_Member	GO Biological Processes	GO:0046777	protein autophosphorylation	-6.33777	-4.04645	22/235	238,1195,2081,2185,2260,2534,2675,3643,3717,4215,4751,5525,6011,6503,6789,6790,7272,9262,9451,23178,57396,131890	ALK,CLK1,ERN1,PTK2B,FGFR1,FYN,GFRA2,INSR,JAK2,MAP3K3,NEK2,PPP2R5A,GRK1,SLA,STK4,AURKA,TTK,STK17B,EIF2AK3,PASK,CLK4,GRK7
11_Member	GO Biological Processes	GO:0018108	peptidyl-tyrosine phosphorylation	-3.28951	-1.43995	22/371	238,960,1195,1839,2185,2260,2534,2915,3059,3643,3716,3717,5590,5604,6503,7039,7075,7272,9094,10006,57396,64092	ALK,CD44,CLK1,HBEGF,PTK2B,FGFR1,FYN,GRM5,HCLS1,INSR,JAK1,JAK2,PRKCZ,MAP2K1,SLA,TGFA,TIE1,TTK,UNC119,ABI1,CLK4,SAMSN1
11_Member	GO Biological Processes	GO:0018212	peptidyl-tyrosine modification	-3.2428	-1.40472	22/374	238,960,1195,1839,2185,2260,2534,2915,3059,3643,3716,3717,5590,5604,6503,7039,7075,7272,9094,10006,57396,64092	ALK,CD44,CLK1,HBEGF,PTK2B,FGFR1,FYN,GRM5,HCLS1,INSR,JAK1,JAK2,PRKCZ,MAP2K1,SLA,TGFA,TIE1,TTK,UNC119,ABI1,CLK4,SAMSN1
12_Summary	GO Biological Processes	GO:0042770	signal transduction in response to DNA damage	-6.20581	-3.93028	16/133	891,960,1026,1647,1820,2305,5347,5934,6659,6790,7291,8493,10397,51343,51512,83667,596,624,5565,9891,22974,23368,83695,117584,133746,2191,8091,1031,2081,5604,11186,7153,51339,3373,59343,4331,8554,26271	CCNB1,CD44,CDKN1A,GADD45A,ARID3A,FOXM1,PLK1,RBL2,SOX4,AURKA,TWIST1,PPM1D,NDRG1,FZR1,GTSE1,SESN2,BCL2,BDKRB2,PRKAB2,NUAK1,TPX2,PPP1R13B,RHNO1,RFFL,JMY,FAP,HMGA2,CDKN2C,ERN1,MAP2K1,RASSF1,TOP2A,DACT1,HYAL1,SENP2,MNAT1,PIAS1,FBXO5
12_Member	GO Biological Processes	GO:0042770	signal transduction in response to DNA damage	-6.20581	-3.93028	16/133	891,960,1026,1647,1820,2305,5347,5934,6659,6790,7291,8493,10397,51343,51512,83667	CCNB1,CD44,CDKN1A,GADD45A,ARID3A,FOXM1,PLK1,RBL2,SOX4,AURKA,TWIST1,PPM1D,NDRG1,FZR1,GTSE1,SESN2
12_Member	GO Biological Processes	GO:0030330	DNA damage response, signal transduction by p53 class mediator	-5.94965	-3.70888	14/107	891,960,1026,1647,1820,2305,5934,6659,6790,7291,8493,10397,51512,83667	CCNB1,CD44,CDKN1A,GADD45A,ARID3A,FOXM1,RBL2,SOX4,AURKA,TWIST1,PPM1D,NDRG1,GTSE1,SESN2
12_Member	GO Biological Processes	GO:0072331	signal transduction by p53 class mediator	-5.93287	-3.69685	23/268	596,624,891,960,1026,1647,1820,2305,5565,5934,6659,6790,7291,8493,9891,10397,22974,23368,51512,83667,83695,117584,133746	BCL2,BDKRB2,CCNB1,CD44,CDKN1A,GADD45A,ARID3A,FOXM1,PRKAB2,RBL2,SOX4,AURKA,TWIST1,PPM1D,NUAK1,NDRG1,TPX2,PPP1R13B,GTSE1,SESN2,RHNO1,RFFL,JMY
12_Member	GO Biological Processes	GO:0072401	signal transduction involved in DNA integrity checkpoint	-4.59499	-2.49209	10/73	891,1026,1647,1820,5347,5934,6659,6790,51343,51512	CCNB1,CDKN1A,GADD45A,ARID3A,PLK1,RBL2,SOX4,AURKA,FZR1,GTSE1
12_Member	GO Biological Processes	GO:0072422	signal transduction involved in DNA damage checkpoint	-4.59499	-2.49209	10/73	891,1026,1647,1820,5347,5934,6659,6790,51343,51512	CCNB1,CDKN1A,GADD45A,ARID3A,PLK1,RBL2,SOX4,AURKA,FZR1,GTSE1
12_Member	GO Biological Processes	GO:0072395	signal transduction involved in cell cycle checkpoint	-4.54242	-2.4532	10/74	891,1026,1647,1820,5347,5934,6659,6790,51343,51512	CCNB1,CDKN1A,GADD45A,ARID3A,PLK1,RBL2,SOX4,AURKA,FZR1,GTSE1
12_Member	GO Biological Processes	GO:0071158	positive regulation of cell cycle arrest	-4.19829	-2.15685	10/81	891,1026,1647,1820,2191,5934,6659,6790,8091,51512	CCNB1,CDKN1A,GADD45A,ARID3A,FAP,RBL2,SOX4,AURKA,HMGA2,GTSE1
12_Member	GO Biological Processes	GO:0006977	DNA damage response, signal transduction by p53 class mediator resulting in cell cycle arrest	-3.91732	-1.935	8/56	891,1026,1647,1820,5934,6659,6790,51512	CCNB1,CDKN1A,GADD45A,ARID3A,RBL2,SOX4,AURKA,GTSE1
12_Member	GO Biological Processes	GO:0071156	regulation of cell cycle arrest	-3.86302	-1.89697	11/106	891,1026,1647,1820,2191,2305,5934,6659,6790,8091,51512	CCNB1,CDKN1A,GADD45A,ARID3A,FAP,FOXM1,RBL2,SOX4,AURKA,HMGA2,GTSE1
12_Member	GO Biological Processes	GO:0072431	signal transduction involved in mitotic G1 DNA damage checkpoint	-3.8619	-1.89697	8/57	891,1026,1647,1820,5934,6659,6790,51512	CCNB1,CDKN1A,GADD45A,ARID3A,RBL2,SOX4,AURKA,GTSE1
12_Member	GO Biological Processes	GO:1902400	intracellular signal transduction involved in G1 DNA damage checkpoint	-3.8619	-1.89697	8/57	891,1026,1647,1820,5934,6659,6790,51512	CCNB1,CDKN1A,GADD45A,ARID3A,RBL2,SOX4,AURKA,GTSE1
12_Member	GO Biological Processes	GO:0072413	signal transduction involved in mitotic cell cycle checkpoint	-3.75466	-1.82202	8/59	891,1026,1647,1820,5934,6659,6790,51512	CCNB1,CDKN1A,GADD45A,ARID3A,RBL2,SOX4,AURKA,GTSE1
12_Member	GO Biological Processes	GO:1902402	signal transduction involved in mitotic DNA damage checkpoint	-3.75466	-1.82202	8/59	891,1026,1647,1820,5934,6659,6790,51512	CCNB1,CDKN1A,GADD45A,ARID3A,RBL2,SOX4,AURKA,GTSE1
12_Member	GO Biological Processes	GO:1902403	signal transduction involved in mitotic DNA integrity checkpoint	-3.75466	-1.82202	8/59	891,1026,1647,1820,5934,6659,6790,51512	CCNB1,CDKN1A,GADD45A,ARID3A,RBL2,SOX4,AURKA,GTSE1
12_Member	GO Biological Processes	GO:0007050	cell cycle arrest	-3.61121	-1.69921	17/236	891,1026,1031,1647,1820,2081,2191,2305,5565,5604,5934,6659,6790,8091,11186,51512,133746	CCNB1,CDKN1A,CDKN2C,GADD45A,ARID3A,ERN1,FAP,FOXM1,PRKAB2,MAP2K1,RBL2,SOX4,AURKA,HMGA2,RASSF1,GTSE1,JMY
12_Member	GO Biological Processes	GO:0031571	mitotic G1 DNA damage checkpoint	-3.55343	-1.64809	8/63	891,1026,1647,1820,5934,6659,6790,51512	CCNB1,CDKN1A,GADD45A,ARID3A,RBL2,SOX4,AURKA,GTSE1
12_Member	GO Biological Processes	GO:0044819	mitotic G1/S transition checkpoint	-3.55343	-1.64809	8/63	891,1026,1647,1820,5934,6659,6790,51512	CCNB1,CDKN1A,GADD45A,ARID3A,RBL2,SOX4,AURKA,GTSE1
12_Member	GO Biological Processes	GO:0044783	G1 DNA damage checkpoint	-3.50567	-1.61972	8/64	891,1026,1647,1820,5934,6659,6790,51512	CCNB1,CDKN1A,GADD45A,ARID3A,RBL2,SOX4,AURKA,GTSE1
12_Member	GO Biological Processes	GO:0031570	DNA integrity checkpoint	-3.35878	-1.50294	13/161	891,1026,1647,1820,5347,5934,6659,6790,7153,8091,51343,51512,83695	CCNB1,CDKN1A,GADD45A,ARID3A,PLK1,RBL2,SOX4,AURKA,TOP2A,HMGA2,FZR1,GTSE1,RHNO1
12_Member	GO Biological Processes	GO:2000134	negative regulation of G1/S transition of mitotic cell cycle	-3.20899	-1.38393	11/126	596,891,1026,1031,1647,1820,5934,6659,6790,51339,51512	BCL2,CCNB1,CDKN1A,CDKN2C,GADD45A,ARID3A,RBL2,SOX4,AURKA,DACT1,GTSE1
12_Member	GO Biological Processes	GO:0044774	mitotic DNA integrity checkpoint	-3.16564	-1.35322	10/108	891,1026,1647,1820,5934,6659,6790,7153,8091,51512	CCNB1,CDKN1A,GADD45A,ARID3A,RBL2,SOX4,AURKA,TOP2A,HMGA2,GTSE1
12_Member	GO Biological Processes	GO:0000077	DNA damage checkpoint	-3.1082	-1.30979	12/150	891,1026,1647,1820,5347,5934,6659,6790,8091,51343,51512,83695	CCNB1,CDKN1A,GADD45A,ARID3A,PLK1,RBL2,SOX4,AURKA,HMGA2,FZR1,GTSE1,RHNO1
12_Member	GO Biological Processes	GO:1902807	negative regulation of cell cycle G1/S phase transition	-3.04039	-1.26219	11/132	596,891,1026,1031,1647,1820,5934,6659,6790,51339,51512	BCL2,CCNB1,CDKN1A,CDKN2C,GADD45A,ARID3A,RBL2,SOX4,AURKA,DACT1,GTSE1
12_Member	GO Biological Processes	GO:0044773	mitotic DNA damage checkpoint	-2.81589	-1.10604	9/100	891,1026,1647,1820,5934,6659,6790,8091,51512	CCNB1,CDKN1A,GADD45A,ARID3A,RBL2,SOX4,AURKA,HMGA2,GTSE1
12_Member	GO Biological Processes	GO:2000045	regulation of G1/S transition of mitotic cell cycle	-2.73688	-1.05029	13/188	596,891,1026,1031,1647,1820,3373,5934,6659,6790,51339,51512,59343	BCL2,CCNB1,CDKN1A,CDKN2C,GADD45A,ARID3A,HYAL1,RBL2,SOX4,AURKA,DACT1,GTSE1,SENP2
12_Member	GO Biological Processes	GO:0000082	G1/S transition of mitotic cell cycle	-2.36109	-0.810616	16/282	596,891,1026,1031,1647,1820,3373,4331,5934,6659,6790,8554,26271,51339,51512,59343	BCL2,CCNB1,CDKN1A,CDKN2C,GADD45A,ARID3A,HYAL1,MNAT1,RBL2,SOX4,AURKA,PIAS1,FBXO5,DACT1,GTSE1,SENP2
12_Member	GO Biological Processes	GO:1902806	regulation of cell cycle G1/S phase transition	-2.34089	-0.797176	13/209	596,891,1026,1031,1647,1820,3373,5934,6659,6790,51339,51512,59343	BCL2,CCNB1,CDKN1A,CDKN2C,GADD45A,ARID3A,HYAL1,RBL2,SOX4,AURKA,DACT1,GTSE1,SENP2
12_Member	GO Biological Processes	GO:0044843	cell cycle G1/S phase transition	-2.04554	-0.597011	16/305	596,891,1026,1031,1647,1820,3373,4331,5934,6659,6790,8554,26271,51339,51512,59343	BCL2,CCNB1,CDKN1A,CDKN2C,GADD45A,ARID3A,HYAL1,MNAT1,RBL2,SOX4,AURKA,PIAS1,FBXO5,DACT1,GTSE1,SENP2
12_Member	GO Biological Processes	GO:0071850	mitotic cell cycle arrest	-2.0003	-0.572591	3/17	1026,1647,2191	CDKN1A,GADD45A,FAP
13_Summary	GO Biological Processes	GO:0007169	transmembrane receptor protein tyrosine kinase signaling pathway	-6.07037	-3.81995	44/737	238,347,356,624,1839,1947,1948,2185,2260,2296,2534,2537,2675,3091,3643,3685,3717,4313,4689,5590,5786,6093,6121,6386,6503,7039,7075,8817,8828,8895,9451,10006,10016,10253,10628,11156,22905,54806,55614,55816,64710,79801,155066,245972,388,1647,2191,3373,3716,3953,4215,5140,6789,7291,8091,23509,23592,79602,168667,441478,6659,6862,7026,5604,596,2651,3554,4249,6351,9043,26012,26271,51512,84904,100287171…	ALK,APOD,FASLG,BDKRB2,HBEGF,EFNB1,EFNB2,PTK2B,FGFR1,FOXC1,FYN,IFI6,GFRA2,HIF1A,INSR,ITGAV,JAK2,MMP2,NCF4,PRKCZ,PTPRA,ROCK1,RPE65,SDCBP,SLA,TGFA,TIE1,FGF18,NRP2,CPNE3,EIF2AK3,ABI1,PDCD6,SPRY2,TXNIP,PTP4A3,EPN2,AHI1,KIF16B,DOK5,NUCKS1,SHCBP1,ATP6V0E2,ATP6V0D2,RHOB,GADD45A,FAP,HYAL1,JAK1,LEPR,MAP3K3,PDE3B,STK4,TWIST1,HMGA2,POFUT1,LEMD3,ADIPOR2,BMPER,NRARP,SOX4,TBXT,NR2F2,MAP2K1,BCL2,GCNT2,IL1R1,MGAT…
13_Member	GO Biological Processes	GO:0007169	transmembrane receptor protein tyrosine kinase signaling pathway	-6.07037	-3.81995	44/737	238,347,356,624,1839,1947,1948,2185,2260,2296,2534,2537,2675,3091,3643,3685,3717,4313,4689,5590,5786,6093,6121,6386,6503,7039,7075,8817,8828,8895,9451,10006,10016,10253,10628,11156,22905,54806,55614,55816,64710,79801,155066,245972	ALK,APOD,FASLG,BDKRB2,HBEGF,EFNB1,EFNB2,PTK2B,FGFR1,FOXC1,FYN,IFI6,GFRA2,HIF1A,INSR,ITGAV,JAK2,MMP2,NCF4,PRKCZ,PTPRA,ROCK1,RPE65,SDCBP,SLA,TGFA,TIE1,FGF18,NRP2,CPNE3,EIF2AK3,ABI1,PDCD6,SPRY2,TXNIP,PTP4A3,EPN2,AHI1,KIF16B,DOK5,NUCKS1,SHCBP1,ATP6V0E2,ATP6V0D2
13_Member	GO Biological Processes	GO:0048010	vascular endothelial growth factor receptor signaling pathway	-4.97827	-2.81188	12/96	2185,2296,2534,3091,3685,4689,6093,8817,8828,10006,10016,22905	PTK2B,FOXC1,FYN,HIF1A,ITGAV,NCF4,ROCK1,FGF18,NRP2,ABI1,PDCD6,EPN2
13_Member	GO Biological Processes	GO:0001525	angiogenesis	-4.08792	-2.06421	33/594	347,356,388,1647,1948,2185,2191,2260,2296,3091,3373,3685,3716,3953,4215,4313,5140,6093,6789,7075,7291,8091,8817,8828,9451,10016,10253,22905,23509,23592,79602,168667,441478	APOD,FASLG,RHOB,GADD45A,EFNB2,PTK2B,FAP,FGFR1,FOXC1,HIF1A,HYAL1,ITGAV,JAK1,LEPR,MAP3K3,MMP2,PDE3B,ROCK1,STK4,TIE1,TWIST1,HMGA2,FGF18,NRP2,EIF2AK3,PDCD6,SPRY2,EPN2,POFUT1,LEMD3,ADIPOR2,BMPER,NRARP
13_Member	GO Biological Processes	GO:0048514	blood vessel morphogenesis	-3.85873	-1.89697	36/690	347,356,388,1647,1948,2185,2191,2260,2296,3091,3373,3685,3716,3953,4215,4313,5140,6093,6659,6789,6862,7026,7075,7291,8091,8817,8828,9451,10016,10253,22905,23509,23592,79602,168667,441478	APOD,FASLG,RHOB,GADD45A,EFNB2,PTK2B,FAP,FGFR1,FOXC1,HIF1A,HYAL1,ITGAV,JAK1,LEPR,MAP3K3,MMP2,PDE3B,ROCK1,SOX4,STK4,TBXT,NR2F2,TIE1,TWIST1,HMGA2,FGF18,NRP2,EIF2AK3,PDCD6,SPRY2,EPN2,POFUT1,LEMD3,ADIPOR2,BMPER,NRARP
13_Member	GO Biological Processes	GO:0001568	blood vessel development	-3.18907	-1.37127	37/777	347,356,388,1647,1948,2185,2191,2260,2296,3091,3373,3685,3716,3953,4215,4313,5140,5604,6093,6659,6789,6862,7026,7075,7291,8091,8817,8828,9451,10016,10253,22905,23509,23592,79602,168667,441478	APOD,FASLG,RHOB,GADD45A,EFNB2,PTK2B,FAP,FGFR1,FOXC1,HIF1A,HYAL1,ITGAV,JAK1,LEPR,MAP3K3,MMP2,PDE3B,MAP2K1,ROCK1,SOX4,STK4,TBXT,NR2F2,TIE1,TWIST1,HMGA2,FGF18,NRP2,EIF2AK3,PDCD6,SPRY2,EPN2,POFUT1,LEMD3,ADIPOR2,BMPER,NRARP
13_Member	GO Biological Processes	GO:2000147	positive regulation of cell motility	-2.8893	-1.15534	29/584	388,596,1839,2185,2260,2651,3091,3373,3554,3643,3685,3717,4215,4249,6351,6386,6789,7291,8817,8828,8895,9043,10016,10253,26012,26271,51512,84904,100287171	RHOB,BCL2,HBEGF,PTK2B,FGFR1,GCNT2,HIF1A,HYAL1,IL1R1,INSR,ITGAV,JAK2,MAP3K3,MGAT5,CCL4,SDCBP,STK4,TWIST1,FGF18,NRP2,CPNE3,SPAG9,PDCD6,SPRY2,NSMF,FBXO5,GTSE1,ARHGEF39,WASHC1
13_Member	GO Biological Processes	GO:0040017	positive regulation of locomotion	-2.8825	-1.15534	30/612	388,596,1839,2185,2260,2651,3091,3373,3554,3603,3643,3685,3717,4215,4249,6351,6386,6789,7291,8817,8828,8895,9043,10016,10253,26012,26271,51512,84904,100287171	RHOB,BCL2,HBEGF,PTK2B,FGFR1,GCNT2,HIF1A,HYAL1,IL1R1,IL16,INSR,ITGAV,JAK2,MAP3K3,MGAT5,CCL4,SDCBP,STK4,TWIST1,FGF18,NRP2,CPNE3,SPAG9,PDCD6,SPRY2,NSMF,FBXO5,GTSE1,ARHGEF39,WASHC1
13_Member	GO Biological Processes	GO:0030335	positive regulation of cell migration	-2.85279	-1.13299	28/560	388,596,1839,2185,2260,2651,3091,3373,3554,3643,3685,3717,4215,4249,6351,6386,6789,8817,8828,8895,9043,10016,10253,26012,26271,51512,84904,100287171	RHOB,BCL2,HBEGF,PTK2B,FGFR1,GCNT2,HIF1A,HYAL1,IL1R1,INSR,ITGAV,JAK2,MAP3K3,MGAT5,CCL4,SDCBP,STK4,FGF18,NRP2,CPNE3,SPAG9,PDCD6,SPRY2,NSMF,FBXO5,GTSE1,ARHGEF39,WASHC1
13_Member	GO Biological Processes	GO:0051272	positive regulation of cellular component movement	-2.70423	-1.03205	29/601	388,596,1839,2185,2260,2651,3091,3373,3554,3643,3685,3717,4215,4249,6351,6386,6789,7291,8817,8828,8895,9043,10016,10253,26012,26271,51512,84904,100287171	RHOB,BCL2,HBEGF,PTK2B,FGFR1,GCNT2,HIF1A,HYAL1,IL1R1,INSR,ITGAV,JAK2,MAP3K3,MGAT5,CCL4,SDCBP,STK4,TWIST1,FGF18,NRP2,CPNE3,SPAG9,PDCD6,SPRY2,NSMF,FBXO5,GTSE1,ARHGEF39,WASHC1
13_Member	GO Biological Processes	GO:0001667	ameboidal-type cell migration	-2.61848	-0.974971	24/472	388,1647,1839,1947,1948,2185,2191,2260,3091,3373,4215,5585,6385,6862,7026,7291,8817,8828,10016,11156,30812,54443,117584,168667	RHOB,GADD45A,HBEGF,EFNB1,EFNB2,PTK2B,FAP,FGFR1,HIF1A,HYAL1,MAP3K3,PKN1,SDC4,TBXT,NR2F2,TWIST1,FGF18,NRP2,PDCD6,PTP4A3,SOX8,ANLN,RFFL,BMPER
13_Member	GO Biological Processes	GO:1901342	regulation of vasculature development	-2.43087	-0.851197	22/434	356,388,1491,1647,1948,2185,2296,3091,3373,3716,4215,5140,6093,7075,7291,8091,8817,10016,10253,22905,27250,168667	FASLG,RHOB,CTH,GADD45A,EFNB2,PTK2B,FOXC1,HIF1A,HYAL1,JAK1,MAP3K3,PDE3B,ROCK1,TIE1,TWIST1,HMGA2,FGF18,PDCD6,SPRY2,EPN2,PDCD4,BMPER
13_Member	GO Biological Processes	GO:1904018	positive regulation of vasculature development	-2.34652	-0.799345	14/233	388,1491,1948,2185,3091,3373,3716,4215,7075,7291,8091,8817,10016,168667	RHOB,CTH,EFNB2,PTK2B,HIF1A,HYAL1,JAK1,MAP3K3,TIE1,TWIST1,HMGA2,FGF18,PDCD6,BMPER
13_Member	GO Biological Processes	GO:0090130	tissue migration	-2.25609	-0.742913	19/368	388,1647,1839,1948,2185,2191,2260,3091,3373,4215,5585,6862,7026,8817,8828,10016,11156,54443,168667	RHOB,GADD45A,HBEGF,EFNB2,PTK2B,FAP,FGFR1,HIF1A,HYAL1,MAP3K3,PKN1,TBXT,NR2F2,FGF18,NRP2,PDCD6,PTP4A3,ANLN,BMPER
13_Member	GO Biological Processes	GO:0010631	epithelial cell migration	-2.0413	-0.595303	18/359	388,1647,1839,1948,2185,2191,2260,3091,3373,4215,5585,7026,8817,8828,10016,11156,54443,168667	RHOB,GADD45A,HBEGF,EFNB2,PTK2B,FAP,FGFR1,HIF1A,HYAL1,MAP3K3,PKN1,NR2F2,FGF18,NRP2,PDCD6,PTP4A3,ANLN,BMPER
13_Member	GO Biological Processes	GO:0090132	epithelium migration	-2.00657	-0.572591	18/362	388,1647,1839,1948,2185,2191,2260,3091,3373,4215,5585,7026,8817,8828,10016,11156,54443,168667	RHOB,GADD45A,HBEGF,EFNB2,PTK2B,FAP,FGFR1,HIF1A,HYAL1,MAP3K3,PKN1,NR2F2,FGF18,NRP2,PDCD6,PTP4A3,ANLN,BMPER
14_Summary	GO Biological Processes	GO:1904666	regulation of ubiquitin protein ligase activity	-5.9214	-3.69007	7/22	991,4085,5347,11065,26271,51343,84930,91947,2534,6659,8554,8878,10016,54472,54602,59343,339745,100287171,701,891,6790	CDC20,MAD2L1,PLK1,UBE2C,FBXO5,FZR1,MASTL,ARRDC4,FYN,SOX4,PIAS1,SQSTM1,PDCD6,TOLLIP,NDFIP2,SENP2,SPOPL,WASHC1,BUB1B,CCNB1,AURKA
14_Member	GO Biological Processes	GO:1904666	regulation of ubiquitin protein ligase activity	-5.9214	-3.69007	7/22	991,4085,5347,11065,26271,51343,84930	CDC20,MAD2L1,PLK1,UBE2C,FBXO5,FZR1,MASTL
14_Member	GO Biological Processes	GO:1904668	positive regulation of ubiquitin protein ligase activity	-5.02345	-2.84483	5/12	991,5347,11065,51343,84930	CDC20,PLK1,UBE2C,FZR1,MASTL
14_Member	GO Biological Processes	GO:0051438	regulation of ubiquitin-protein transferase activity	-4.15219	-2.11673	8/52	991,4085,5347,11065,26271,51343,84930,91947	CDC20,MAD2L1,PLK1,UBE2C,FBXO5,FZR1,MASTL,ARRDC4
14_Member	GO Biological Processes	GO:1903320	regulation of protein modification by small protein conjugation or removal	-4.07886	-2.05817	18/237	991,2534,4085,5347,6659,8554,8878,10016,11065,26271,51343,54472,54602,59343,84930,91947,339745,100287171	CDC20,FYN,MAD2L1,PLK1,SOX4,PIAS1,SQSTM1,PDCD6,UBE2C,FBXO5,FZR1,TOLLIP,NDFIP2,SENP2,MASTL,ARRDC4,SPOPL,WASHC1
14_Member	GO Biological Processes	GO:0031396	regulation of protein ubiquitination	-3.77902	-1.83206	16/207	991,2534,4085,5347,6659,8878,10016,11065,26271,51343,54602,59343,84930,91947,339745,100287171	CDC20,FYN,MAD2L1,PLK1,SOX4,SQSTM1,PDCD6,UBE2C,FBXO5,FZR1,NDFIP2,SENP2,MASTL,ARRDC4,SPOPL,WASHC1
14_Member	GO Biological Processes	GO:0051443	positive regulation of ubiquitin-protein transferase activity	-3.65198	-1.73316	6/33	991,5347,11065,51343,84930,91947	CDC20,PLK1,UBE2C,FZR1,MASTL,ARRDC4
14_Member	GO Biological Processes	GO:0031145	anaphase-promoting complex-dependent catabolic process	-3.48298	-1.59914	9/81	701,891,991,4085,5347,6790,11065,26271,51343	BUB1B,CCNB1,CDC20,MAD2L1,PLK1,AURKA,UBE2C,FBXO5,FZR1
14_Member	GO Biological Processes	GO:1903322	positive regulation of protein modification by small protein conjugation or removal	-2.8824	-1.15534	11/138	991,5347,8554,10016,11065,51343,54472,54602,59343,84930,91947	CDC20,PLK1,PIAS1,PDCD6,UBE2C,FZR1,TOLLIP,NDFIP2,SENP2,MASTL,ARRDC4
14_Member	GO Biological Processes	GO:0031398	positive regulation of protein ubiquitination	-2.32808	-0.79269	9/118	991,5347,10016,11065,51343,54602,59343,84930,91947	CDC20,PLK1,PDCD6,UBE2C,FZR1,NDFIP2,SENP2,MASTL,ARRDC4
15_Summary	GO Biological Processes	GO:0019221	cytokine-mediated signaling pathway	-5.56258	-3.34504	45/796	356,567,596,944,960,1026,1540,1896,2185,2296,2534,2537,3091,3394,3554,3598,3603,3636,3716,3717,3953,4215,4313,4352,4982,5908,6351,7291,7706,7850,8554,8638,8792,8809,8878,8904,9173,27250,50615,54472,54756,79602,117584,153222,246330	FASLG,B2M,BCL2,TNFSF8,CD44,CDKN1A,CYLD,EDA,PTK2B,FOXC1,FYN,IFI6,HIF1A,IRF8,IL1R1,IL13RA2,IL16,INPPL1,JAK1,JAK2,LEPR,MAP3K3,MMP2,MPL,TNFRSF11B,RAP1B,CCL4,TWIST1,TRIM25,IL1R2,PIAS1,OASL,TNFRSF11A,IL18R1,SQSTM1,CPNE1,IL1RL1,PDCD4,IL21R,TOLLIP,IL17RD,ADIPOR2,RFFL,CREBRF,PELI3
15_Member	GO Biological Processes	GO:0019221	cytokine-mediated signaling pathway	-5.56258	-3.34504	45/796	356,567,596,944,960,1026,1540,1896,2185,2296,2534,2537,3091,3394,3554,3598,3603,3636,3716,3717,3953,4215,4313,4352,4982,5908,6351,7291,7706,7850,8554,8638,8792,8809,8878,8904,9173,27250,50615,54472,54756,79602,117584,153222,246330	FASLG,B2M,BCL2,TNFSF8,CD44,CDKN1A,CYLD,EDA,PTK2B,FOXC1,FYN,IFI6,HIF1A,IRF8,IL1R1,IL13RA2,IL16,INPPL1,JAK1,JAK2,LEPR,MAP3K3,MMP2,MPL,TNFRSF11B,RAP1B,CCL4,TWIST1,TRIM25,IL1R2,PIAS1,OASL,TNFRSF11A,IL18R1,SQSTM1,CPNE1,IL1RL1,PDCD4,IL21R,TOLLIP,IL17RD,ADIPOR2,RFFL,CREBRF,PELI3
15_Member	GO Biological Processes	GO:0001959	regulation of cytokine-mediated signaling pathway	-2.09362	-0.631795	11/175	1540,3091,3554,3716,3717,7850,8554,8904,117584,153222,246330	CYLD,HIF1A,IL1R1,JAK1,JAK2,IL1R2,PIAS1,CPNE1,RFFL,CREBRF,PELI3
16_Summary	GO Biological Processes	GO:0031400	negative regulation of protein modification process	-5.40708	-3.1985	38/631	624,891,1026,1031,1540,1647,2305,2534,2675,2776,4085,4249,5347,5570,5585,5590,5987,5998,6093,6659,7026,7291,8878,9425,10253,26271,27250,51339,55872,59343,64092,64754,64793,84930,85450,116729,221496,339745,5341,5525,63898,100287171,7013,80119	BDKRB2,CCNB1,CDKN1A,CDKN2C,CYLD,GADD45A,FOXM1,FYN,GFRA2,GNAQ,MAD2L1,MGAT5,PLK1,PKIB,PKN1,PRKCZ,TRIM27,RGS3,ROCK1,SOX4,NR2F2,TWIST1,SQSTM1,CDYL,SPRY2,FBXO5,PDCD4,DACT1,PBK,SENP2,SAMSN1,SMYD3,CEP85,MASTL,ITPRIP,PPP1R27,LEMD2,SPOPL,PLEK,PPP2R5A,SH2D4A,WASHC1,TERF1,PIF1
16_Member	GO Biological Processes	GO:0031400	negative regulation of protein modification process	-5.40708	-3.1985	38/631	624,891,1026,1031,1540,1647,2305,2534,2675,2776,4085,4249,5347,5570,5585,5590,5987,5998,6093,6659,7026,7291,8878,9425,10253,26271,27250,51339,55872,59343,64092,64754,64793,84930,85450,116729,221496,339745	BDKRB2,CCNB1,CDKN1A,CDKN2C,CYLD,GADD45A,FOXM1,FYN,GFRA2,GNAQ,MAD2L1,MGAT5,PLK1,PKIB,PKN1,PRKCZ,TRIM27,RGS3,ROCK1,SOX4,NR2F2,TWIST1,SQSTM1,CDYL,SPRY2,FBXO5,PDCD4,DACT1,PBK,SENP2,SAMSN1,SMYD3,CEP85,MASTL,ITPRIP,PPP1R27,LEMD2,SPOPL
16_Member	GO Biological Processes	GO:0045936	negative regulation of phosphate metabolic process	-4.4064	-2.33692	34/597	624,891,1026,1031,1540,1647,2305,2675,2776,4249,5341,5347,5525,5570,5585,5590,5987,5998,6093,7026,7291,10253,27250,51339,55872,63898,64092,64754,64793,84930,85450,116729,221496,100287171	BDKRB2,CCNB1,CDKN1A,CDKN2C,CYLD,GADD45A,FOXM1,GFRA2,GNAQ,MGAT5,PLEK,PLK1,PPP2R5A,PKIB,PKN1,PRKCZ,TRIM27,RGS3,ROCK1,NR2F2,TWIST1,SPRY2,PDCD4,DACT1,PBK,SH2D4A,SAMSN1,SMYD3,CEP85,MASTL,ITPRIP,PPP1R27,LEMD2,WASHC1
16_Member	GO Biological Processes	GO:0010563	negative regulation of phosphorus metabolic process	-4.39194	-2.32567	34/598	624,891,1026,1031,1540,1647,2305,2675,2776,4249,5341,5347,5525,5570,5585,5590,5987,5998,6093,7026,7291,10253,27250,51339,55872,63898,64092,64754,64793,84930,85450,116729,221496,100287171	BDKRB2,CCNB1,CDKN1A,CDKN2C,CYLD,GADD45A,FOXM1,GFRA2,GNAQ,MGAT5,PLEK,PLK1,PPP2R5A,PKIB,PKN1,PRKCZ,TRIM27,RGS3,ROCK1,NR2F2,TWIST1,SPRY2,PDCD4,DACT1,PBK,SH2D4A,SAMSN1,SMYD3,CEP85,MASTL,ITPRIP,PPP1R27,LEMD2,WASHC1
16_Member	GO Biological Processes	GO:0051348	negative regulation of transferase activity	-4.28863	-2.23183	21/293	1026,1031,1647,2776,4085,5347,5525,5570,5585,5987,5998,7013,7026,10253,26271,27250,64754,64793,80119,85450,100287171	CDKN1A,CDKN2C,GADD45A,GNAQ,MAD2L1,PLK1,PPP2R5A,PKIB,PKN1,TRIM27,RGS3,TERF1,NR2F2,SPRY2,FBXO5,PDCD4,SMYD3,CEP85,PIF1,ITPRIP,WASHC1
16_Member	GO Biological Processes	GO:0042326	negative regulation of phosphorylation	-3.95127	-1.96097	28/477	624,891,1026,1031,1540,1647,2305,2675,2776,5347,5525,5570,5585,5590,5987,5998,7026,7291,10253,27250,51339,55872,64092,64754,64793,85450,221496,100287171	BDKRB2,CCNB1,CDKN1A,CDKN2C,CYLD,GADD45A,FOXM1,GFRA2,GNAQ,PLK1,PPP2R5A,PKIB,PKN1,PRKCZ,TRIM27,RGS3,NR2F2,TWIST1,SPRY2,PDCD4,DACT1,PBK,SAMSN1,SMYD3,CEP85,ITPRIP,LEMD2,WASHC1
16_Member	GO Biological Processes	GO:0001933	negative regulation of protein phosphorylation	-3.81913	-1.86483	26/436	624,891,1026,1031,1540,1647,2305,2675,2776,5347,5570,5585,5590,5987,5998,7026,7291,10253,27250,51339,55872,64092,64754,64793,85450,221496	BDKRB2,CCNB1,CDKN1A,CDKN2C,CYLD,GADD45A,FOXM1,GFRA2,GNAQ,PLK1,PKIB,PKN1,PRKCZ,TRIM27,RGS3,NR2F2,TWIST1,SPRY2,PDCD4,DACT1,PBK,SAMSN1,SMYD3,CEP85,ITPRIP,LEMD2
16_Member	GO Biological Processes	GO:0033673	negative regulation of kinase activity	-3.05607	-1.27456	17/264	1026,1031,1647,2776,5347,5525,5570,5585,5987,5998,7026,10253,27250,64754,64793,85450,100287171	CDKN1A,CDKN2C,GADD45A,GNAQ,PLK1,PPP2R5A,PKIB,PKN1,TRIM27,RGS3,NR2F2,SPRY2,PDCD4,SMYD3,CEP85,ITPRIP,WASHC1
16_Member	GO Biological Processes	GO:0006469	negative regulation of protein kinase activity	-2.60299	-0.961889	15/242	1026,1031,1647,2776,5347,5570,5585,5987,5998,7026,10253,27250,64754,64793,85450	CDKN1A,CDKN2C,GADD45A,GNAQ,PLK1,PKIB,PKN1,TRIM27,RGS3,NR2F2,SPRY2,PDCD4,SMYD3,CEP85,ITPRIP
17_Summary	GO Biological Processes	GO:1900182	positive regulation of protein localization to nucleus	-5.12098	-2.93401	11/78	1894,2147,2534,3059,3717,5347,7037,9451,11143,51512,83667,347,9201,1026,3838,10628,23353,163590,596,919,1540,5525,5590,7013,8878,9776,10403,23368,26119,27248,29899,30851,89958	ECT2,F2,FYN,HCLS1,JAK2,PLK1,TFRC,EIF2AK3,KAT7,GTSE1,SESN2,APOD,DCLK1,CDKN1A,KPNA2,TXNIP,SUN1,TOR1AIP2,BCL2,CD247,CYLD,PPP2R5A,PRKCZ,TERF1,SQSTM1,ATG13,NDC80,PPP1R13B,LDLRAP1,ERLEC1,GPSM2,TAX1BP3,SAPCD2
17_Member	GO Biological Processes	GO:1900182	positive regulation of protein localization to nucleus	-5.12098	-2.93401	11/78	1894,2147,2534,3059,3717,5347,7037,9451,11143,51512,83667	ECT2,F2,FYN,HCLS1,JAK2,PLK1,TFRC,EIF2AK3,KAT7,GTSE1,SESN2
17_Member	GO Biological Processes	GO:1900180	regulation of protein localization to nucleus	-4.54431	-2.4532	13/123	347,1894,2147,2534,3059,3717,5347,7037,9201,9451,11143,51512,83667	APOD,ECT2,F2,FYN,HCLS1,JAK2,PLK1,TFRC,DCLK1,EIF2AK3,KAT7,GTSE1,SESN2
17_Member	GO Biological Processes	GO:0034504	protein localization to nucleus	-3.34136	-1.4879	18/272	347,1026,1894,2147,2534,3059,3717,3838,5347,7037,9201,9451,10628,11143,23353,51512,83667,163590	APOD,CDKN1A,ECT2,F2,FYN,HCLS1,JAK2,KPNA2,PLK1,TFRC,DCLK1,EIF2AK3,TXNIP,KAT7,SUN1,GTSE1,SESN2,TOR1AIP2
17_Member	GO Biological Processes	GO:1903827	regulation of cellular protein localization	-3.13764	-1.33228	28/536	347,596,919,1540,1894,2147,2534,3059,3717,5347,5525,5590,7013,7037,8878,9201,9451,9776,10403,11143,23368,26119,27248,29899,30851,51512,83667,89958	APOD,BCL2,CD247,CYLD,ECT2,F2,FYN,HCLS1,JAK2,PLK1,PPP2R5A,PRKCZ,TERF1,TFRC,SQSTM1,DCLK1,EIF2AK3,ATG13,NDC80,KAT7,PPP1R13B,LDLRAP1,ERLEC1,GPSM2,TAX1BP3,GTSE1,SESN2,SAPCD2
17_Member	GO Biological Processes	GO:1903829	positive regulation of cellular protein localization	-2.75736	-1.05976	19/331	596,919,1540,1894,2147,2534,3059,3717,5347,7037,8878,9451,9776,10403,11143,23368,29899,51512,83667	BCL2,CD247,CYLD,ECT2,F2,FYN,HCLS1,JAK2,PLK1,TFRC,SQSTM1,EIF2AK3,ATG13,NDC80,KAT7,PPP1R13B,GPSM2,GTSE1,SESN2
18_Summary	GO Biological Processes	GO:0018105	peptidyl-serine phosphorylation	-5.03867	-2.85589	23/303	596,624,891,960,1195,1389,1647,2081,3059,5347,5585,5590,6093,6789,6790,7037,7272,8091,9201,9451,10253,64754,84930,57452,5604,7225	BCL2,BDKRB2,CCNB1,CD44,CLK1,CREBL2,GADD45A,ERN1,HCLS1,PLK1,PKN1,PRKCZ,ROCK1,STK4,AURKA,TFRC,TTK,HMGA2,DCLK1,EIF2AK3,SPRY2,SMYD3,MASTL,GALNT16,MAP2K1,TRPC6
18_Member	GO Biological Processes	GO:0018105	peptidyl-serine phosphorylation	-5.03867	-2.85589	23/303	596,624,891,960,1195,1389,1647,2081,3059,5347,5585,5590,6093,6789,6790,7037,7272,8091,9201,9451,10253,64754,84930	BCL2,BDKRB2,CCNB1,CD44,CLK1,CREBL2,GADD45A,ERN1,HCLS1,PLK1,PKN1,PRKCZ,ROCK1,STK4,AURKA,TFRC,TTK,HMGA2,DCLK1,EIF2AK3,SPRY2,SMYD3,MASTL
18_Member	GO Biological Processes	GO:0018209	peptidyl-serine modification	-5.00713	-2.83671	24/326	596,624,891,960,1195,1389,1647,2081,3059,5347,5585,5590,6093,6789,6790,7037,7272,8091,9201,9451,10253,57452,64754,84930	BCL2,BDKRB2,CCNB1,CD44,CLK1,CREBL2,GADD45A,ERN1,HCLS1,PLK1,PKN1,PRKCZ,ROCK1,STK4,AURKA,TFRC,TTK,HMGA2,DCLK1,EIF2AK3,SPRY2,GALNT16,SMYD3,MASTL
18_Member	GO Biological Processes	GO:0018210	peptidyl-threonine modification	-2.70684	-1.03326	10/124	596,1195,5347,5585,5604,6093,7225,7272,10253,57452	BCL2,CLK1,PLK1,PKN1,MAP2K1,ROCK1,TRPC6,TTK,SPRY2,GALNT16
18_Member	GO Biological Processes	GO:0018107	peptidyl-threonine phosphorylation	-2.37688	-0.821508	9/116	596,1195,5347,5585,5604,6093,7225,7272,10253	BCL2,CLK1,PLK1,PKN1,MAP2K1,ROCK1,TRPC6,TTK,SPRY2
18_Member	GO Biological Processes	GO:0033135	regulation of peptidyl-serine phosphorylation	-2.26171	-0.747641	10/143	596,624,960,1389,1647,3059,6789,7037,10253,64754	BCL2,BDKRB2,CD44,CREBL2,GADD45A,HCLS1,STK4,TFRC,SPRY2,SMYD3
18_Member	GO Biological Processes	GO:0033138	positive regulation of peptidyl-serine phosphorylation	-2.07475	-0.620795	8/107	596,960,1389,3059,6789,7037,10253,64754	BCL2,CD44,CREBL2,HCLS1,STK4,TFRC,SPRY2,SMYD3
19_Summary	GO Biological Processes	GO:0008610	lipid biosynthetic process	-4.90161	-2.73922	40/715	43,337,345,824,1389,2182,3636,3930,5130,5337,5565,6121,7903,8869,8895,8904,9200,9536,10087,23556,27306,51097,53630,54947,56603,56895,57515,58526,65977,79152,79602,80821,81490,81849,154141,166929,171586,255189,256435,340895,5341,2185,79948,100287171,1374,2643,7166,26002,1152,1159,3091,3643,4832,9061,27231,54704,221937	ACHE,APOA4,APOC3,CAPN2,CREBL2,ACSL4,INPPL1,LBR,PCYT1A,PLD1,PRKAB2,RPE65,ST8SIA4,ST3GAL5,CPNE3,CPNE1,HACD1,PTGES,CERT1,PIGN,HPGDS,SCCPDH,BCO1,LPCAT2,CYP26B1,AGPAT4,SERINC1,MID1IP1,PLEKHA3,FA2H,ADIPOR2,DDHD1,PTDSS2,ST6GALNAC5,MBOAT1,SGMS2,ABHD3,PLA2G4F,ST6GALNAC3,MALRD1,PLEK,PTK2B,PLPPR3,WASHC1,CPT1A,GCH1,TPH1,MOXD1,CKB,CKMT1B,HIF1A,INSR,NME3,PAPSS1,NMRK2,PDP1,FOXK1
19_Member	GO Biological Processes	GO:0008610	lipid biosynthetic process	-4.90161	-2.73922	40/715	43,337,345,824,1389,2182,3636,3930,5130,5337,5565,6121,7903,8869,8895,8904,9200,9536,10087,23556,27306,51097,53630,54947,56603,56895,57515,58526,65977,79152,79602,80821,81490,81849,154141,166929,171586,255189,256435,340895	ACHE,APOA4,APOC3,CAPN2,CREBL2,ACSL4,INPPL1,LBR,PCYT1A,PLD1,PRKAB2,RPE65,ST8SIA4,ST3GAL5,CPNE3,CPNE1,HACD1,PTGES,CERT1,PIGN,HPGDS,SCCPDH,BCO1,LPCAT2,CYP26B1,AGPAT4,SERINC1,MID1IP1,PLEKHA3,FA2H,ADIPOR2,DDHD1,PTDSS2,ST6GALNAC5,MBOAT1,SGMS2,ABHD3,PLA2G4F,ST6GALNAC3,MALRD1
19_Member	GO Biological Processes	GO:0008654	phospholipid biosynthetic process	-3.09257	-1.29588	17/262	43,824,3636,5130,5337,8895,8904,23556,54947,56895,57515,65977,80821,81490,154141,166929,171586	ACHE,CAPN2,INPPL1,PCYT1A,PLD1,CPNE3,CPNE1,PIGN,LPCAT2,AGPAT4,SERINC1,PLEKHA3,DDHD1,PTDSS2,MBOAT1,SGMS2,ABHD3
19_Member	GO Biological Processes	GO:0006650	glycerophospholipid metabolic process	-2.91031	-1.16912	19/321	43,337,824,3636,5130,5337,5341,8895,8904,23556,54947,56895,57515,65977,80821,81490,154141,171586,255189	ACHE,APOA4,CAPN2,INPPL1,PCYT1A,PLD1,PLEK,CPNE3,CPNE1,PIGN,LPCAT2,AGPAT4,SERINC1,PLEKHA3,DDHD1,PTDSS2,MBOAT1,ABHD3,PLA2G4F
19_Member	GO Biological Processes	GO:0006644	phospholipid metabolic process	-2.77124	-1.06836	23/433	43,337,824,2185,3636,5130,5337,5341,8895,8904,23556,54947,56895,57515,65977,79948,80821,81490,154141,166929,171586,255189,100287171	ACHE,APOA4,CAPN2,PTK2B,INPPL1,PCYT1A,PLD1,PLEK,CPNE3,CPNE1,PIGN,LPCAT2,AGPAT4,SERINC1,PLEKHA3,PLPPR3,DDHD1,PTDSS2,MBOAT1,SGMS2,ABHD3,PLA2G4F,WASHC1
19_Member	GO Biological Processes	GO:0046470	phosphatidylcholine metabolic process	-2.74937	-1.05876	8/83	43,337,824,5130,54947,154141,171586,255189	ACHE,APOA4,CAPN2,PCYT1A,LPCAT2,MBOAT1,ABHD3,PLA2G4F
19_Member	GO Biological Processes	GO:0046486	glycerolipid metabolic process	-2.65186	-0.997638	22/416	43,337,345,824,1374,2182,3636,5130,5337,5341,8895,8904,23556,54947,56895,57515,65977,80821,81490,154141,171586,255189	ACHE,APOA4,APOC3,CAPN2,CPT1A,ACSL4,INPPL1,PCYT1A,PLD1,PLEK,CPNE3,CPNE1,PIGN,LPCAT2,AGPAT4,SERINC1,PLEKHA3,DDHD1,PTDSS2,MBOAT1,ABHD3,PLA2G4F
19_Member	GO Biological Processes	GO:0046474	glycerophospholipid biosynthetic process	-2.60499	-0.962683	14/218	43,824,3636,5130,5337,8895,8904,23556,54947,56895,65977,80821,81490,171586	ACHE,CAPN2,INPPL1,PCYT1A,PLD1,CPNE3,CPNE1,PIGN,LPCAT2,AGPAT4,PLEKHA3,DDHD1,PTDSS2,ABHD3
19_Member	GO Biological Processes	GO:0045017	glycerolipid biosynthetic process	-2.43741	-0.856691	15/252	43,824,2182,3636,5130,5337,8895,8904,23556,54947,56895,65977,80821,81490,171586	ACHE,CAPN2,ACSL4,INPPL1,PCYT1A,PLD1,CPNE3,CPNE1,PIGN,LPCAT2,AGPAT4,PLEKHA3,DDHD1,PTDSS2,ABHD3
19_Member	GO Biological Processes	GO:0097164	ammonium ion metabolic process	-2.30649	-0.778268	13/211	43,337,824,1374,2643,5130,7166,26002,54947,154141,166929,171586,255189	ACHE,APOA4,CAPN2,CPT1A,GCH1,PCYT1A,TPH1,MOXD1,LPCAT2,MBOAT1,SGMS2,ABHD3,PLA2G4F
19_Member	GO Biological Processes	GO:0090407	organophosphate biosynthetic process	-2.29736	-0.774795	31/700	43,824,1152,1159,2182,2185,2643,3091,3636,3643,4832,5130,5337,5341,8895,8904,9061,9200,23556,27231,54704,54947,56895,57515,65977,80821,81490,154141,166929,171586,221937	ACHE,CAPN2,CKB,CKMT1B,ACSL4,PTK2B,GCH1,HIF1A,INPPL1,INSR,NME3,PCYT1A,PLD1,PLEK,CPNE3,CPNE1,PAPSS1,HACD1,PIGN,NMRK2,PDP1,LPCAT2,AGPAT4,SERINC1,PLEKHA3,DDHD1,PTDSS2,MBOAT1,SGMS2,ABHD3,FOXK1
20_Summary	GO Biological Processes	GO:0007018	microtubule-based movement	-4.8892	-2.73078	22/288	3091,3832,5590,5991,9493,9787,10112,10126,10947,11004,11127,23011,23353,23639,27019,29127,55614,81930,83853,126731,146909,285643,9871,10802,1075,2147,2803,7039,10016,11031,11196,29959,60412,64225,126003,567,3685,4689	HIF1A,KIF11,PRKCZ,RFX3,KIF23,DLGAP5,KIF20A,DNAL4,AP3M2,KIF2C,KIF3A,RAB21,SUN1,LRRC6,DNAI1,RACGAP1,KIF16B,KIF18A,ROPN1L,CCSAP,KIF18B,KIF4B,SEC24D,SEC24A,CTSC,F2,GOLGA4,TGFA,PDCD6,RAB31,SEC23IP,NRBP1,EXOC4,ATL2,TRAPPC5,B2M,ITGAV,NCF4
20_Member	GO Biological Processes	GO:0007018	microtubule-based movement	-4.8892	-2.73078	22/288	3091,3832,5590,5991,9493,9787,10112,10126,10947,11004,11127,23011,23353,23639,27019,29127,55614,81930,83853,126731,146909,285643	HIF1A,KIF11,PRKCZ,RFX3,KIF23,DLGAP5,KIF20A,DNAL4,AP3M2,KIF2C,KIF3A,RAB21,SUN1,LRRC6,DNAI1,RACGAP1,KIF16B,KIF18A,ROPN1L,CCSAP,KIF18B,KIF4B
20_Member	GO Biological Processes	GO:0019886	antigen processing and presentation of exogenous peptide antigen via MHC class II	-2.8777	-1.1521	9/98	3832,9493,9871,10802,11004,11127,29127,81930,285643	KIF11,KIF23,SEC24D,SEC24A,KIF2C,KIF3A,RACGAP1,KIF18A,KIF4B
20_Member	GO Biological Processes	GO:0048193	Golgi vesicle transport	-2.84057	-1.12616	21/376	1075,2147,2803,3832,7039,9493,9871,10016,10802,11004,11031,11127,11196,29127,29959,55614,60412,64225,81930,126003,285643	CTSC,F2,GOLGA4,KIF11,TGFA,KIF23,SEC24D,PDCD6,SEC24A,KIF2C,RAB31,KIF3A,SEC23IP,RACGAP1,NRBP1,KIF16B,EXOC4,ATL2,KIF18A,TRAPPC5,KIF4B
20_Member	GO Biological Processes	GO:0002495	antigen processing and presentation of peptide antigen via MHC class II	-2.75578	-1.05976	9/102	3832,9493,9871,10802,11004,11127,29127,81930,285643	KIF11,KIF23,SEC24D,SEC24A,KIF2C,KIF3A,RACGAP1,KIF18A,KIF4B
20_Member	GO Biological Processes	GO:0002504	antigen processing and presentation of peptide or polysaccharide antigen via MHC class II	-2.72633	-1.04107	9/103	3832,9493,9871,10802,11004,11127,29127,81930,285643	KIF11,KIF23,SEC24D,SEC24A,KIF2C,KIF3A,RACGAP1,KIF18A,KIF4B
20_Member	GO Biological Processes	GO:0002478	antigen processing and presentation of exogenous peptide antigen	-2.53841	-0.925184	12/175	567,3685,3832,4689,9493,9871,10802,11004,11127,29127,81930,285643	B2M,ITGAV,KIF11,NCF4,KIF23,SEC24D,SEC24A,KIF2C,KIF3A,RACGAP1,KIF18A,KIF4B
20_Member	GO Biological Processes	GO:0019884	antigen processing and presentation of exogenous antigen	-2.40059	-0.83626	12/182	567,3685,3832,4689,9493,9871,10802,11004,11127,29127,81930,285643	B2M,ITGAV,KIF11,NCF4,KIF23,SEC24D,SEC24A,KIF2C,KIF3A,RACGAP1,KIF18A,KIF4B
20_Member	GO Biological Processes	GO:0048002	antigen processing and presentation of peptide antigen	-2.16563	-0.677627	12/195	567,3685,3832,4689,9493,9871,10802,11004,11127,29127,81930,285643	B2M,ITGAV,KIF11,NCF4,KIF23,SEC24D,SEC24A,KIF2C,KIF3A,RACGAP1,KIF18A,KIF4B
20_Member	GO Biological Processes	GO:0006890	retrograde vesicle-mediated transport, Golgi to ER	-2.04076	-0.595303	7/87	3832,9493,11004,11127,29127,81930,285643	KIF11,KIF23,KIF2C,KIF3A,RACGAP1,KIF18A,KIF4B

## Sheet: MYOD1NC 5 day VS 0 day DOWN
GroupID	Category	Term	Description	LogP	Log(q-value)	InTerm_InList	Genes	Symbols
1_Summary	GO Biological Processes	GO:0030198	extracellular matrix organization	-15.5833	-11.3835	46/373	165,1277,1278,1282,1289,1293,1295,1303,1308,1842,2266,2294,3569,3674,3693,3909,3911,3912,4035,4237,4241,5154,5155,5175,5806,6423,7045,7057,7101,7132,7133,7276,7373,8076,8510,9719,11096,22801,56999,60484,63827,84168,140766,146206,284217,375790,213,4023,9388	AEBP1,COL1A1,COL1A2,COL4A1,COL5A1,COL6A3,COL8A1,COL12A1,COL17A1,ECM2,FGG,FOXF1,IL6,ITGA2B,ITGB5,LAMA3,LAMA5,LAMB1,LRP1,MFAP2,MELTF,PDGFA,PDGFB,PECAM1,PTX3,SFRP2,TGFBI,THBS1,NR2E1,TNFRSF1A,TNFRSF1B,TTR,COL14A1,MFAP5,MMP23B,ADAMTSL2,ADAMTS5,ITGA11,ADAMTS9,HAPLN2,BCAN,ANTXR1,ADAMTS14,CARMIL2,LAMA1,AGRN,ALB,LPL,LIPG
1_Member	GO Biological Processes	GO:0030198	extracellular matrix organization	-15.5833	-11.3835	46/373	165,1277,1278,1282,1289,1293,1295,1303,1308,1842,2266,2294,3569,3674,3693,3909,3911,3912,4035,4237,4241,5154,5155,5175,5806,6423,7045,7057,7101,7132,7133,7276,7373,8076,8510,9719,11096,22801,56999,60484,63827,84168,140766,146206,284217,375790	AEBP1,COL1A1,COL1A2,COL4A1,COL5A1,COL6A3,COL8A1,COL12A1,COL17A1,ECM2,FGG,FOXF1,IL6,ITGA2B,ITGB5,LAMA3,LAMA5,LAMB1,LRP1,MFAP2,MELTF,PDGFA,PDGFB,PECAM1,PTX3,SFRP2,TGFBI,THBS1,NR2E1,TNFRSF1A,TNFRSF1B,TTR,COL14A1,MFAP5,MMP23B,ADAMTSL2,ADAMTS5,ITGA11,ADAMTS9,HAPLN2,BCAN,ANTXR1,ADAMTS14,CARMIL2,LAMA1,AGRN
1_Member	GO Biological Processes	GO:0043062	extracellular structure organization	-15.2153	-11.3165	49/429	165,213,1277,1278,1282,1289,1293,1295,1303,1308,1842,2266,2294,3569,3674,3693,3909,3911,3912,4023,4035,4237,4241,5154,5155,5175,5806,6423,7045,7057,7101,7132,7133,7276,7373,8076,8510,9388,9719,11096,22801,56999,60484,63827,84168,140766,146206,284217,375790	AEBP1,ALB,COL1A1,COL1A2,COL4A1,COL5A1,COL6A3,COL8A1,COL12A1,COL17A1,ECM2,FGG,FOXF1,IL6,ITGA2B,ITGB5,LAMA3,LAMA5,LAMB1,LPL,LRP1,MFAP2,MELTF,PDGFA,PDGFB,PECAM1,PTX3,SFRP2,TGFBI,THBS1,NR2E1,TNFRSF1A,TNFRSF1B,TTR,COL14A1,MFAP5,MMP23B,LIPG,ADAMTSL2,ADAMTS5,ITGA11,ADAMTS9,HAPLN2,BCAN,ANTXR1,ADAMTS14,CARMIL2,LAMA1,AGRN
2_Summary	GO Biological Processes	GO:0048729	tissue morphogenesis	-12.2643	-8.5416	58/680	60,72,186,650,659,1282,1289,1293,1303,1601,1901,1906,1956,2294,2625,2637,2736,3202,3280,3400,3488,3624,3714,3872,3909,3911,4192,4194,4609,4618,4638,5154,5318,5914,6091,6299,6423,6495,6768,7168,7373,10512,10736,23767,26146,27063,55083,57167,57493,57619,79633,79810,84870,130497,146206,161882,166336,284217,93,627,3398,3399,5155,5159,5175,5915,80310,84623,93649,1396,357,1295,4237,7070,7545,23287,5508…	ACTB,ACTG2,AGTR2,BMP2,BMPR2,COL4A1,COL5A1,COL6A3,COL12A1,DAB2,S1PR1,EDN1,EGFR,FOXF1,GATA3,GBX2,GLI2,HOXA5,HES1,ID4,IGFBP5,INHBA,JAG2,KRT17,LAMA3,LAMA5,MDK,MDM4,MYC,MYF6,MYLK,PDGFA,PKP2,RARA,ROBO1,SALL1,SFRP2,SIX1,ST14,TPM1,COL14A1,SEMA3C,SIX2,FLRT3,TRAF3IP1,ANKRD1,KIF26B,SALL4,HEG1,SHROOM3,FAT4,PTCD2,RSPO3,OSR1,CARMIL2,ZFPM1,PRICKLE2,LAMA1,ACVR2B,BDNF,ID2,ID3,PDGFB,PDGFRB,PECAM1,RARB,PDGFD,KIRREL…
2_Member	GO Biological Processes	GO:0048729	tissue morphogenesis	-12.2643	-8.5416	58/680	60,72,186,650,659,1282,1289,1293,1303,1601,1901,1906,1956,2294,2625,2637,2736,3202,3280,3400,3488,3624,3714,3872,3909,3911,4192,4194,4609,4618,4638,5154,5318,5914,6091,6299,6423,6495,6768,7168,7373,10512,10736,23767,26146,27063,55083,57167,57493,57619,79633,79810,84870,130497,146206,161882,166336,284217	ACTB,ACTG2,AGTR2,BMP2,BMPR2,COL4A1,COL5A1,COL6A3,COL12A1,DAB2,S1PR1,EDN1,EGFR,FOXF1,GATA3,GBX2,GLI2,HOXA5,HES1,ID4,IGFBP5,INHBA,JAG2,KRT17,LAMA3,LAMA5,MDK,MDM4,MYC,MYF6,MYLK,PDGFA,PKP2,RARA,ROBO1,SALL1,SFRP2,SIX1,ST14,TPM1,COL14A1,SEMA3C,SIX2,FLRT3,TRAF3IP1,ANKRD1,KIF26B,SALL4,HEG1,SHROOM3,FAT4,PTCD2,RSPO3,OSR1,CARMIL2,ZFPM1,PRICKLE2,LAMA1
2_Member	GO Biological Processes	GO:0072001	renal system development	-8.43464	-5.35892	30/292	93,186,627,650,1282,2294,2625,2736,3280,3398,3399,3911,4609,5154,5155,5159,5175,5914,5915,6299,6495,10736,26146,55083,79633,79810,80310,84623,93649,130497	ACVR2B,AGTR2,BDNF,BMP2,COL4A1,FOXF1,GATA3,GLI2,HES1,ID2,ID3,LAMA5,MYC,PDGFA,PDGFB,PDGFRB,PECAM1,RARA,RARB,SALL1,SIX1,SIX2,TRAF3IP1,KIF26B,FAT4,PTCD2,PDGFD,KIRREL3,MYOCD,OSR1
2_Member	GO Biological Processes	GO:0001655	urogenital system development	-8.33462	-5.35128	32/330	93,186,627,650,1282,1396,2294,2625,2736,3280,3398,3399,3400,3911,4609,5154,5155,5159,5175,5914,5915,6299,6495,10736,26146,55083,79633,79810,80310,84623,93649,130497	ACVR2B,AGTR2,BDNF,BMP2,COL4A1,CRIP1,FOXF1,GATA3,GLI2,HES1,ID2,ID3,ID4,LAMA5,MYC,PDGFA,PDGFB,PDGFRB,PECAM1,RARA,RARB,SALL1,SIX1,SIX2,TRAF3IP1,KIF26B,FAT4,PTCD2,PDGFD,KIRREL3,MYOCD,OSR1
2_Member	GO Biological Processes	GO:0001656	metanephros development	-7.16616	-4.54613	15/91	186,2625,3280,3398,3399,4609,5154,5155,5159,6299,6495,10736,55083,79633,130497	AGTR2,GATA3,HES1,ID2,ID3,MYC,PDGFA,PDGFB,PDGFRB,SALL1,SIX1,SIX2,KIF26B,FAT4,OSR1
2_Member	GO Biological Processes	GO:0002009	morphogenesis of an epithelium	-7.13858	-4.54083	41/551	60,186,650,1282,1289,1601,1906,1956,2294,2625,2637,2736,3202,3280,3400,3488,3714,3872,3909,3911,4192,4609,5154,5914,6299,6423,6495,6768,10512,10736,23767,26146,55083,57167,57619,79633,84870,130497,146206,166336,284217	ACTB,AGTR2,BMP2,COL4A1,COL5A1,DAB2,EDN1,EGFR,FOXF1,GATA3,GBX2,GLI2,HOXA5,HES1,ID4,IGFBP5,JAG2,KRT17,LAMA3,LAMA5,MDK,MYC,PDGFA,RARA,SALL1,SFRP2,SIX1,ST14,SEMA3C,SIX2,FLRT3,TRAF3IP1,KIF26B,SALL4,SHROOM3,FAT4,RSPO3,OSR1,CARMIL2,PRICKLE2,LAMA1
2_Member	GO Biological Processes	GO:0001822	kidney development	-6.98594	-4.40938	27/283	93,186,627,650,2625,2736,3280,3398,3399,3911,4609,5154,5155,5159,5175,5914,5915,6299,6495,10736,26146,55083,79633,79810,80310,84623,130497	ACVR2B,AGTR2,BDNF,BMP2,GATA3,GLI2,HES1,ID2,ID3,LAMA5,MYC,PDGFA,PDGFB,PDGFRB,PECAM1,RARA,RARB,SALL1,SIX1,SIX2,TRAF3IP1,KIF26B,FAT4,PTCD2,PDGFD,KIRREL3,OSR1
2_Member	GO Biological Processes	GO:0061138	morphogenesis of a branching epithelium	-6.90326	-4.35666	21/183	186,650,1282,1906,2294,2637,2736,3202,3911,4192,4609,5154,6299,6423,6495,6768,10512,10736,79633,84870,284217	AGTR2,BMP2,COL4A1,EDN1,FOXF1,GBX2,GLI2,HOXA5,LAMA5,MDK,MYC,PDGFA,SALL1,SFRP2,SIX1,ST14,SEMA3C,SIX2,FAT4,RSPO3,LAMA1
2_Member	GO Biological Processes	GO:0001657	ureteric bud development	-6.72659	-4.23435	15/98	186,627,650,2625,3280,3911,4609,5914,5915,6299,6495,10736,55083,79633,130497	AGTR2,BDNF,BMP2,GATA3,HES1,LAMA5,MYC,RARA,RARB,SALL1,SIX1,SIX2,KIF26B,FAT4,OSR1
2_Member	GO Biological Processes	GO:0072163	mesonephric epithelium development	-6.6671	-4.19157	15/99	186,627,650,2625,3280,3911,4609,5914,5915,6299,6495,10736,55083,79633,130497	AGTR2,BDNF,BMP2,GATA3,HES1,LAMA5,MYC,RARA,RARB,SALL1,SIX1,SIX2,KIF26B,FAT4,OSR1
2_Member	GO Biological Processes	GO:0072164	mesonephric tubule development	-6.6671	-4.19157	15/99	186,627,650,2625,3280,3911,4609,5914,5915,6299,6495,10736,55083,79633,130497	AGTR2,BDNF,BMP2,GATA3,HES1,LAMA5,MYC,RARA,RARB,SALL1,SIX1,SIX2,KIF26B,FAT4,OSR1
2_Member	GO Biological Processes	GO:0072006	nephron development	-6.56394	-4.12001	18/144	186,650,2625,3280,3911,4609,5154,5155,5159,5175,6299,6495,10736,55083,79633,80310,84623,130497	AGTR2,BMP2,GATA3,HES1,LAMA5,MYC,PDGFA,PDGFB,PDGFRB,PECAM1,SALL1,SIX1,SIX2,KIF26B,FAT4,PDGFD,KIRREL3,OSR1
2_Member	GO Biological Processes	GO:0001823	mesonephros development	-6.43674	-4.01508	15/103	186,627,650,2625,3280,3911,4609,5914,5915,6299,6495,10736,55083,79633,130497	AGTR2,BDNF,BMP2,GATA3,HES1,LAMA5,MYC,RARA,RARB,SALL1,SIX1,SIX2,KIF26B,FAT4,OSR1
2_Member	GO Biological Processes	GO:0061333	renal tubule morphogenesis	-6.41795	-4.01053	13/77	186,650,1282,2625,3280,3911,4609,6299,6495,10736,55083,79633,130497	AGTR2,BMP2,COL4A1,GATA3,HES1,LAMA5,MYC,SALL1,SIX1,SIX2,KIF26B,FAT4,OSR1
2_Member	GO Biological Processes	GO:0072028	nephron morphogenesis	-6.41795	-4.01053	13/77	186,650,2625,3280,3911,4609,5159,6299,6495,10736,55083,79633,130497	AGTR2,BMP2,GATA3,HES1,LAMA5,MYC,PDGFRB,SALL1,SIX1,SIX2,KIF26B,FAT4,OSR1
2_Member	GO Biological Processes	GO:0072171	mesonephric tubule morphogenesis	-6.33243	-3.93196	12/66	186,650,2625,3280,3911,4609,6299,6495,10736,55083,79633,130497	AGTR2,BMP2,GATA3,HES1,LAMA5,MYC,SALL1,SIX1,SIX2,KIF26B,FAT4,OSR1
2_Member	GO Biological Processes	GO:0001763	morphogenesis of a branching structure	-6.28775	-3.89412	21/199	186,650,1282,1906,2294,2637,2736,3202,3911,4192,4609,5154,6299,6423,6495,6768,10512,10736,79633,84870,284217	AGTR2,BMP2,COL4A1,EDN1,FOXF1,GBX2,GLI2,HOXA5,LAMA5,MDK,MYC,PDGFA,SALL1,SFRP2,SIX1,ST14,SEMA3C,SIX2,FAT4,RSPO3,LAMA1
2_Member	GO Biological Processes	GO:0072078	nephron tubule morphogenesis	-5.84224	-3.55624	12/73	186,650,2625,3280,3911,4609,6299,6495,10736,55083,79633,130497	AGTR2,BMP2,GATA3,HES1,LAMA5,MYC,SALL1,SIX1,SIX2,KIF26B,FAT4,OSR1
2_Member	GO Biological Processes	GO:0072088	nephron epithelium morphogenesis	-5.71311	-3.45778	12/75	186,650,2625,3280,3911,4609,6299,6495,10736,55083,79633,130497	AGTR2,BMP2,GATA3,HES1,LAMA5,MYC,SALL1,SIX1,SIX2,KIF26B,FAT4,OSR1
2_Member	GO Biological Processes	GO:0048754	branching morphogenesis of an epithelial tube	-5.59392	-3.36724	17/151	186,650,1282,1906,2294,2637,2736,3202,3911,4192,4609,6299,6423,6495,10736,79633,284217	AGTR2,BMP2,COL4A1,EDN1,FOXF1,GBX2,GLI2,HOXA5,LAMA5,MDK,MYC,SALL1,SFRP2,SIX1,SIX2,FAT4,LAMA1
2_Member	GO Biological Processes	GO:0060675	ureteric bud morphogenesis	-5.53305	-3.32001	11/65	186,650,2625,3280,3911,4609,6299,6495,10736,55083,79633	AGTR2,BMP2,GATA3,HES1,LAMA5,MYC,SALL1,SIX1,SIX2,KIF26B,FAT4
2_Member	GO Biological Processes	GO:0060993	kidney morphogenesis	-5.35123	-3.16002	13/95	186,650,2625,3280,3911,4609,5159,6299,6495,10736,55083,79633,130497	AGTR2,BMP2,GATA3,HES1,LAMA5,MYC,PDGFRB,SALL1,SIX1,SIX2,KIF26B,FAT4,OSR1
2_Member	GO Biological Processes	GO:0061326	renal tubule development	-5.35123	-3.16002	13/95	186,650,1282,2625,3280,3911,4609,6299,6495,10736,55083,79633,130497	AGTR2,BMP2,COL4A1,GATA3,HES1,LAMA5,MYC,SALL1,SIX1,SIX2,KIF26B,FAT4,OSR1
2_Member	GO Biological Processes	GO:0072073	kidney epithelium development	-5.3061	-3.11913	16/142	186,627,650,2625,3280,3911,4609,5175,5914,5915,6299,6495,10736,55083,79633,130497	AGTR2,BDNF,BMP2,GATA3,HES1,LAMA5,MYC,PECAM1,RARA,RARB,SALL1,SIX1,SIX2,KIF26B,FAT4,OSR1
2_Member	GO Biological Processes	GO:0060562	epithelial tube morphogenesis	-4.78833	-2.70579	25/327	186,650,1282,1906,2294,2625,2637,2736,3202,3280,3911,4192,4609,5914,6299,6423,6495,6768,10736,55083,57167,57619,79633,130497,284217	AGTR2,BMP2,COL4A1,EDN1,FOXF1,GATA3,GBX2,GLI2,HOXA5,HES1,LAMA5,MDK,MYC,RARA,SALL1,SFRP2,SIX1,ST14,SIX2,KIF26B,SALL4,SHROOM3,FAT4,OSR1,LAMA1
2_Member	GO Biological Processes	GO:0072210	metanephric nephron development	-4.72803	-2.6681	8/40	186,3280,5155,5159,6299,10736,55083,130497	AGTR2,HES1,PDGFB,PDGFRB,SALL1,SIX2,KIF26B,OSR1
2_Member	GO Biological Processes	GO:0072080	nephron tubule development	-4.72095	-2.66415	12/93	186,650,2625,3280,3911,4609,6299,6495,10736,55083,79633,130497	AGTR2,BMP2,GATA3,HES1,LAMA5,MYC,SALL1,SIX1,SIX2,KIF26B,FAT4,OSR1
2_Member	GO Biological Processes	GO:0072009	nephron epithelium development	-4.64662	-2.59483	13/110	186,650,2625,3280,3911,4609,5175,6299,6495,10736,55083,79633,130497	AGTR2,BMP2,GATA3,HES1,LAMA5,MYC,PECAM1,SALL1,SIX1,SIX2,KIF26B,FAT4,OSR1
2_Member	GO Biological Processes	GO:0090596	sensory organ morphogenesis	-3.92151	-2.05211	20/263	357,627,1289,1295,1906,2625,2637,2736,4237,5915,6299,6495,7070,7545,10736,23287,55084,84100,130497,145258	SHROOM2,BDNF,COL5A1,COL8A1,EDN1,GATA3,GBX2,GLI2,MFAP2,RARB,SALL1,SIX1,THY1,ZIC1,SIX2,AGTPBP1,SOBP,ARL6,OSR1,GSC
2_Member	GO Biological Processes	GO:0043583	ear development	-3.88637	-2.02502	18/224	357,627,650,1906,2625,2637,2736,3280,3714,5159,6299,6495,7545,10736,55084,79633,130497,145258	SHROOM2,BDNF,BMP2,EDN1,GATA3,GBX2,GLI2,HES1,JAG2,PDGFRB,SALL1,SIX1,ZIC1,SIX2,SOBP,FAT4,OSR1,GSC
2_Member	GO Biological Processes	GO:0110110	positive regulation of animal organ morphogenesis	-3.69098	-1.87677	10/85	186,650,1906,2625,4192,4609,5292,6091,6495,10512	AGTR2,BMP2,EDN1,GATA3,MDK,MYC,PIM1,ROBO1,SIX1,SEMA3C
2_Member	GO Biological Processes	GO:2000027	regulation of animal organ morphogenesis	-3.64197	-1.83486	19/255	186,627,650,659,1601,1906,2625,3280,4192,4609,5154,5292,6091,6423,6495,10512,10736,84870,166336	AGTR2,BDNF,BMP2,BMPR2,DAB2,EDN1,GATA3,HES1,MDK,MYC,PDGFA,PIM1,ROBO1,SFRP2,SIX1,SEMA3C,SIX2,RSPO3,PRICKLE2
2_Member	GO Biological Processes	GO:0042474	middle ear morphogenesis	-3.62181	-1.8182	5/20	1906,6495,10736,130497,145258	EDN1,SIX1,SIX2,OSR1,GSC
2_Member	GO Biological Processes	GO:0001658	branching involved in ureteric bud morphogenesis	-3.48254	-1.71087	8/59	186,650,3911,4609,6299,6495,10736,79633	AGTR2,BMP2,LAMA5,MYC,SALL1,SIX1,SIX2,FAT4
2_Member	GO Biological Processes	GO:0003338	metanephros morphogenesis	-3.43585	-1.67537	6/33	186,3280,5159,6299,10736,55083	AGTR2,HES1,PDGFRB,SALL1,SIX2,KIF26B
2_Member	GO Biological Processes	GO:0072202	cell differentiation involved in metanephros development	-3.05792	-1.39601	5/26	5155,6299,10736,79633,130497	PDGFB,SALL1,SIX2,FAT4,OSR1
2_Member	GO Biological Processes	GO:0072273	metanephric nephron morphogenesis	-3.05792	-1.39601	5/26	3280,5159,6299,10736,55083	HES1,PDGFRB,SALL1,SIX2,KIF26B
2_Member	GO Biological Processes	GO:0042471	ear morphogenesis	-2.9681	-1.33532	11/123	1906,2625,2637,2736,6299,6495,7545,10736,55084,130497,145258	EDN1,GATA3,GBX2,GLI2,SALL1,SIX1,ZIC1,SIX2,SOBP,OSR1,GSC
2_Member	GO Biological Processes	GO:0061005	cell differentiation involved in kidney development	-2.85215	-1.27143	7/57	2625,3280,5155,6299,10736,79633,130497	GATA3,HES1,PDGFB,SALL1,SIX2,FAT4,OSR1
2_Member	GO Biological Processes	GO:0035850	epithelial cell differentiation involved in kidney development	-2.60125	-1.10764	6/47	2625,5155,6299,10736,79633,130497	GATA3,PDGFB,SALL1,SIX2,FAT4,OSR1
2_Member	GO Biological Processes	GO:0072087	renal vesicle development	-2.59903	-1.10764	4/20	6299,10736,55083,130497	SALL1,SIX2,KIF26B,OSR1
3_Summary	GO Biological Processes	GO:0007507	heart development	-11.6054	-8.00763	52/589	93,186,287,650,659,1289,1396,1901,1906,1956,2294,2625,2736,3280,3357,3398,3399,4194,4628,5155,5159,5292,5318,5600,5914,5915,6091,6299,6423,6495,7132,7133,7168,9260,9472,10512,23767,26146,27063,27129,56999,57167,57211,57493,79633,79810,93649,130497,150094,161882,205428,221662,463,627,905,1293,1465,2034,2273,3142,3481,3488,3911,4618,4638,5725,6876,7138,7402,8291,10753,22801,25802,26287,56203,56704,…	ACVR2B,AGTR2,ANK2,BMP2,BMPR2,COL5A1,CRIP1,S1PR1,EDN1,EGFR,FOXF1,GATA3,GLI2,HES1,HTR2B,ID2,ID3,MDM4,MYH10,PDGFB,PDGFRB,PIM1,PKP2,MAPK11,RARA,RARB,ROBO1,SALL1,SFRP2,SIX1,TNFRSF1A,TNFRSF1B,TPM1,PDLIM7,AKAP6,SEMA3C,FLRT3,TRAF3IP1,ANKRD1,HSPB7,ADAMTS9,SALL4,ADGRG6,HEG1,FAT4,PTCD2,MYOCD,OSR1,SIK1,ZFPM1,DIPK2A,RBM24,ZFHX3,BDNF,CCNT2,COL6A3,CSRP1,EPAS1,FHL1,HLX,IGF2,IGFBP5,LAMA5,MYF6,MYLK,PTBP1,TAGLN,TNN…
3_Member	GO Biological Processes	GO:0007507	heart development	-11.6054	-8.00763	52/589	93,186,287,650,659,1289,1396,1901,1906,1956,2294,2625,2736,3280,3357,3398,3399,4194,4628,5155,5159,5292,5318,5600,5914,5915,6091,6299,6423,6495,7132,7133,7168,9260,9472,10512,23767,26146,27063,27129,56999,57167,57211,57493,79633,79810,93649,130497,150094,161882,205428,221662	ACVR2B,AGTR2,ANK2,BMP2,BMPR2,COL5A1,CRIP1,S1PR1,EDN1,EGFR,FOXF1,GATA3,GLI2,HES1,HTR2B,ID2,ID3,MDM4,MYH10,PDGFB,PDGFRB,PIM1,PKP2,MAPK11,RARA,RARB,ROBO1,SALL1,SFRP2,SIX1,TNFRSF1A,TNFRSF1B,TPM1,PDLIM7,AKAP6,SEMA3C,FLRT3,TRAF3IP1,ANKRD1,HSPB7,ADAMTS9,SALL4,ADGRG6,HEG1,FAT4,PTCD2,MYOCD,OSR1,SIK1,ZFPM1,DIPK2A,RBM24
3_Member	GO Biological Processes	GO:0061061	muscle structure development	-10.8504	-7.34953	55/676	186,287,463,627,650,905,1293,1465,1901,1906,2034,2273,2294,3142,3280,3399,3481,3488,3911,4618,4628,4638,5155,5159,5292,5318,5600,5725,5914,5915,6495,6876,7138,7168,7402,8291,9260,9472,10753,22801,25802,26287,27063,56203,56704,57493,60529,79810,84976,93649,145258,150094,161882,221662,246329	AGTR2,ANK2,ZFHX3,BDNF,BMP2,CCNT2,COL6A3,CSRP1,S1PR1,EDN1,EPAS1,FHL1,FOXF1,HLX,HES1,ID3,IGF2,IGFBP5,LAMA5,MYF6,MYH10,MYLK,PDGFB,PDGFRB,PIM1,PKP2,MAPK11,PTBP1,RARA,RARB,SIX1,TAGLN,TNNT1,TPM1,UTRN,DYSF,PDLIM7,AKAP6,CAPN9,ITGA11,LMOD1,ANKRD2,ANKRD1,LMOD3,JPH1,HEG1,ALX4,PTCD2,DISP1,MYOCD,GSC,SIK1,ZFPM1,RBM24,STAC3
3_Member	GO Biological Processes	GO:0060537	muscle tissue development	-8.17028	-5.24922	36/409	186,650,659,905,1465,1901,1906,3142,3398,3488,4618,4628,4638,5159,5292,5318,5600,5914,5915,6495,7168,9472,10512,26287,27063,56203,56999,57493,79810,93649,130497,150094,161882,205428,221662,246329	AGTR2,BMP2,BMPR2,CCNT2,CSRP1,S1PR1,EDN1,HLX,ID2,IGFBP5,MYF6,MYH10,MYLK,PDGFRB,PIM1,PKP2,MAPK11,RARA,RARB,SIX1,TPM1,AKAP6,SEMA3C,ANKRD2,ANKRD1,LMOD3,ADAMTS9,HEG1,PTCD2,MYOCD,OSR1,SIK1,ZFPM1,DIPK2A,RBM24,STAC3
3_Member	GO Biological Processes	GO:0007517	muscle organ development	-7.2212	-4.54893	34/406	463,650,905,1293,1901,1906,2273,3142,3399,3911,4618,4638,5292,5318,5600,6495,6876,7168,7402,9472,22801,26287,27063,56203,56704,57493,60529,79810,84976,93649,145258,161882,221662,246329	ZFHX3,BMP2,CCNT2,COL6A3,S1PR1,EDN1,FHL1,HLX,ID3,LAMA5,MYF6,MYLK,PIM1,PKP2,MAPK11,SIX1,TAGLN,TPM1,UTRN,AKAP6,ITGA11,ANKRD2,ANKRD1,LMOD3,JPH1,HEG1,ALX4,PTCD2,DISP1,MYOCD,GSC,ZFPM1,RBM24,STAC3
3_Member	GO Biological Processes	GO:0042692	muscle cell differentiation	-7.18528	-4.54613	33/388	186,287,627,650,1465,1906,2294,3280,3481,3488,4618,4628,5155,5159,5600,5725,5914,5915,6495,7138,7168,8291,9472,10753,25802,26287,27063,56203,79810,93649,150094,221662,246329	AGTR2,ANK2,BDNF,BMP2,CSRP1,EDN1,FOXF1,HES1,IGF2,IGFBP5,MYF6,MYH10,PDGFB,PDGFRB,MAPK11,PTBP1,RARA,RARB,SIX1,TNNT1,TPM1,DYSF,AKAP6,CAPN9,LMOD1,ANKRD2,ANKRD1,LMOD3,PTCD2,MYOCD,SIK1,RBM24,STAC3
3_Member	GO Biological Processes	GO:0014706	striated muscle tissue development	-6.63225	-4.16483	32/390	186,650,659,905,1901,1906,3142,3398,4618,4628,5159,5292,5318,5600,5914,5915,6495,7168,9472,10512,26287,27063,56203,56999,57493,79810,93649,150094,161882,205428,221662,246329	AGTR2,BMP2,BMPR2,CCNT2,S1PR1,EDN1,HLX,ID2,MYF6,MYH10,PDGFRB,PIM1,PKP2,MAPK11,RARA,RARB,SIX1,TPM1,AKAP6,SEMA3C,ANKRD2,ANKRD1,LMOD3,ADAMTS9,HEG1,PTCD2,MYOCD,SIK1,ZFPM1,DIPK2A,RBM24,STAC3
3_Member	GO Biological Processes	GO:0051146	striated muscle cell differentiation	-6.6205	-4.16105	27/295	186,627,650,1465,1906,3481,3488,4618,4628,5159,5914,5915,6495,7138,7168,8291,9472,10753,25802,26287,27063,56203,79810,93649,150094,221662,246329	AGTR2,BDNF,BMP2,CSRP1,EDN1,IGF2,IGFBP5,MYF6,MYH10,PDGFRB,RARA,RARB,SIX1,TNNT1,TPM1,DYSF,AKAP6,CAPN9,LMOD1,ANKRD2,ANKRD1,LMOD3,PTCD2,MYOCD,SIK1,RBM24,STAC3
3_Member	GO Biological Processes	GO:0048738	cardiac muscle tissue development	-6.27221	-3.88531	23/234	186,650,659,1901,1906,3398,4628,5159,5292,5318,5600,5914,5915,7168,9472,27063,56999,57493,79810,93649,150094,161882,205428	AGTR2,BMP2,BMPR2,S1PR1,EDN1,ID2,MYH10,PDGFRB,PIM1,PKP2,MAPK11,RARA,RARB,TPM1,AKAP6,ANKRD1,ADAMTS9,HEG1,PTCD2,MYOCD,SIK1,ZFPM1,DIPK2A
3_Member	GO Biological Processes	GO:0055001	muscle cell development	-5.64319	-3.40484	19/183	186,287,1465,1906,3280,4618,4628,5159,6495,7138,7168,8291,9472,10753,25802,27063,56203,79810,246329	AGTR2,ANK2,CSRP1,EDN1,HES1,MYF6,MYH10,PDGFRB,SIX1,TNNT1,TPM1,DYSF,AKAP6,CAPN9,LMOD1,ANKRD1,LMOD3,PTCD2,STAC3
3_Member	GO Biological Processes	GO:0055002	striated muscle cell development	-4.89793	-2.79503	17/170	186,1465,1906,4618,4628,5159,6495,7138,7168,8291,9472,10753,25802,27063,56203,79810,246329	AGTR2,CSRP1,EDN1,MYF6,MYH10,PDGFRB,SIX1,TNNT1,TPM1,DYSF,AKAP6,CAPN9,LMOD1,ANKRD1,LMOD3,PTCD2,STAC3
3_Member	GO Biological Processes	GO:0030239	myofibril assembly	-4.52739	-2.51227	10/68	1465,1906,4628,5159,7138,7168,10753,25802,27063,56203	CSRP1,EDN1,MYH10,PDGFRB,TNNT1,TPM1,CAPN9,LMOD1,ANKRD1,LMOD3
3_Member	GO Biological Processes	GO:0031032	actomyosin structure organization	-4.49596	-2.48648	18/201	1265,1465,1901,1906,2041,3693,4628,5159,7138,7168,10391,10411,10753,25802,27063,55160,56203,79822	CNN2,CSRP1,S1PR1,EDN1,EPHA1,ITGB5,MYH10,PDGFRB,TNNT1,TPM1,CORO2B,RAPGEF3,CAPN9,LMOD1,ANKRD1,ARHGEF10L,LMOD3,ARHGAP28
3_Member	GO Biological Processes	GO:0010927	cellular component assembly involved in morphogenesis	-3.27644	-1.5523	11/113	287,1465,1906,4628,5159,7138,7168,10753,25802,27063,56203	ANK2,CSRP1,EDN1,MYH10,PDGFRB,TNNT1,TPM1,CAPN9,LMOD1,ANKRD1,LMOD3
3_Member	GO Biological Processes	GO:0045214	sarcomere organization	-2.60125	-1.10764	6/47	1465,1906,7138,7168,10753,27063	CSRP1,EDN1,TNNT1,TPM1,CAPN9,ANKRD1
4_Summary	GO Biological Processes	GO:0000904	cell morphogenesis involved in differentiation	-10.3975	-6.97579	58/756	60,627,659,1009,1293,1303,1627,2041,2266,2625,2637,2736,3280,3326,3398,3911,3912,4035,4130,4192,4218,4241,4628,4684,4739,4744,5175,5362,5649,5909,6091,6768,7070,7101,7373,9260,9369,10461,10512,11178,23218,23542,23603,23767,26037,26053,26999,51473,57493,64919,84168,84628,128434,161882,201294,223117,284217,375790,683,1901,1906,3315,3569,3576,5154,5155,5159,5580,7057,7114,7226,8291,8846,51554,57007,…	ACTB,BDNF,BMPR2,CDH11,COL6A3,COL12A1,DBN1,EPHA1,FGG,GATA3,GBX2,GLI2,HES1,HSP90AB1,ID2,LAMA5,LAMB1,LRP1,MAP1A,MDK,RAB8A,MELTF,MYH10,NCAM1,NEDD9,NEFH,PECAM1,PLXNA2,RELN,RAP1GAP,ROBO1,ST14,THY1,NR2E1,COL14A1,PDLIM7,NRXN3,MERTK,SEMA3C,LZTS1,NBEAL2,MAPK8IP2,CORO1C,FLRT3,SIPA1L1,AUTS2,CYFIP2,DCDC2,HEG1,BCL11B,ANTXR1,NTNG2,VSTM2L,ZFPM1,UNC13D,SEMA3D,LAMA1,AGRN,BST1,S1PR1,EDN1,HSPB1,IL6,CXCL8,PDGFA,PDGFB…
4_Member	GO Biological Processes	GO:0000904	cell morphogenesis involved in differentiation	-10.3975	-6.97579	58/756	60,627,659,1009,1293,1303,1627,2041,2266,2625,2637,2736,3280,3326,3398,3911,3912,4035,4130,4192,4218,4241,4628,4684,4739,4744,5175,5362,5649,5909,6091,6768,7070,7101,7373,9260,9369,10461,10512,11178,23218,23542,23603,23767,26037,26053,26999,51473,57493,64919,84168,84628,128434,161882,201294,223117,284217,375790	ACTB,BDNF,BMPR2,CDH11,COL6A3,COL12A1,DBN1,EPHA1,FGG,GATA3,GBX2,GLI2,HES1,HSP90AB1,ID2,LAMA5,LAMB1,LRP1,MAP1A,MDK,RAB8A,MELTF,MYH10,NCAM1,NEDD9,NEFH,PECAM1,PLXNA2,RELN,RAP1GAP,ROBO1,ST14,THY1,NR2E1,COL14A1,PDLIM7,NRXN3,MERTK,SEMA3C,LZTS1,NBEAL2,MAPK8IP2,CORO1C,FLRT3,SIPA1L1,AUTS2,CYFIP2,DCDC2,HEG1,BCL11B,ANTXR1,NTNG2,VSTM2L,ZFPM1,UNC13D,SEMA3D,LAMA1,AGRN
4_Member	GO Biological Processes	GO:0042330	taxis	-7.26546	-4.54893	46/651	627,659,683,1901,1906,2041,2625,2637,2736,3315,3398,3569,3576,4035,4192,4628,4684,5154,5155,5159,5362,5580,5649,5909,6091,7057,7114,7226,8291,8846,9260,9369,10512,23767,26999,51554,57007,57118,57509,64919,80310,112616,128434,223117,284217,375790	BDNF,BMPR2,BST1,S1PR1,EDN1,EPHA1,GATA3,GBX2,GLI2,HSPB1,ID2,IL6,CXCL8,LRP1,MDK,MYH10,NCAM1,PDGFA,PDGFB,PDGFRB,PLXNA2,PRKCD,RELN,RAP1GAP,ROBO1,THBS1,TMSB4X,TRPM2,DYSF,ALKBH1,PDLIM7,NRXN3,SEMA3C,FLRT3,CYFIP2,ACKR4,ACKR3,CAMK1D,MTUS1,BCL11B,PDGFD,CMTM7,VSTM2L,SEMA3D,LAMA1,AGRN
4_Member	GO Biological Processes	GO:0006935	chemotaxis	-6.88413	-4.34708	45/649	627,659,683,1901,1906,2041,2625,2637,2736,3315,3569,3576,4035,4192,4628,4684,5154,5155,5159,5362,5580,5649,5909,6091,7057,7114,7226,8291,8846,9260,9369,10512,23767,26999,51554,57007,57118,57509,64919,80310,112616,128434,223117,284217,375790	BDNF,BMPR2,BST1,S1PR1,EDN1,EPHA1,GATA3,GBX2,GLI2,HSPB1,IL6,CXCL8,LRP1,MDK,MYH10,NCAM1,PDGFA,PDGFB,PDGFRB,PLXNA2,PRKCD,RELN,RAP1GAP,ROBO1,THBS1,TMSB4X,TRPM2,DYSF,ALKBH1,PDLIM7,NRXN3,SEMA3C,FLRT3,CYFIP2,ACKR4,ACKR3,CAMK1D,MTUS1,BCL11B,PDGFD,CMTM7,VSTM2L,SEMA3D,LAMA1,AGRN
4_Member	GO Biological Processes	GO:0032990	cell part morphogenesis	-6.04007	-3.70949	45/696	60,627,659,1009,1627,1956,2041,2625,2637,2736,3326,4035,4130,4192,4218,4628,4684,4744,5362,5649,5909,6091,6446,7070,7101,8936,9260,9369,10512,11178,23542,23603,23767,26037,26053,26999,51473,64919,80207,84623,84628,128434,223117,284217,375790	ACTB,BDNF,BMPR2,CDH11,DBN1,EGFR,EPHA1,GATA3,GBX2,GLI2,HSP90AB1,LRP1,MAP1A,MDK,RAB8A,MYH10,NCAM1,NEFH,PLXNA2,RELN,RAP1GAP,ROBO1,SGK1,THY1,NR2E1,WASF1,PDLIM7,NRXN3,SEMA3C,LZTS1,MAPK8IP2,CORO1C,FLRT3,SIPA1L1,AUTS2,CYFIP2,DCDC2,BCL11B,OPA3,KIRREL3,NTNG2,VSTM2L,SEMA3D,LAMA1,AGRN
4_Member	GO Biological Processes	GO:0007409	axonogenesis	-6.01968	-3.69493	35/478	60,627,659,1009,1627,2041,2625,2637,2736,3326,4035,4130,4218,4628,4684,4744,5362,5649,5909,6091,7070,7101,9260,9369,10512,23767,26037,26053,26999,64919,84628,128434,223117,284217,375790	ACTB,BDNF,BMPR2,CDH11,DBN1,EPHA1,GATA3,GBX2,GLI2,HSP90AB1,LRP1,MAP1A,RAB8A,MYH10,NCAM1,NEFH,PLXNA2,RELN,RAP1GAP,ROBO1,THY1,NR2E1,PDLIM7,NRXN3,SEMA3C,FLRT3,SIPA1L1,AUTS2,CYFIP2,BCL11B,NTNG2,VSTM2L,SEMA3D,LAMA1,AGRN
4_Member	GO Biological Processes	GO:0048858	cell projection morphogenesis	-5.99553	-3.67653	44/676	60,627,659,1009,1627,1956,2041,2625,2637,2736,3326,4035,4130,4192,4218,4628,4684,4744,5362,5649,5909,6091,6446,7070,7101,8936,9260,9369,10512,11178,23542,23603,23767,26037,26053,26999,51473,64919,84623,84628,128434,223117,284217,375790	ACTB,BDNF,BMPR2,CDH11,DBN1,EGFR,EPHA1,GATA3,GBX2,GLI2,HSP90AB1,LRP1,MAP1A,MDK,RAB8A,MYH10,NCAM1,NEFH,PLXNA2,RELN,RAP1GAP,ROBO1,SGK1,THY1,NR2E1,WASF1,PDLIM7,NRXN3,SEMA3C,LZTS1,MAPK8IP2,CORO1C,FLRT3,SIPA1L1,AUTS2,CYFIP2,DCDC2,BCL11B,KIRREL3,NTNG2,VSTM2L,SEMA3D,LAMA1,AGRN
4_Member	GO Biological Processes	GO:0048667	cell morphogenesis involved in neuron differentiation	-5.7929	-3.51504	40/598	60,627,659,1009,1627,2041,2625,2637,2736,3280,3326,3398,4035,4130,4218,4628,4684,4744,5362,5649,5909,6091,7070,7101,9260,9369,10512,11178,23542,23767,26037,26053,26999,51473,64919,84628,128434,223117,284217,375790	ACTB,BDNF,BMPR2,CDH11,DBN1,EPHA1,GATA3,GBX2,GLI2,HES1,HSP90AB1,ID2,LRP1,MAP1A,RAB8A,MYH10,NCAM1,NEFH,PLXNA2,RELN,RAP1GAP,ROBO1,THY1,NR2E1,PDLIM7,NRXN3,SEMA3C,LZTS1,MAPK8IP2,FLRT3,SIPA1L1,AUTS2,CYFIP2,DCDC2,BCL11B,NTNG2,VSTM2L,SEMA3D,LAMA1,AGRN
4_Member	GO Biological Processes	GO:0120039	plasma membrane bounded cell projection morphogenesis	-5.68096	-3.43539	43/672	60,627,659,1009,1627,1956,2041,2625,2637,2736,3326,4035,4130,4218,4628,4684,4744,5362,5649,5909,6091,6446,7070,7101,8936,9260,9369,10512,11178,23542,23603,23767,26037,26053,26999,51473,64919,84623,84628,128434,223117,284217,375790	ACTB,BDNF,BMPR2,CDH11,DBN1,EGFR,EPHA1,GATA3,GBX2,GLI2,HSP90AB1,LRP1,MAP1A,RAB8A,MYH10,NCAM1,NEFH,PLXNA2,RELN,RAP1GAP,ROBO1,SGK1,THY1,NR2E1,WASF1,PDLIM7,NRXN3,SEMA3C,LZTS1,MAPK8IP2,CORO1C,FLRT3,SIPA1L1,AUTS2,CYFIP2,DCDC2,BCL11B,KIRREL3,NTNG2,VSTM2L,SEMA3D,LAMA1,AGRN
4_Member	GO Biological Processes	GO:0048812	neuron projection morphogenesis	-5.53534	-3.32001	42/658	60,627,659,1009,1627,1956,2041,2625,2637,2736,3326,4035,4130,4218,4628,4684,4744,5362,5649,5909,6091,6446,7070,7101,8936,9260,9369,10512,11178,23542,23767,26037,26053,26999,51473,64919,84623,84628,128434,223117,284217,375790	ACTB,BDNF,BMPR2,CDH11,DBN1,EGFR,EPHA1,GATA3,GBX2,GLI2,HSP90AB1,LRP1,MAP1A,RAB8A,MYH10,NCAM1,NEFH,PLXNA2,RELN,RAP1GAP,ROBO1,SGK1,THY1,NR2E1,WASF1,PDLIM7,NRXN3,SEMA3C,LZTS1,MAPK8IP2,FLRT3,SIPA1L1,AUTS2,CYFIP2,DCDC2,BCL11B,KIRREL3,NTNG2,VSTM2L,SEMA3D,LAMA1,AGRN
4_Member	GO Biological Processes	GO:0061564	axon development	-5.09417	-2.92778	35/526	60,627,659,1009,1627,2041,2625,2637,2736,3326,4035,4130,4218,4628,4684,4744,5362,5649,5909,6091,7070,7101,9260,9369,10512,23767,26037,26053,26999,64919,84628,128434,223117,284217,375790	ACTB,BDNF,BMPR2,CDH11,DBN1,EPHA1,GATA3,GBX2,GLI2,HSP90AB1,LRP1,MAP1A,RAB8A,MYH10,NCAM1,NEFH,PLXNA2,RELN,RAP1GAP,ROBO1,THY1,NR2E1,PDLIM7,NRXN3,SEMA3C,FLRT3,SIPA1L1,AUTS2,CYFIP2,BCL11B,NTNG2,VSTM2L,SEMA3D,LAMA1,AGRN
4_Member	GO Biological Processes	GO:0007411	axon guidance	-4.95032	-2.82969	23/280	627,659,2041,2625,2637,2736,4035,4628,4684,5362,5649,5909,6091,9260,9369,10512,23767,26999,64919,128434,223117,284217,375790	BDNF,BMPR2,EPHA1,GATA3,GBX2,GLI2,LRP1,MYH10,NCAM1,PLXNA2,RELN,RAP1GAP,ROBO1,PDLIM7,NRXN3,SEMA3C,FLRT3,CYFIP2,BCL11B,VSTM2L,SEMA3D,LAMA1,AGRN
4_Member	GO Biological Processes	GO:0097485	neuron projection guidance	-4.90028	-2.79503	23/282	627,659,2041,2625,2637,2736,4035,4628,4684,5362,5649,5909,6091,9260,9369,10512,23767,26999,64919,128434,223117,284217,375790	BDNF,BMPR2,EPHA1,GATA3,GBX2,GLI2,LRP1,MYH10,NCAM1,PLXNA2,RELN,RAP1GAP,ROBO1,PDLIM7,NRXN3,SEMA3C,FLRT3,CYFIP2,BCL11B,VSTM2L,SEMA3D,LAMA1,AGRN
4_Member	GO Biological Processes	GO:0010720	positive regulation of cell development	-4.05732	-2.15095	34/567	443,627,650,659,1627,1745,1906,2266,2736,3280,3398,3569,4035,4192,4618,4739,5362,5649,5914,5915,6091,6457,7133,7516,9472,10512,23529,27063,56203,57118,57165,84630,201294,100132074	ASPA,BDNF,BMP2,BMPR2,DBN1,DLX1,EDN1,FGG,GLI2,HES1,ID2,IL6,LRP1,MDK,MYF6,NEDD9,PLXNA2,RELN,RARA,RARB,ROBO1,SH3GL3,TNFRSF1B,XRCC2,AKAP6,SEMA3C,CLCF1,ANKRD1,LMOD3,CAMK1D,GJC2,TTBK1,UNC13D,FOXO6
4_Member	GO Biological Processes	GO:0022604	regulation of cell morphogenesis	-3.60988	-1.81191	30/503	627,659,752,1627,2059,2266,4035,4192,4241,4628,4739,5064,5362,5649,6091,7070,7101,7168,9203,10512,11178,23603,26037,54751,57381,57619,157285,201294,223117,643338	BDNF,BMPR2,FMNL1,DBN1,EPS8,FGG,LRP1,MDK,MELTF,MYH10,NEDD9,PALM,PLXNA2,RELN,ROBO1,THY1,NR2E1,TPM1,ZMYM3,SEMA3C,LZTS1,CORO1C,SIPA1L1,FBLIM1,RHOJ,SHROOM3,PRAG1,UNC13D,SEMA3D,C15orf62
4_Member	GO Biological Processes	GO:0045664	regulation of neuron differentiation	-2.79768	-1.23635	34/667	463,627,650,659,1627,1745,2625,2736,3280,3398,4035,4192,5362,5649,5914,5915,6091,6423,6457,6495,7070,7101,10512,10769,11178,26037,27063,57118,57801,64919,85458,157285,223117,100132074	ZFHX3,BDNF,BMP2,BMPR2,DBN1,DLX1,GATA3,GLI2,HES1,ID2,LRP1,MDK,PLXNA2,RELN,RARA,RARB,ROBO1,SFRP2,SH3GL3,SIX1,THY1,NR2E1,SEMA3C,PLK2,LZTS1,SIPA1L1,ANKRD1,CAMK1D,HES4,BCL11B,DIXDC1,PRAG1,SEMA3D,FOXO6
4_Member	GO Biological Processes	GO:0010769	regulation of cell morphogenesis involved in differentiation	-2.67496	-1.16089	19/307	627,659,1627,2266,4035,4192,4241,4739,5362,5649,6091,7070,7101,10512,11178,23603,26037,201294,223117	BDNF,BMPR2,DBN1,FGG,LRP1,MDK,MELTF,NEDD9,PLXNA2,RELN,ROBO1,THY1,NR2E1,SEMA3C,LZTS1,CORO1C,SIPA1L1,UNC13D,SEMA3D
4_Member	GO Biological Processes	GO:0051962	positive regulation of nervous system development	-2.65605	-1.14568	29/552	443,627,650,659,1627,1745,2736,3280,3398,3569,4035,4192,5362,5649,5914,5915,6091,6457,7133,7516,23529,23767,27063,57118,57165,84630,347731,375790,100132074	ASPA,BDNF,BMP2,BMPR2,DBN1,DLX1,GLI2,HES1,ID2,IL6,LRP1,MDK,PLXNA2,RELN,RARA,RARB,ROBO1,SH3GL3,TNFRSF1B,XRCC2,CLCF1,FLRT3,ANKRD1,CAMK1D,GJC2,TTBK1,LRRTM3,AGRN,FOXO6
4_Member	GO Biological Processes	GO:0120035	regulation of plasma membrane bounded cell projection organization	-2.59345	-1.10382	35/713	627,659,1627,2059,2625,4035,4192,5064,5362,5580,5649,5909,6091,6423,7070,7101,7226,10512,10769,11178,23603,26037,26053,26751,27063,51473,57118,57451,79574,146206,157285,223117,375790,643338,100132074	BDNF,BMPR2,DBN1,EPS8,GATA3,LRP1,MDK,PALM,PLXNA2,PRKCD,RELN,RAP1GAP,ROBO1,SFRP2,THY1,NR2E1,TRPM2,SEMA3C,PLK2,LZTS1,CORO1C,SIPA1L1,AUTS2,SH3YL1,ANKRD1,DCDC2,CAMK1D,TENM2,EPS8L3,CARMIL2,PRAG1,SEMA3D,AGRN,C15orf62,FOXO6
4_Member	GO Biological Processes	GO:0050769	positive regulation of neurogenesis	-2.56725	-1.08261	26/484	443,627,650,659,1627,1745,2736,3280,3398,3569,4035,4192,5362,5649,5914,5915,6091,6457,7133,7516,23529,27063,57118,57165,84630,100132074	ASPA,BDNF,BMP2,BMPR2,DBN1,DLX1,GLI2,HES1,ID2,IL6,LRP1,MDK,PLXNA2,RELN,RARA,RARB,ROBO1,SH3GL3,TNFRSF1B,XRCC2,CLCF1,ANKRD1,CAMK1D,GJC2,TTBK1,FOXO6
4_Member	GO Biological Processes	GO:0031344	regulation of cell projection organization	-2.49685	-1.03976	35/723	627,659,1627,2059,2625,4035,4192,5064,5362,5580,5649,5909,6091,6423,7070,7101,7226,10512,10769,11178,23603,26037,26053,26751,27063,51473,57118,57451,79574,146206,157285,223117,375790,643338,100132074	BDNF,BMPR2,DBN1,EPS8,GATA3,LRP1,MDK,PALM,PLXNA2,PRKCD,RELN,RAP1GAP,ROBO1,SFRP2,THY1,NR2E1,TRPM2,SEMA3C,PLK2,LZTS1,CORO1C,SIPA1L1,AUTS2,SH3YL1,ANKRD1,DCDC2,CAMK1D,TENM2,EPS8L3,CARMIL2,PRAG1,SEMA3D,AGRN,C15orf62,FOXO6
4_Member	GO Biological Processes	GO:0010770	positive regulation of cell morphogenesis involved in differentiation	-2.12659	-0.80358	11/158	627,659,1627,2266,4035,4192,4739,5362,5649,6091,201294	BDNF,BMPR2,DBN1,FGG,LRP1,MDK,NEDD9,PLXNA2,RELN,ROBO1,UNC13D
5_Summary	GO Biological Processes	GO:0001568	blood vessel development	-9.93314	-6.57843	58/777	93,659,861,1277,1278,1282,1289,1295,1747,1901,1906,2034,2041,2294,2637,3200,3202,3213,3280,3315,3569,3576,4035,4192,4628,4638,5154,5155,5159,5175,5743,6091,6423,6495,7045,7057,7070,7098,7101,7127,7410,8291,10411,10512,10769,23576,56999,57007,57381,57493,80310,84168,84870,93649,130497,140862,144455,284217,650,1601,1956,2625,3488,3674,3912,4739,5649,5788,6282,7114,7130,9590,10396,57118,146206,22311…	ACVR2B,BMPR2,RUNX1,COL1A1,COL1A2,COL4A1,COL5A1,COL8A1,DLX3,S1PR1,EDN1,EPAS1,EPHA1,FOXF1,GBX2,HOXA3,HOXA5,HOXB3,HES1,HSPB1,IL6,CXCL8,LRP1,MDK,MYH10,MYLK,PDGFA,PDGFB,PDGFRB,PECAM1,PTGS2,ROBO1,SFRP2,SIX1,TGFBI,THBS1,THY1,TLR3,NR2E1,TNFAIP2,VAV2,DYSF,RAPGEF3,SEMA3C,PLK2,DDAH1,ADAMTS9,ACKR3,RHOJ,HEG1,PDGFD,ANTXR1,RSPO3,MYOCD,OSR1,ISM1,E2F7,LAMA1,BMP2,DAB2,EGFR,GATA3,IGFBP5,ITGA2B,LAMB1,NEDD9,RELN,PTPR…
5_Member	GO Biological Processes	GO:0001568	blood vessel development	-9.93314	-6.57843	58/777	93,659,861,1277,1278,1282,1289,1295,1747,1901,1906,2034,2041,2294,2637,3200,3202,3213,3280,3315,3569,3576,4035,4192,4628,4638,5154,5155,5159,5175,5743,6091,6423,6495,7045,7057,7070,7098,7101,7127,7410,8291,10411,10512,10769,23576,56999,57007,57381,57493,80310,84168,84870,93649,130497,140862,144455,284217	ACVR2B,BMPR2,RUNX1,COL1A1,COL1A2,COL4A1,COL5A1,COL8A1,DLX3,S1PR1,EDN1,EPAS1,EPHA1,FOXF1,GBX2,HOXA3,HOXA5,HOXB3,HES1,HSPB1,IL6,CXCL8,LRP1,MDK,MYH10,MYLK,PDGFA,PDGFB,PDGFRB,PECAM1,PTGS2,ROBO1,SFRP2,SIX1,TGFBI,THBS1,THY1,TLR3,NR2E1,TNFAIP2,VAV2,DYSF,RAPGEF3,SEMA3C,PLK2,DDAH1,ADAMTS9,ACKR3,RHOJ,HEG1,PDGFD,ANTXR1,RSPO3,MYOCD,OSR1,ISM1,E2F7,LAMA1
5_Member	GO Biological Processes	GO:0030335	positive regulation of cell migration	-8.32064	-5.35128	44/560	650,659,1277,1601,1901,1906,1956,2041,2294,2625,3315,3488,3569,3576,3674,3912,4035,4192,4638,4739,5154,5155,5159,5175,5649,5743,5788,6282,7057,7070,7114,7130,8291,9590,10396,10512,10769,57007,57118,57381,80310,146206,223117,286077	BMP2,BMPR2,COL1A1,DAB2,S1PR1,EDN1,EGFR,EPHA1,FOXF1,GATA3,HSPB1,IGFBP5,IL6,CXCL8,ITGA2B,LAMB1,LRP1,MDK,MYLK,NEDD9,PDGFA,PDGFB,PDGFRB,PECAM1,RELN,PTGS2,PTPRC,S100A11,THBS1,THY1,TMSB4X,TNFAIP6,DYSF,AKAP12,ATP8A1,SEMA3C,PLK2,ACKR3,CAMK1D,RHOJ,PDGFD,CARMIL2,SEMA3D,FAM83H
5_Member	GO Biological Processes	GO:2000147	positive regulation of cell motility	-7.77745	-4.92006	44/584	650,659,1277,1601,1901,1906,1956,2041,2294,2625,3315,3488,3569,3576,3674,3912,4035,4192,4638,4739,5154,5155,5159,5175,5649,5743,5788,6282,7057,7070,7114,7130,8291,9590,10396,10512,10769,57007,57118,57381,80310,146206,223117,286077	BMP2,BMPR2,COL1A1,DAB2,S1PR1,EDN1,EGFR,EPHA1,FOXF1,GATA3,HSPB1,IGFBP5,IL6,CXCL8,ITGA2B,LAMB1,LRP1,MDK,MYLK,NEDD9,PDGFA,PDGFB,PDGFRB,PECAM1,RELN,PTGS2,PTPRC,S100A11,THBS1,THY1,TMSB4X,TNFAIP6,DYSF,AKAP12,ATP8A1,SEMA3C,PLK2,ACKR3,CAMK1D,RHOJ,PDGFD,CARMIL2,SEMA3D,FAM83H
5_Member	GO Biological Processes	GO:0051272	positive regulation of cellular component movement	-7.414	-4.67658	44/601	650,659,1277,1601,1901,1906,1956,2041,2294,2625,3315,3488,3569,3576,3674,3912,4035,4192,4638,4739,5154,5155,5159,5175,5649,5743,5788,6282,7057,7070,7114,7130,8291,9590,10396,10512,10769,57007,57118,57381,80310,146206,223117,286077	BMP2,BMPR2,COL1A1,DAB2,S1PR1,EDN1,EGFR,EPHA1,FOXF1,GATA3,HSPB1,IGFBP5,IL6,CXCL8,ITGA2B,LAMB1,LRP1,MDK,MYLK,NEDD9,PDGFA,PDGFB,PDGFRB,PECAM1,RELN,PTGS2,PTPRC,S100A11,THBS1,THY1,TMSB4X,TNFAIP6,DYSF,AKAP12,ATP8A1,SEMA3C,PLK2,ACKR3,CAMK1D,RHOJ,PDGFD,CARMIL2,SEMA3D,FAM83H
5_Member	GO Biological Processes	GO:0040017	positive regulation of locomotion	-7.18768	-4.54613	44/612	650,659,1277,1601,1901,1906,1956,2041,2294,2625,3315,3488,3569,3576,3674,3912,4035,4192,4638,4739,5154,5155,5159,5175,5649,5743,5788,6282,7057,7070,7114,7130,8291,9590,10396,10512,10769,57007,57118,57381,80310,146206,223117,286077	BMP2,BMPR2,COL1A1,DAB2,S1PR1,EDN1,EGFR,EPHA1,FOXF1,GATA3,HSPB1,IGFBP5,IL6,CXCL8,ITGA2B,LAMB1,LRP1,MDK,MYLK,NEDD9,PDGFA,PDGFB,PDGFRB,PECAM1,RELN,PTGS2,PTPRC,S100A11,THBS1,THY1,TMSB4X,TNFAIP6,DYSF,AKAP12,ATP8A1,SEMA3C,PLK2,ACKR3,CAMK1D,RHOJ,PDGFD,CARMIL2,SEMA3D,FAM83H
5_Member	GO Biological Processes	GO:0048514	blood vessel morphogenesis	-6.9369	-4.37055	47/690	659,861,1282,1295,1901,1906,2034,2041,2294,2637,3200,3202,3213,3280,3315,3569,3576,4035,4192,4638,5154,5159,5175,5743,6091,6423,6495,7045,7057,7070,7098,7101,7127,7410,8291,10411,10769,23576,56999,57007,57381,57493,84870,93649,140862,144455,284217	BMPR2,RUNX1,COL4A1,COL8A1,S1PR1,EDN1,EPAS1,EPHA1,FOXF1,GBX2,HOXA3,HOXA5,HOXB3,HES1,HSPB1,IL6,CXCL8,LRP1,MDK,MYLK,PDGFA,PDGFRB,PECAM1,PTGS2,ROBO1,SFRP2,SIX1,TGFBI,THBS1,THY1,TLR3,NR2E1,TNFAIP2,VAV2,DYSF,RAPGEF3,PLK2,DDAH1,ADAMTS9,ACKR3,RHOJ,HEG1,RSPO3,MYOCD,ISM1,E2F7,LAMA1
5_Member	GO Biological Processes	GO:0001525	angiogenesis	-5.08611	-2.92372	38/594	861,1282,1295,1901,1906,2034,2041,2637,3200,3202,3213,3315,3569,3576,4192,5154,5159,5175,5743,6091,6423,7045,7057,7070,7098,7101,7127,7410,8291,10411,10769,23576,56999,57007,57381,84870,140862,144455	RUNX1,COL4A1,COL8A1,S1PR1,EDN1,EPAS1,EPHA1,GBX2,HOXA3,HOXA5,HOXB3,HSPB1,IL6,CXCL8,MDK,PDGFA,PDGFRB,PECAM1,PTGS2,ROBO1,SFRP2,TGFBI,THBS1,THY1,TLR3,NR2E1,TNFAIP2,VAV2,DYSF,RAPGEF3,PLK2,DDAH1,ADAMTS9,ACKR3,RHOJ,RSPO3,ISM1,E2F7
5_Member	GO Biological Processes	GO:1904018	positive regulation of vasculature development	-3.21707	-1.50722	17/233	861,2041,3315,3576,4192,5155,5743,6423,7057,7098,7101,10411,10769,23576,57381,80310,93649	RUNX1,EPHA1,HSPB1,CXCL8,MDK,PDGFB,PTGS2,SFRP2,THBS1,TLR3,NR2E1,RAPGEF3,PLK2,DDAH1,RHOJ,PDGFD,MYOCD
5_Member	GO Biological Processes	GO:0045766	positive regulation of angiogenesis	-2.4672	-1.01955	14/206	861,2041,3315,3576,4192,5743,6423,7057,7098,7101,10411,10769,23576,57381	RUNX1,EPHA1,HSPB1,CXCL8,MDK,PTGS2,SFRP2,THBS1,TLR3,NR2E1,RAPGEF3,PLK2,DDAH1,RHOJ
5_Member	GO Biological Processes	GO:0010595	positive regulation of endothelial cell migration	-2.25054	-0.880031	10/131	659,1906,2625,3315,5155,5743,7057,7114,10769,57381	BMPR2,EDN1,GATA3,HSPB1,PDGFB,PTGS2,THBS1,TMSB4X,PLK2,RHOJ
5_Member	GO Biological Processes	GO:0001667	ameboidal-type cell migration	-2.1249	-0.802458	24/472	186,659,1906,2625,2637,3315,3357,3911,5155,5175,5646,5743,6091,7057,7101,7114,9590,10512,10769,23603,56999,57381,79899,223117	AGTR2,BMPR2,EDN1,GATA3,GBX2,HSPB1,HTR2B,LAMA5,PDGFB,PECAM1,PRSS3,PTGS2,ROBO1,THBS1,NR2E1,TMSB4X,AKAP12,SEMA3C,PLK2,CORO1C,ADAMTS9,RHOJ,PRR5L,SEMA3D
5_Member	GO Biological Processes	GO:0043536	positive regulation of blood vessel endothelial cell migration	-2.0246	-0.731664	7/80	3315,5155,5743,7057,7114,10769,57381	HSPB1,PDGFB,PTGS2,THBS1,TMSB4X,PLK2,RHOJ
5_Member	GO Biological Processes	GO:0043542	endothelial cell migration	-2.01967	-0.72781	16/280	186,659,1906,2625,3315,5155,5175,5646,5743,6091,7057,7101,7114,10769,56999,57381	AGTR2,BMPR2,EDN1,GATA3,HSPB1,PDGFB,PECAM1,PRSS3,PTGS2,ROBO1,THBS1,NR2E1,TMSB4X,PLK2,ADAMTS9,RHOJ
6_Summary	GO Biological Processes	GO:0001501	skeletal system development	-9.58597	-6.28925	45/529	93,650,659,861,1009,1277,1278,1293,1303,1745,1906,2261,2736,3200,3201,3202,3213,3222,3223,3481,3714,4188,4192,4883,5159,5549,5788,5914,5915,6423,6424,6495,7045,7373,10736,56975,60484,60529,63827,79633,80263,130497,145258,145864,161882,186,321,627,1627,1901,2625,3142,3326,4035,4618,5292,5600,5806,5930,6299,7507,7516,8291,8846,8936,9472,9837,10512,23767,26053,26999,54796,55083,57167,57493,205428,22…	ACVR2B,BMP2,BMPR2,RUNX1,CDH11,COL1A1,COL1A2,COL6A3,COL12A1,DLX1,EDN1,FGFR3,GLI2,HOXA3,HOXA4,HOXA5,HOXB3,HOXC5,HOXC6,IGF2,JAG2,MDFI,MDK,NPR3,PDGFRB,PRELP,PTPRC,RARA,RARB,SFRP2,SFRP4,SIX1,TGFBI,COL14A1,SIX2,FAM20C,HAPLN2,ALX4,BCAN,FAT4,TRIM45,OSR1,GSC,HAPLN3,ZFPM1,AGTR2,APBA2,BDNF,DBN1,S1PR1,GATA3,HLX,HSP90AB1,LRP1,MYF6,PIM1,MAPK11,PTX3,RBBP6,SALL1,XPA,XRCC2,DYSF,ALKBH1,WASF1,AKAP6,GINS1,SEMA3C,FLR…
6_Member	GO Biological Processes	GO:0001501	skeletal system development	-9.58597	-6.28925	45/529	93,650,659,861,1009,1277,1278,1293,1303,1745,1906,2261,2736,3200,3201,3202,3213,3222,3223,3481,3714,4188,4192,4883,5159,5549,5788,5914,5915,6423,6424,6495,7045,7373,10736,56975,60484,60529,63827,79633,80263,130497,145258,145864,161882	ACVR2B,BMP2,BMPR2,RUNX1,CDH11,COL1A1,COL1A2,COL6A3,COL12A1,DLX1,EDN1,FGFR3,GLI2,HOXA3,HOXA4,HOXA5,HOXB3,HOXC5,HOXC6,IGF2,JAG2,MDFI,MDK,NPR3,PDGFRB,PRELP,PTPRC,RARA,RARB,SFRP2,SFRP4,SIX1,TGFBI,COL14A1,SIX2,FAM20C,HAPLN2,ALX4,BCAN,FAT4,TRIM45,OSR1,GSC,HAPLN3,ZFPM1
6_Member	GO Biological Processes	GO:0048589	developmental growth	-8.4126	-5.35892	50/680	93,186,321,627,659,1293,1303,1627,1901,1906,2261,2625,2736,3142,3202,3326,3481,4035,4192,4618,5159,5292,5600,5806,5914,5915,5930,6299,6423,6495,7373,7507,7516,8291,8846,8936,9472,9837,10512,23767,26053,26999,54796,55083,57167,57493,205428,223117,344758,375790	ACVR2B,AGTR2,APBA2,BDNF,BMPR2,COL6A3,COL12A1,DBN1,S1PR1,EDN1,FGFR3,GATA3,GLI2,HLX,HOXA5,HSP90AB1,IGF2,LRP1,MDK,MYF6,PDGFRB,PIM1,MAPK11,PTX3,RARA,RARB,RBBP6,SALL1,SFRP2,SIX1,COL14A1,XPA,XRCC2,DYSF,ALKBH1,WASF1,AKAP6,GINS1,SEMA3C,FLRT3,AUTS2,CYFIP2,BNC2,KIF26B,SALL4,HEG1,DIPK2A,SEMA3D,GPR149,AGRN
6_Member	GO Biological Processes	GO:0061448	connective tissue development	-8.32507	-5.35128	29/278	650,659,861,1277,1289,1293,1303,1396,1906,2261,2736,3200,3202,3213,3398,3400,4192,5154,5155,5159,5914,5915,6423,7045,7373,9971,10736,80310,130497	BMP2,BMPR2,RUNX1,COL1A1,COL5A1,COL6A3,COL12A1,CRIP1,EDN1,FGFR3,GLI2,HOXA3,HOXA5,HOXB3,ID2,ID4,MDK,PDGFA,PDGFB,PDGFRB,RARA,RARB,SFRP2,TGFBI,COL14A1,NR1H4,SIX2,PDGFD,OSR1
6_Member	GO Biological Processes	GO:0048705	skeletal system morphogenesis	-5.52251	-3.31392	22/240	93,659,1277,1293,1303,2261,3200,3201,3202,3213,4188,5159,5914,5915,6423,6424,6495,7373,10736,60529,130497,145258	ACVR2B,BMPR2,COL1A1,COL6A3,COL12A1,FGFR3,HOXA3,HOXA4,HOXA5,HOXB3,MDFI,PDGFRB,RARA,RARB,SFRP2,SFRP4,SIX1,COL14A1,SIX2,ALX4,OSR1,GSC
6_Member	GO Biological Processes	GO:0051216	cartilage development	-5.26485	-3.09035	20/212	650,659,861,1277,1293,1303,1906,2261,2736,3200,3202,3213,4192,5914,5915,6423,7045,7373,10736,130497	BMP2,BMPR2,RUNX1,COL1A1,COL6A3,COL12A1,EDN1,FGFR3,GLI2,HOXA3,HOXA5,HOXB3,MDK,RARA,RARB,SFRP2,TGFBI,COL14A1,SIX2,OSR1
6_Member	GO Biological Processes	GO:0002062	chondrocyte differentiation	-4.72915	-2.6681	14/124	650,659,861,1293,1303,2261,2736,4192,5915,6423,7045,7373,10736,130497	BMP2,BMPR2,RUNX1,COL6A3,COL12A1,FGFR3,GLI2,MDK,RARB,SFRP2,TGFBI,COL14A1,SIX2,OSR1
6_Member	GO Biological Processes	GO:0035265	organ growth	-4.41067	-2.44131	18/204	93,186,1293,1303,1901,1906,2261,3142,5159,5292,5600,5914,5915,7373,9472,54796,57493,205428	ACVR2B,AGTR2,COL6A3,COL12A1,S1PR1,EDN1,FGFR3,HLX,PDGFRB,PIM1,MAPK11,RARA,RARB,COL14A1,AKAP6,BNC2,HEG1,DIPK2A
6_Member	GO Biological Processes	GO:0003416	endochondral bone growth	-3.74535	-1.91103	7/41	1293,1303,2261,5914,5915,7373,54796	COL6A3,COL12A1,FGFR3,RARA,RARB,COL14A1,BNC2
6_Member	GO Biological Processes	GO:0098868	bone growth	-3.48475	-1.71087	7/45	1293,1303,2261,5914,5915,7373,54796	COL6A3,COL12A1,FGFR3,RARA,RARB,COL14A1,BNC2
6_Member	GO Biological Processes	GO:0060348	bone development	-3.06794	-1.39833	16/219	650,659,1277,1293,1303,2261,5788,5914,5915,6423,6424,7373,56975,79633,80263,161882	BMP2,BMPR2,COL1A1,COL6A3,COL12A1,FGFR3,PTPRC,RARA,RARB,SFRP2,SFRP4,COL14A1,FAM20C,FAT4,TRIM45,ZFPM1
6_Member	GO Biological Processes	GO:0060350	endochondral bone morphogenesis	-2.97683	-1.34287	8/70	659,1277,1293,1303,2261,5914,5915,7373	BMPR2,COL1A1,COL6A3,COL12A1,FGFR3,RARA,RARB,COL14A1
6_Member	GO Biological Processes	GO:0060349	bone morphogenesis	-2.80105	-1.23873	10/110	659,1277,1293,1303,2261,5914,5915,6423,6424,7373	BMPR2,COL1A1,COL6A3,COL12A1,FGFR3,RARA,RARB,SFRP2,SFRP4,COL14A1
6_Member	GO Biological Processes	GO:0060351	cartilage development involved in endochondral bone morphogenesis	-2.75096	-1.20821	6/44	1277,1293,1303,5914,5915,7373	COL1A1,COL6A3,COL12A1,RARA,RARB,COL14A1
6_Member	GO Biological Processes	GO:0003417	growth plate cartilage development	-2.57465	-1.08917	5/33	1293,1303,5914,5915,7373	COL6A3,COL12A1,RARA,RARB,COL14A1
6_Member	GO Biological Processes	GO:0060536	cartilage morphogenesis	-2.05416	-0.747556	4/28	1293,1303,3202,7373	COL6A3,COL12A1,HOXA5,COL14A1
7_Summary	GO Biological Processes	GO:0009792	embryo development ending in birth or egg hatching	-9.21639	-5.97083	51/664	321,650,659,1277,1627,1745,1906,1956,2034,2294,2625,2637,2736,3200,3201,3202,3213,3222,3223,3280,3481,3714,4188,4538,4618,4628,5155,5159,5362,5723,5914,5930,6423,6495,6768,7168,7516,8796,8846,9837,10512,10736,26146,57167,57493,57619,60529,84870,130497,144455,145258,3142,3398,3399,3576,4237,5154,5915,6299,7545,55084,161882,93,4281,5649,6091,23500,57801,84100,84976,201164,1289,1295,1303,3357,3624,3…	APBA2,BMP2,BMPR2,COL1A1,DBN1,DLX1,EDN1,EGFR,EPAS1,FOXF1,GATA3,GBX2,GLI2,HOXA3,HOXA4,HOXA5,HOXB3,HOXC5,HOXC6,HES1,IGF2,JAG2,MDFI,ND4,MYF6,MYH10,PDGFB,PDGFRB,PLXNA2,PSPH,RARA,RBBP6,SFRP2,SIX1,ST14,TPM1,XRCC2,SCEL,ALKBH1,GINS1,SEMA3C,SIX2,TRAF3IP1,SALL4,HEG1,SHROOM3,ALX4,RSPO3,OSR1,E2F7,GSC,HLX,ID2,ID3,CXCL8,MFAP2,PDGFA,RARB,SALL1,ZIC1,SOBP,ZFPM1,ACVR2B,MID1,RELN,ROBO1,DAAM2,HES4,ARL6,DISP1,PLD6,COL…
7_Member	GO Biological Processes	GO:0009792	embryo development ending in birth or egg hatching	-9.21639	-5.97083	51/664	321,650,659,1277,1627,1745,1906,1956,2034,2294,2625,2637,2736,3200,3201,3202,3213,3222,3223,3280,3481,3714,4188,4538,4618,4628,5155,5159,5362,5723,5914,5930,6423,6495,6768,7168,7516,8796,8846,9837,10512,10736,26146,57167,57493,57619,60529,84870,130497,144455,145258	APBA2,BMP2,BMPR2,COL1A1,DBN1,DLX1,EDN1,EGFR,EPAS1,FOXF1,GATA3,GBX2,GLI2,HOXA3,HOXA4,HOXA5,HOXB3,HOXC5,HOXC6,HES1,IGF2,JAG2,MDFI,ND4,MYF6,MYH10,PDGFB,PDGFRB,PLXNA2,PSPH,RARA,RBBP6,SFRP2,SIX1,ST14,TPM1,XRCC2,SCEL,ALKBH1,GINS1,SEMA3C,SIX2,TRAF3IP1,SALL4,HEG1,SHROOM3,ALX4,RSPO3,OSR1,E2F7,GSC
7_Member	GO Biological Processes	GO:0043009	chordate embryonic development	-9.1589	-5.95909	50/646	321,650,659,1277,1627,1745,1906,1956,2034,2294,2625,2637,2736,3200,3201,3202,3213,3222,3223,3280,3481,3714,4188,4538,4618,4628,5155,5159,5362,5723,5914,5930,6423,6495,6768,7168,7516,8846,9837,10512,10736,26146,57167,57493,57619,60529,84870,130497,144455,145258	APBA2,BMP2,BMPR2,COL1A1,DBN1,DLX1,EDN1,EGFR,EPAS1,FOXF1,GATA3,GBX2,GLI2,HOXA3,HOXA4,HOXA5,HOXB3,HOXC5,HOXC6,HES1,IGF2,JAG2,MDFI,ND4,MYF6,MYH10,PDGFB,PDGFRB,PLXNA2,PSPH,RARA,RBBP6,SFRP2,SIX1,ST14,TPM1,XRCC2,ALKBH1,GINS1,SEMA3C,SIX2,TRAF3IP1,SALL4,HEG1,SHROOM3,ALX4,RSPO3,OSR1,E2F7,GSC
7_Member	GO Biological Processes	GO:0048568	embryonic organ development	-8.22934	-5.2848	38/445	1906,1956,2034,2294,2625,2637,2736,3142,3200,3201,3202,3213,3280,3398,3399,3481,3576,4188,4237,5154,5155,5159,5914,5915,5930,6299,6495,6768,7545,10736,26146,55084,60529,84870,130497,144455,145258,161882	EDN1,EGFR,EPAS1,FOXF1,GATA3,GBX2,GLI2,HLX,HOXA3,HOXA4,HOXA5,HOXB3,HES1,ID2,ID3,IGF2,CXCL8,MDFI,MFAP2,PDGFA,PDGFB,PDGFRB,RARA,RARB,RBBP6,SALL1,SIX1,ST14,ZIC1,SIX2,TRAF3IP1,SOBP,ALX4,RSPO3,OSR1,E2F7,GSC,ZFPM1
7_Member	GO Biological Processes	GO:0007389	pattern specification process	-7.69765	-4.87805	37/446	93,650,659,1745,1906,2294,2637,2736,3200,3201,3202,3213,3222,3223,3280,4188,4281,4618,5362,5649,6091,6423,6495,7516,7545,10512,10736,23500,26146,57619,57801,60529,84100,84976,130497,145258,201164	ACVR2B,BMP2,BMPR2,DLX1,EDN1,FOXF1,GBX2,GLI2,HOXA3,HOXA4,HOXA5,HOXB3,HOXC5,HOXC6,HES1,MDFI,MID1,MYF6,PLXNA2,RELN,ROBO1,SFRP2,SIX1,XRCC2,ZIC1,SEMA3C,SIX2,DAAM2,TRAF3IP1,SHROOM3,HES4,ALX4,ARL6,DISP1,OSR1,GSC,PLD6
7_Member	GO Biological Processes	GO:0003002	regionalization	-7.60223	-4.80036	32/354	93,650,659,1745,1906,2294,2637,2736,3200,3201,3202,3213,3222,3223,3280,4188,4618,5362,5649,6091,6423,6495,7516,10512,10736,26146,57801,60529,84976,130497,145258,201164	ACVR2B,BMP2,BMPR2,DLX1,EDN1,FOXF1,GBX2,GLI2,HOXA3,HOXA4,HOXA5,HOXB3,HOXC5,HOXC6,HES1,MDFI,MYF6,PLXNA2,RELN,ROBO1,SFRP2,SIX1,XRCC2,SEMA3C,SIX2,TRAF3IP1,HES4,ALX4,DISP1,OSR1,GSC,PLD6
7_Member	GO Biological Processes	GO:0048598	embryonic morphogenesis	-7.43491	-4.68226	44/600	93,659,1289,1295,1303,1906,2294,2625,2637,2736,3142,3200,3201,3202,3213,3280,3357,3398,3481,3624,3693,3714,3909,3911,3912,4188,4237,5914,5915,6299,6423,6495,6768,7545,10736,23767,26146,55084,57167,57619,60529,84870,130497,145258	ACVR2B,BMPR2,COL5A1,COL8A1,COL12A1,EDN1,FOXF1,GATA3,GBX2,GLI2,HLX,HOXA3,HOXA4,HOXA5,HOXB3,HES1,HTR2B,ID2,IGF2,INHBA,ITGB5,JAG2,LAMA3,LAMA5,LAMB1,MDFI,MFAP2,RARA,RARB,SALL1,SFRP2,SIX1,ST14,ZIC1,SIX2,FLRT3,TRAF3IP1,SOBP,SALL4,SHROOM3,ALX4,RSPO3,OSR1,GSC
7_Member	GO Biological Processes	GO:0009952	anterior/posterior pattern specification	-6.82407	-4.3055	23/218	93,650,659,2294,2637,2736,3200,3201,3202,3213,3222,3223,3280,4618,5362,6423,7516,10512,10736,57801,60529,130497,201164	ACVR2B,BMP2,BMPR2,FOXF1,GBX2,GLI2,HOXA3,HOXA4,HOXA5,HOXB3,HOXC5,HOXC6,HES1,MYF6,PLXNA2,SFRP2,XRCC2,SEMA3C,SIX2,HES4,ALX4,OSR1,PLD6
7_Member	GO Biological Processes	GO:0001701	in utero embryonic development	-4.88436	-2.78627	28/385	321,650,1627,1906,1956,2034,2294,2625,2736,3280,3481,3714,4188,4538,4628,5155,5159,5723,5930,6768,7168,7516,8846,9837,57167,57493,84870,144455	APBA2,BMP2,DBN1,EDN1,EGFR,EPAS1,FOXF1,GATA3,GLI2,HES1,IGF2,JAG2,MDFI,ND4,MYH10,PDGFB,PDGFRB,PSPH,RBBP6,ST14,TPM1,XRCC2,ALKBH1,GINS1,SALL4,HEG1,RSPO3,E2F7
7_Member	GO Biological Processes	GO:0048706	embryonic skeletal system development	-4.57246	-2.54291	14/128	1277,1745,3200,3201,3202,3213,3222,3223,4188,6495,10736,60529,130497,145258	COL1A1,DLX1,HOXA3,HOXA4,HOXA5,HOXB3,HOXC5,HOXC6,MDFI,SIX1,SIX2,ALX4,OSR1,GSC
7_Member	GO Biological Processes	GO:0048562	embryonic organ morphogenesis	-4.47349	-2.47793	23/300	1906,2294,2625,2637,2736,3142,3200,3201,3202,3213,3280,3398,4188,4237,5915,6299,6495,7545,10736,55084,60529,130497,145258	EDN1,FOXF1,GATA3,GBX2,GLI2,HLX,HOXA3,HOXA4,HOXA5,HOXB3,HES1,ID2,MDFI,MFAP2,RARB,SALL1,SIX1,ZIC1,SIX2,SOBP,ALX4,OSR1,GSC
7_Member	GO Biological Processes	GO:0048704	embryonic skeletal system morphogenesis	-3.26011	-1.54174	10/96	3200,3201,3202,3213,4188,6495,10736,60529,130497,145258	HOXA3,HOXA4,HOXA5,HOXB3,MDFI,SIX1,SIX2,ALX4,OSR1,GSC
7_Member	GO Biological Processes	GO:0030878	thyroid gland development	-2.44044	-1.00853	4/22	3200,3202,3213,6495	HOXA3,HOXA5,HOXB3,SIX1
8_Summary	GO Biological Processes	GO:0060485	mesenchyme development	-8.94043	-5.78201	30/278	72,650,659,1277,1601,1906,2294,2637,3202,3280,3357,3569,3911,4192,4194,4609,5159,6091,6275,6423,6495,10512,10736,23603,54796,114990,130497,145258,221662,223117,861,1021,2625,4004,5788,55716,93649	ACTG2,BMP2,BMPR2,COL1A1,DAB2,EDN1,FOXF1,GBX2,HOXA5,HES1,HTR2B,IL6,LAMA5,MDK,MDM4,MYC,PDGFRB,ROBO1,S100A4,SFRP2,SIX1,SEMA3C,SIX2,CORO1C,BNC2,VASN,OSR1,GSC,RBM24,SEMA3D,RUNX1,CDK6,GATA3,LMO1,PTPRC,LMBR1L,MYOCD
8_Member	GO Biological Processes	GO:0060485	mesenchyme development	-8.94043	-5.78201	30/278	72,650,659,1277,1601,1906,2294,2637,3202,3280,3357,3569,3911,4192,4194,4609,5159,6091,6275,6423,6495,10512,10736,23603,54796,114990,130497,145258,221662,223117	ACTG2,BMP2,BMPR2,COL1A1,DAB2,EDN1,FOXF1,GBX2,HOXA5,HES1,HTR2B,IL6,LAMA5,MDK,MDM4,MYC,PDGFRB,ROBO1,S100A4,SFRP2,SIX1,SEMA3C,SIX2,CORO1C,BNC2,VASN,OSR1,GSC,RBM24,SEMA3D
8_Member	GO Biological Processes	GO:0048762	mesenchymal cell differentiation	-4.54742	-2.52659	19/218	650,1277,1601,1906,2637,3280,3357,3569,3911,4192,6275,6423,10512,10736,23603,114990,130497,145258,223117	BMP2,COL1A1,DAB2,EDN1,GBX2,HES1,HTR2B,IL6,LAMA5,MDK,S100A4,SFRP2,SEMA3C,SIX2,CORO1C,VASN,OSR1,GSC,SEMA3D
8_Member	GO Biological Processes	GO:0048863	stem cell differentiation	-3.14332	-1.45136	18/258	861,1021,1906,2625,2637,3280,3357,3911,4004,5788,10512,23603,55716,93649,130497,145258,221662,223117	RUNX1,CDK6,EDN1,GATA3,GBX2,HES1,HTR2B,LAMA5,LMO1,PTPRC,SEMA3C,CORO1C,LMBR1L,MYOCD,OSR1,GSC,RBM24,SEMA3D
8_Member	GO Biological Processes	GO:0048864	stem cell development	-3.11452	-1.42793	9/83	1906,2637,3280,3357,3911,5788,10512,23603,223117	EDN1,GBX2,HES1,HTR2B,LAMA5,PTPRC,SEMA3C,CORO1C,SEMA3D
8_Member	GO Biological Processes	GO:0014033	neural crest cell differentiation	-2.931	-1.30753	9/88	1906,2637,3280,3357,3911,10512,23603,145258,223117	EDN1,GBX2,HES1,HTR2B,LAMA5,SEMA3C,CORO1C,GSC,SEMA3D
8_Member	GO Biological Processes	GO:0014032	neural crest cell development	-2.63593	-1.13375	8/79	1906,2637,3280,3357,3911,10512,23603,223117	EDN1,GBX2,HES1,HTR2B,LAMA5,SEMA3C,CORO1C,SEMA3D
8_Member	GO Biological Processes	GO:0014031	mesenchymal cell development	-2.50098	-1.04232	8/83	1906,2637,3280,3357,3911,10512,23603,223117	EDN1,GBX2,HES1,HTR2B,LAMA5,SEMA3C,CORO1C,SEMA3D
8_Member	GO Biological Processes	GO:0001755	neural crest cell migration	-2.25613	-0.882398	6/55	2637,3357,3911,10512,23603,223117	GBX2,HTR2B,LAMA5,SEMA3C,CORO1C,SEMA3D
9_Summary	GO Biological Processes	GO:0007169	transmembrane receptor protein tyrosine kinase signaling pathway	-8.55177	-5.43114	53/737	60,186,627,650,1277,1282,1609,1956,2041,2261,2322,2625,3315,3481,3487,3488,4035,4145,4670,4739,5154,5155,5159,5580,5600,5725,6091,6198,7057,7410,7867,8936,9971,10461,11122,23767,26037,26999,51237,56975,57727,79633,80310,93649,122809,127124,133396,143686,145957,222584,387914,388581,100132074,900,905,1906,3326,3357,4293,4616,5470,5569,5608,5788,6423,7070,9134,11142,54619,55765,57493,63904,93,5649,7…	ACTB,AGTR2,BDNF,BMP2,COL1A1,COL4A1,DGKQ,EGFR,EPHA1,FGFR3,FLT3,GATA3,HSPB1,IGF2,IGFBP4,IGFBP5,LRP1,MATK,HNRNPM,NEDD9,PDGFA,PDGFB,PDGFRB,PRKCD,MAPK11,PTBP1,ROBO1,RPS6KB1,THBS1,VAV2,MAPKAPK3,WASF1,NR1H4,MERTK,PTPRT,FLRT3,SIPA1L1,CYFIP2,MZB1,FAM20C,NCOA5,FAT4,PDGFD,MYOCD,SOCS4,ATP6V1G3,IL31RA,SESN3,NRG4,FAM83B,SHISA2,C1QTNF12,FOXO6,CCNG1,CCNT2,EDN1,HSP90AB1,HTR2B,MAP3K9,GADD45B,PPEF2,PKIA,MAP2K6,PTPR…
9_Member	GO Biological Processes	GO:0007169	transmembrane receptor protein tyrosine kinase signaling pathway	-8.55177	-5.43114	53/737	60,186,627,650,1277,1282,1609,1956,2041,2261,2322,2625,3315,3481,3487,3488,4035,4145,4670,4739,5154,5155,5159,5580,5600,5725,6091,6198,7057,7410,7867,8936,9971,10461,11122,23767,26037,26999,51237,56975,57727,79633,80310,93649,122809,127124,133396,143686,145957,222584,387914,388581,100132074	ACTB,AGTR2,BDNF,BMP2,COL1A1,COL4A1,DGKQ,EGFR,EPHA1,FGFR3,FLT3,GATA3,HSPB1,IGF2,IGFBP4,IGFBP5,LRP1,MATK,HNRNPM,NEDD9,PDGFA,PDGFB,PDGFRB,PRKCD,MAPK11,PTBP1,ROBO1,RPS6KB1,THBS1,VAV2,MAPKAPK3,WASF1,NR1H4,MERTK,PTPRT,FLRT3,SIPA1L1,CYFIP2,MZB1,FAM20C,NCOA5,FAT4,PDGFD,MYOCD,SOCS4,ATP6V1G3,IL31RA,SESN3,NRG4,FAM83B,SHISA2,C1QTNF12,FOXO6
9_Member	GO Biological Processes	GO:0071900	regulation of protein serine/threonine kinase activity	-5.05872	-2.90229	35/528	60,650,900,905,1906,1956,2322,3315,3326,3357,3481,4293,4616,5154,5155,5159,5470,5569,5580,5600,5608,5788,6091,6423,7057,7070,7867,9134,11142,54619,55765,57493,63904,80310,93649	ACTB,BMP2,CCNG1,CCNT2,EDN1,EGFR,FLT3,HSPB1,HSP90AB1,HTR2B,IGF2,MAP3K9,GADD45B,PDGFA,PDGFB,PDGFRB,PPEF2,PKIA,PRKCD,MAPK11,MAP2K6,PTPRC,ROBO1,SFRP2,THBS1,THY1,MAPKAPK3,CCNE2,PKIG,CCNJ,INAVA,HEG1,DUSP21,PDGFD,MYOCD
9_Member	GO Biological Processes	GO:0033674	positive regulation of kinase activity	-4.42291	-2.44581	37/613	93,627,650,905,1609,1906,1956,2041,2261,2322,3326,3357,3481,4293,4616,4739,5154,5155,5159,5580,5600,5608,5649,5788,6091,7057,7098,7295,7410,7867,8525,10461,55615,55765,80310,84630,388121	ACVR2B,BDNF,BMP2,CCNT2,DGKQ,EDN1,EGFR,EPHA1,FGFR3,FLT3,HSP90AB1,HTR2B,IGF2,MAP3K9,GADD45B,NEDD9,PDGFA,PDGFB,PDGFRB,PRKCD,MAPK11,MAP2K6,RELN,PTPRC,ROBO1,THBS1,TLR3,TXN,VAV2,MAPKAPK3,DGKZ,MERTK,PRR5,INAVA,PDGFD,TTBK1,TNFAIP8L3
9_Member	GO Biological Processes	GO:0043410	positive regulation of MAPK cascade	-4.28421	-2.34399	34/552	650,1906,1956,2261,2266,2322,3357,3358,3481,3487,3569,4035,4281,4293,4616,5154,5155,5159,5600,5608,5788,6091,7057,7098,7188,7867,9590,23542,54550,55765,57007,64170,80310,388121	BMP2,EDN1,EGFR,FGFR3,FGG,FLT3,HTR2B,HTR2C,IGF2,IGFBP4,IL6,LRP1,MID1,MAP3K9,GADD45B,PDGFA,PDGFB,PDGFRB,MAPK11,MAP2K6,PTPRC,ROBO1,THBS1,TLR3,TRAF5,MAPKAPK3,AKAP12,MAPK8IP2,NECAB2,INAVA,ACKR3,CARD9,PDGFD,TNFAIP8L3
9_Member	GO Biological Processes	GO:0051347	positive regulation of transferase activity	-3.98925	-2.10905	39/692	93,627,650,905,1609,1906,1956,2041,2261,2322,3326,3357,3481,4293,4609,4616,4739,5154,5155,5159,5580,5600,5608,5649,5788,6091,7057,7098,7295,7410,7867,8525,10461,55615,55765,80310,84630,347735,388121	ACVR2B,BDNF,BMP2,CCNT2,DGKQ,EDN1,EGFR,EPHA1,FGFR3,FLT3,HSP90AB1,HTR2B,IGF2,MAP3K9,MYC,GADD45B,NEDD9,PDGFA,PDGFB,PDGFRB,PRKCD,MAPK11,MAP2K6,RELN,PTPRC,ROBO1,THBS1,TLR3,TXN,VAV2,MAPKAPK3,DGKZ,MERTK,PRR5,INAVA,PDGFD,TTBK1,SERINC2,TNFAIP8L3
9_Member	GO Biological Processes	GO:0043408	regulation of MAPK cascade	-3.53213	-1.74562	40/754	650,1906,1956,2261,2266,2322,3357,3358,3481,3487,3569,4035,4281,4293,4609,4616,5154,5155,5159,5470,5580,5600,5608,5788,6091,6423,7057,7098,7188,7867,9590,23542,54550,55765,57007,63904,64170,65268,80310,388121	BMP2,EDN1,EGFR,FGFR3,FGG,FLT3,HTR2B,HTR2C,IGF2,IGFBP4,IL6,LRP1,MID1,MAP3K9,MYC,GADD45B,PDGFA,PDGFB,PDGFRB,PPEF2,PRKCD,MAPK11,MAP2K6,PTPRC,ROBO1,SFRP2,THBS1,TLR3,TRAF5,MAPKAPK3,AKAP12,MAPK8IP2,NECAB2,INAVA,ACKR3,DUSP21,CARD9,WNK2,PDGFD,TNFAIP8L3
9_Member	GO Biological Processes	GO:0045860	positive regulation of protein kinase activity	-3.42488	-1.66755	31/540	93,627,650,905,1609,1906,1956,2322,3326,3357,3481,4293,4616,4739,5154,5155,5159,5580,5600,5608,5649,5788,6091,7057,7098,7295,7867,55615,55765,80310,84630	ACVR2B,BDNF,BMP2,CCNT2,DGKQ,EDN1,EGFR,FLT3,HSP90AB1,HTR2B,IGF2,MAP3K9,GADD45B,NEDD9,PDGFA,PDGFB,PDGFRB,PRKCD,MAPK11,MAP2K6,RELN,PTPRC,ROBO1,THBS1,TLR3,TXN,MAPKAPK3,PRR5,INAVA,PDGFD,TTBK1
9_Member	GO Biological Processes	GO:0043405	regulation of MAP kinase activity	-3.19381	-1.49345	22/344	650,1906,1956,2322,3357,4293,4616,5154,5155,5159,5470,5580,5600,5608,5788,6091,6423,7057,7867,55765,63904,80310	BMP2,EDN1,EGFR,FLT3,HTR2B,MAP3K9,GADD45B,PDGFA,PDGFB,PDGFRB,PPEF2,PRKCD,MAPK11,MAP2K6,PTPRC,ROBO1,SFRP2,THBS1,MAPKAPK3,INAVA,DUSP21,PDGFD
9_Member	GO Biological Processes	GO:0051897	positive regulation of protein kinase B signaling	-3.08514	-1.4091	14/177	1956,2261,2625,3326,3481,3488,5154,5155,5159,7057,7295,145957,388121,388581	EGFR,FGFR3,GATA3,HSP90AB1,IGF2,IGFBP5,PDGFA,PDGFB,PDGFRB,THBS1,TXN,NRG4,TNFAIP8L3,C1QTNF12
9_Member	GO Biological Processes	GO:0070374	positive regulation of ERK1 and ERK2 cascade	-3.06794	-1.39833	16/219	650,1956,2261,2266,3357,3358,4035,5154,5155,5159,5788,9590,54550,57007,80310,388121	BMP2,EGFR,FGFR3,FGG,HTR2B,HTR2C,LRP1,PDGFA,PDGFB,PDGFRB,PTPRC,AKAP12,NECAB2,ACKR3,PDGFD,TNFAIP8L3
9_Member	GO Biological Processes	GO:0043406	positive regulation of MAP kinase activity	-3.04723	-1.39149	18/263	650,1906,1956,2322,3357,4293,4616,5154,5155,5159,5600,5608,5788,6091,7057,7867,55765,80310	BMP2,EDN1,EGFR,FLT3,HTR2B,MAP3K9,GADD45B,PDGFA,PDGFB,PDGFRB,MAPK11,MAP2K6,PTPRC,ROBO1,THBS1,MAPKAPK3,INAVA,PDGFD
9_Member	GO Biological Processes	GO:0071902	positive regulation of protein serine/threonine kinase activity	-2.8389	-1.26131	21/343	650,905,1906,1956,2322,3326,3357,3481,4293,4616,5154,5155,5159,5600,5608,5788,6091,7057,7867,55765,80310	BMP2,CCNT2,EDN1,EGFR,FLT3,HSP90AB1,HTR2B,IGF2,MAP3K9,GADD45B,PDGFA,PDGFB,PDGFRB,MAPK11,MAP2K6,PTPRC,ROBO1,THBS1,MAPKAPK3,INAVA,PDGFD
9_Member	GO Biological Processes	GO:0051896	regulation of protein kinase B signaling	-2.51473	-1.05052	16/248	1956,2261,2625,3326,3481,3488,5154,5155,5159,7057,7295,23612,143686,145957,388121,388581	EGFR,FGFR3,GATA3,HSP90AB1,IGF2,IGFBP5,PDGFA,PDGFB,PDGFRB,THBS1,TXN,PHLDA3,SESN3,NRG4,TNFAIP8L3,C1QTNF12
9_Member	GO Biological Processes	GO:0043491	protein kinase B signaling	-2.47907	-1.02745	17/273	1956,2261,2625,3326,3481,3488,5154,5155,5159,7057,7295,10461,23612,143686,145957,388121,388581	EGFR,FGFR3,GATA3,HSP90AB1,IGF2,IGFBP5,PDGFA,PDGFB,PDGFRB,THBS1,TXN,MERTK,PHLDA3,SESN3,NRG4,TNFAIP8L3,C1QTNF12
9_Member	GO Biological Processes	GO:0046777	protein autophosphorylation	-2.34903	-0.943711	15/235	1956,2041,2261,2322,4293,5154,5155,5159,5292,5788,7070,7867,65268,80310,150094	EGFR,EPHA1,FGFR3,FLT3,MAP3K9,PDGFA,PDGFB,PDGFRB,PIM1,PTPRC,THY1,MAPKAPK3,WNK2,PDGFD,SIK1
9_Member	GO Biological Processes	GO:0070371	ERK1 and ERK2 cascade	-2.03299	-0.736141	18/328	650,1956,2261,2266,3357,3358,4035,4609,5154,5155,5159,5788,9590,54550,57007,65268,80310,388121	BMP2,EGFR,FGFR3,FGG,HTR2B,HTR2C,LRP1,MYC,PDGFA,PDGFB,PDGFRB,PTPRC,AKAP12,NECAB2,ACKR3,WNK2,PDGFD,TNFAIP8L3
10_Summary	GO Biological Processes	GO:0030155	regulation of cell adhesion	-8.11101	-5.21223	51/716	463,650,683,861,1021,1277,1295,1842,1901,2041,2266,2294,2625,2736,3142,3280,3481,3569,3576,3714,3909,3911,4035,4192,4241,4739,5362,5580,5788,5914,6423,7045,7057,7070,7168,7402,8291,9223,9404,10391,10875,11148,11326,23308,23603,55083,64332,79679,80381,201294,284217,3398,3624,4004,5154,5155,5159,5169,7133,10461,10666,23208,23529,51237,84630,133396,23598,55716,64919,161882,197358,2322,112616,4883,11…	ZFHX3,BMP2,BST1,RUNX1,CDK6,COL1A1,COL8A1,ECM2,S1PR1,EPHA1,FGG,FOXF1,GATA3,GLI2,HLX,HES1,IGF2,IL6,CXCL8,JAG2,LAMA3,LAMA5,LRP1,MDK,MELTF,NEDD9,PLXNA2,PRKCD,PTPRC,RARA,SFRP2,TGFBI,THBS1,THY1,TPM1,UTRN,DYSF,MAGI1,LPXN,CORO2B,FGL2,HHLA2,VSIG4,ICOSLG,CORO1C,KIF26B,NFKBIZ,VTCN1,CD276,UNC13D,LAMA1,ID2,INHBA,LMO1,PDGFA,PDGFB,PDGFRB,ENPP3,TNFRSF1B,MERTK,CD226,SYT11,CLCF1,MZB1,TTBK1,IL31RA,PATZ1,LMBR1L,BCL1…
10_Member	GO Biological Processes	GO:0030155	regulation of cell adhesion	-8.11101	-5.21223	51/716	463,650,683,861,1021,1277,1295,1842,1901,2041,2266,2294,2625,2736,3142,3280,3481,3569,3576,3714,3909,3911,4035,4192,4241,4739,5362,5580,5788,5914,6423,7045,7057,7070,7168,7402,8291,9223,9404,10391,10875,11148,11326,23308,23603,55083,64332,79679,80381,201294,284217	ZFHX3,BMP2,BST1,RUNX1,CDK6,COL1A1,COL8A1,ECM2,S1PR1,EPHA1,FGG,FOXF1,GATA3,GLI2,HLX,HES1,IGF2,IL6,CXCL8,JAG2,LAMA3,LAMA5,LRP1,MDK,MELTF,NEDD9,PLXNA2,PRKCD,PTPRC,RARA,SFRP2,TGFBI,THBS1,THY1,TPM1,UTRN,DYSF,MAGI1,LPXN,CORO2B,FGL2,HHLA2,VSIG4,ICOSLG,CORO1C,KIF26B,NFKBIZ,VTCN1,CD276,UNC13D,LAMA1
10_Member	GO Biological Processes	GO:0045785	positive regulation of cell adhesion	-5.5579	-3.33581	31/416	463,861,1021,1295,1842,2041,2266,2294,2625,2736,3142,3280,3481,3569,4192,4739,5788,5914,6423,7070,7168,7402,8291,9223,11148,23308,55083,64332,79679,80381,201294	ZFHX3,RUNX1,CDK6,COL8A1,ECM2,EPHA1,FGG,FOXF1,GATA3,GLI2,HLX,HES1,IGF2,IL6,MDK,NEDD9,PTPRC,RARA,SFRP2,THY1,TPM1,UTRN,DYSF,MAGI1,HHLA2,ICOSLG,KIF26B,NFKBIZ,VTCN1,CD276,UNC13D
10_Member	GO Biological Processes	GO:0050865	regulation of cell activation	-4.84535	-2.75948	39/632	683,861,2266,2294,2625,2736,3142,3280,3398,3481,3569,3624,4004,4192,5154,5155,5159,5169,5580,5788,5914,7057,7070,7133,10461,10666,10875,11148,11326,23208,23308,23529,51237,64332,79679,80381,84630,133396,201294	BST1,RUNX1,FGG,FOXF1,GATA3,GLI2,HLX,HES1,ID2,IGF2,IL6,INHBA,LMO1,MDK,PDGFA,PDGFB,PDGFRB,ENPP3,PRKCD,PTPRC,RARA,THBS1,THY1,TNFRSF1B,MERTK,CD226,FGL2,HHLA2,VSIG4,SYT11,ICOSLG,CLCF1,MZB1,NFKBIZ,VTCN1,CD276,TTBK1,IL31RA,UNC13D
10_Member	GO Biological Processes	GO:0002694	regulation of leukocyte activation	-3.75786	-1.92115	34/588	683,861,2294,2625,2736,3142,3280,3398,3481,3569,3624,4004,4192,5169,5788,5914,7057,7070,7133,10461,10666,10875,11148,11326,23208,23308,23529,51237,64332,79679,80381,84630,133396,201294	BST1,RUNX1,FOXF1,GATA3,GLI2,HLX,HES1,ID2,IGF2,IL6,INHBA,LMO1,MDK,ENPP3,PTPRC,RARA,THBS1,THY1,TNFRSF1B,MERTK,CD226,FGL2,HHLA2,VSIG4,SYT11,ICOSLG,CLCF1,MZB1,NFKBIZ,VTCN1,CD276,TTBK1,IL31RA,UNC13D
10_Member	GO Biological Processes	GO:0050870	positive regulation of T cell activation	-3.35603	-1.61712	16/206	861,2625,2736,3142,3280,3481,3569,4192,5788,5914,7070,11148,23308,64332,79679,80381	RUNX1,GATA3,GLI2,HLX,HES1,IGF2,IL6,MDK,PTPRC,RARA,THY1,HHLA2,ICOSLG,NFKBIZ,VTCN1,CD276
10_Member	GO Biological Processes	GO:0022409	positive regulation of cell-cell adhesion	-3.35123	-1.61381	19/269	861,2266,2625,2736,3142,3280,3481,3569,4192,5788,5914,7070,9223,11148,23308,55083,64332,79679,80381	RUNX1,FGG,GATA3,GLI2,HLX,HES1,IGF2,IL6,MDK,PTPRC,RARA,THY1,MAGI1,HHLA2,ICOSLG,KIF26B,NFKBIZ,VTCN1,CD276
10_Member	GO Biological Processes	GO:0042110	T cell activation	-3.03527	-1.382	27/472	861,1021,2625,2736,3142,3280,3481,3569,3714,4004,4192,5788,5914,7070,7133,10875,11148,11326,23308,23598,55716,64332,64919,79679,80381,161882,197358	RUNX1,CDK6,GATA3,GLI2,HLX,HES1,IGF2,IL6,JAG2,LMO1,MDK,PTPRC,RARA,THY1,TNFRSF1B,FGL2,HHLA2,VSIG4,ICOSLG,PATZ1,LMBR1L,NFKBIZ,BCL11B,VTCN1,CD276,ZFPM1,NLRC3
10_Member	GO Biological Processes	GO:1903039	positive regulation of leukocyte cell-cell adhesion	-2.9238	-1.30229	16/226	861,2625,2736,3142,3280,3481,3569,4192,5788,5914,7070,11148,23308,64332,79679,80381	RUNX1,GATA3,GLI2,HLX,HES1,IGF2,IL6,MDK,PTPRC,RARA,THY1,HHLA2,ICOSLG,NFKBIZ,VTCN1,CD276
10_Member	GO Biological Processes	GO:0050863	regulation of T cell activation	-2.82036	-1.25004	20/321	861,2625,2736,3142,3280,3481,3569,4004,4192,5788,5914,7070,7133,10875,11148,11326,23308,64332,79679,80381	RUNX1,GATA3,GLI2,HLX,HES1,IGF2,IL6,LMO1,MDK,PTPRC,RARA,THY1,TNFRSF1B,FGL2,HHLA2,VSIG4,ICOSLG,NFKBIZ,VTCN1,CD276
10_Member	GO Biological Processes	GO:0046649	lymphocyte activation	-2.76657	-1.21593	37/748	683,861,1021,2322,2625,2736,3142,3280,3398,3481,3569,3624,3714,4004,4192,5580,5788,5914,7070,7133,10461,10875,11148,11326,23308,23529,23598,51237,55716,64332,64919,79679,80381,112616,161882,197358,201294	BST1,RUNX1,CDK6,FLT3,GATA3,GLI2,HLX,HES1,ID2,IGF2,IL6,INHBA,JAG2,LMO1,MDK,PRKCD,PTPRC,RARA,THY1,TNFRSF1B,MERTK,FGL2,HHLA2,VSIG4,ICOSLG,CLCF1,PATZ1,MZB1,LMBR1L,NFKBIZ,BCL11B,VTCN1,CD276,CMTM7,ZFPM1,NLRC3,UNC13D
10_Member	GO Biological Processes	GO:0070661	leukocyte proliferation	-2.73925	-1.20031	19/303	683,2322,3280,3481,3569,4004,4883,5169,5580,5788,7133,11148,11326,23308,23529,51237,55716,79679,80381	BST1,FLT3,HES1,IGF2,IL6,LMO1,NPR3,ENPP3,PRKCD,PTPRC,TNFRSF1B,HHLA2,VSIG4,ICOSLG,CLCF1,MZB1,LMBR1L,VTCN1,CD276
10_Member	GO Biological Processes	GO:0070663	regulation of leukocyte proliferation	-2.50667	-1.04722	15/226	683,3280,3481,3569,4004,5169,5788,7133,11148,11326,23308,23529,51237,79679,80381	BST1,HES1,IGF2,IL6,LMO1,ENPP3,PTPRC,TNFRSF1B,HHLA2,VSIG4,ICOSLG,CLCF1,MZB1,VTCN1,CD276
10_Member	GO Biological Processes	GO:0046651	lymphocyte proliferation	-2.43111	-1.00362	17/276	683,2322,3280,3481,3569,4004,5580,5788,7133,11148,11326,23308,23529,51237,55716,79679,80381	BST1,FLT3,HES1,IGF2,IL6,LMO1,PRKCD,PTPRC,TNFRSF1B,HHLA2,VSIG4,ICOSLG,CLCF1,MZB1,LMBR1L,VTCN1,CD276
10_Member	GO Biological Processes	GO:0022407	regulation of cell-cell adhesion	-2.41066	-0.989004	23/422	650,861,2266,2625,2736,3142,3280,3481,3569,4192,5580,5788,5914,7070,9223,10875,11148,11326,23308,55083,64332,79679,80381	BMP2,RUNX1,FGG,GATA3,GLI2,HLX,HES1,IGF2,IL6,MDK,PRKCD,PTPRC,RARA,THY1,MAGI1,FGL2,HHLA2,VSIG4,ICOSLG,KIF26B,NFKBIZ,VTCN1,CD276
10_Member	GO Biological Processes	GO:0007159	leukocyte cell-cell adhesion	-2.40366	-0.984923	20/349	119,861,2625,2736,3142,3280,3481,3569,4192,5175,5788,5914,7070,10875,11148,11326,23308,64332,79679,80381	ADD2,RUNX1,GATA3,GLI2,HLX,HES1,IGF2,IL6,MDK,PECAM1,PTPRC,RARA,THY1,FGL2,HHLA2,VSIG4,ICOSLG,NFKBIZ,VTCN1,CD276
10_Member	GO Biological Processes	GO:0032943	mononuclear cell proliferation	-2.38406	-0.968865	17/279	683,2322,3280,3481,3569,4004,5580,5788,7133,11148,11326,23308,23529,51237,55716,79679,80381	BST1,FLT3,HES1,IGF2,IL6,LMO1,PRKCD,PTPRC,TNFRSF1B,HHLA2,VSIG4,ICOSLG,CLCF1,MZB1,LMBR1L,VTCN1,CD276
10_Member	GO Biological Processes	GO:0050670	regulation of lymphocyte proliferation	-2.37464	-0.960868	14/211	683,3280,3481,3569,4004,5788,7133,11148,11326,23308,23529,51237,79679,80381	BST1,HES1,IGF2,IL6,LMO1,PTPRC,TNFRSF1B,HHLA2,VSIG4,ICOSLG,CLCF1,MZB1,VTCN1,CD276
10_Member	GO Biological Processes	GO:0051249	regulation of lymphocyte activation	-2.36998	-0.958093	26/501	683,861,2625,2736,3142,3280,3398,3481,3569,3624,4004,4192,5788,5914,7070,7133,10461,10875,11148,11326,23308,23529,51237,64332,79679,80381	BST1,RUNX1,GATA3,GLI2,HLX,HES1,ID2,IGF2,IL6,INHBA,LMO1,MDK,PTPRC,RARA,THY1,TNFRSF1B,MERTK,FGL2,HHLA2,VSIG4,ICOSLG,CLCF1,MZB1,NFKBIZ,VTCN1,CD276
10_Member	GO Biological Processes	GO:0032944	regulation of mononuclear cell proliferation	-2.33862	-0.9379	14/213	683,3280,3481,3569,4004,5788,7133,11148,11326,23308,23529,51237,79679,80381	BST1,HES1,IGF2,IL6,LMO1,PTPRC,TNFRSF1B,HHLA2,VSIG4,ICOSLG,CLCF1,MZB1,VTCN1,CD276
10_Member	GO Biological Processes	GO:0050867	positive regulation of cell activation	-2.30077	-0.91699	22/406	683,861,2625,2736,3142,3280,3481,3569,4192,5159,5788,5914,7057,7070,10666,11148,23308,23529,64332,79679,80381,84630	BST1,RUNX1,GATA3,GLI2,HLX,HES1,IGF2,IL6,MDK,PDGFRB,PTPRC,RARA,THBS1,THY1,CD226,HHLA2,ICOSLG,CLCF1,NFKBIZ,VTCN1,CD276,TTBK1
10_Member	GO Biological Processes	GO:0050671	positive regulation of lymphocyte proliferation	-2.22763	-0.866886	10/132	683,3280,3481,3569,5788,11148,23308,23529,79679,80381	BST1,HES1,IGF2,IL6,PTPRC,HHLA2,ICOSLG,CLCF1,VTCN1,CD276
10_Member	GO Biological Processes	GO:1903037	regulation of leukocyte cell-cell adhesion	-2.20551	-0.849657	18/315	861,2625,2736,3142,3280,3481,3569,4192,5788,5914,7070,10875,11148,11326,23308,64332,79679,80381	RUNX1,GATA3,GLI2,HLX,HES1,IGF2,IL6,MDK,PTPRC,RARA,THY1,FGL2,HHLA2,VSIG4,ICOSLG,NFKBIZ,VTCN1,CD276
10_Member	GO Biological Processes	GO:0032946	positive regulation of mononuclear cell proliferation	-2.20499	-0.849657	10/133	683,3280,3481,3569,5788,11148,23308,23529,79679,80381	BST1,HES1,IGF2,IL6,PTPRC,HHLA2,ICOSLG,CLCF1,VTCN1,CD276
10_Member	GO Biological Processes	GO:0002696	positive regulation of leukocyte activation	-2.17872	-0.828947	21/391	683,861,2625,2736,3142,3280,3481,3569,4192,5788,5914,7057,7070,10666,11148,23308,23529,64332,79679,80381,84630	BST1,RUNX1,GATA3,GLI2,HLX,HES1,IGF2,IL6,MDK,PTPRC,RARA,THBS1,THY1,CD226,HHLA2,ICOSLG,CLCF1,NFKBIZ,VTCN1,CD276,TTBK1
10_Member	GO Biological Processes	GO:0042102	positive regulation of T cell proliferation	-2.09238	-0.7785	8/97	3280,3481,3569,5788,11148,23308,79679,80381	HES1,IGF2,IL6,PTPRC,HHLA2,ICOSLG,VTCN1,CD276
10_Member	GO Biological Processes	GO:0042129	regulation of T cell proliferation	-2.08726	-0.775631	11/160	3280,3481,3569,4004,5788,7133,11148,11326,23308,79679,80381	HES1,IGF2,IL6,LMO1,PTPRC,TNFRSF1B,HHLA2,VSIG4,ICOSLG,VTCN1,CD276
10_Member	GO Biological Processes	GO:0070665	positive regulation of leukocyte proliferation	-2.03286	-0.736141	10/141	683,3280,3481,3569,5788,11148,23308,23529,79679,80381	BST1,HES1,IGF2,IL6,PTPRC,HHLA2,ICOSLG,CLCF1,VTCN1,CD276
11_Summary	GO Biological Processes	GO:0003205	cardiac chamber development	-8.01908	-5.14149	22/173	287,659,2294,2625,3280,3398,4194,4628,5318,5914,5915,6091,6299,6423,7168,10512,57167,57211,57493,79810,93649,161882,650,1289,1901,3357,5292,6495,27063,79633,7132,7133,56999,72,4609,130497,221662	ANK2,BMPR2,FOXF1,GATA3,HES1,ID2,MDM4,MYH10,PKP2,RARA,RARB,ROBO1,SALL1,SFRP2,TPM1,SEMA3C,SALL4,ADGRG6,HEG1,PTCD2,MYOCD,ZFPM1,BMP2,COL5A1,S1PR1,HTR2B,PIM1,SIX1,ANKRD1,FAT4,TNFRSF1A,TNFRSF1B,ADAMTS9,ACTG2,MYC,OSR1,RBM24
11_Member	GO Biological Processes	GO:0003205	cardiac chamber development	-8.01908	-5.14149	22/173	287,659,2294,2625,3280,3398,4194,4628,5318,5914,5915,6091,6299,6423,7168,10512,57167,57211,57493,79810,93649,161882	ANK2,BMPR2,FOXF1,GATA3,HES1,ID2,MDM4,MYH10,PKP2,RARA,RARB,ROBO1,SALL1,SFRP2,TPM1,SEMA3C,SALL4,ADGRG6,HEG1,PTCD2,MYOCD,ZFPM1
11_Member	GO Biological Processes	GO:0003007	heart morphogenesis	-6.54819	-4.11181	25/261	650,659,1289,1901,2294,2625,3280,3357,3398,4194,5292,5318,5914,5915,6091,6423,6495,7168,10512,27063,57211,57493,79633,79810,161882	BMP2,BMPR2,COL5A1,S1PR1,FOXF1,GATA3,HES1,HTR2B,ID2,MDM4,PIM1,PKP2,RARA,RARB,ROBO1,SFRP2,SIX1,TPM1,SEMA3C,ANKRD1,ADGRG6,HEG1,FAT4,PTCD2,ZFPM1
11_Member	GO Biological Processes	GO:0003231	cardiac ventricle development	-6.46943	-4.04047	17/131	659,2294,2625,3280,3398,4194,5318,6091,6299,6423,7168,10512,57167,57493,79810,93649,161882	BMPR2,FOXF1,GATA3,HES1,ID2,MDM4,PKP2,ROBO1,SALL1,SFRP2,TPM1,SEMA3C,SALL4,HEG1,PTCD2,MYOCD,ZFPM1
11_Member	GO Biological Processes	GO:0003279	cardiac septum development	-5.85922	-3.56789	15/114	287,659,2625,3280,3398,4194,4628,5914,5915,6091,6299,10512,57167,57493,161882	ANK2,BMPR2,GATA3,HES1,ID2,MDM4,MYH10,RARA,RARB,ROBO1,SALL1,SEMA3C,SALL4,HEG1,ZFPM1
11_Member	GO Biological Processes	GO:0003206	cardiac chamber morphogenesis	-5.76911	-3.49872	16/131	659,2294,2625,3280,3398,5318,5914,5915,6091,6423,7168,10512,57211,57493,79810,161882	BMPR2,FOXF1,GATA3,HES1,ID2,PKP2,RARA,RARB,ROBO1,SFRP2,TPM1,SEMA3C,ADGRG6,HEG1,PTCD2,ZFPM1
11_Member	GO Biological Processes	GO:0003170	heart valve development	-4.1421	-2.22332	9/61	650,659,2625,4194,6091,7132,7133,56999,161882	BMP2,BMPR2,GATA3,MDM4,ROBO1,TNFRSF1A,TNFRSF1B,ADAMTS9,ZFPM1
11_Member	GO Biological Processes	GO:0003281	ventricular septum development	-4.10323	-2.19122	10/76	659,2625,3280,3398,4194,6091,6299,57167,57493,161882	BMPR2,GATA3,HES1,ID2,MDM4,ROBO1,SALL1,SALL4,HEG1,ZFPM1
11_Member	GO Biological Processes	GO:0003151	outflow tract morphogenesis	-3.1922	-1.49345	9/81	659,3280,5914,5915,6091,6423,6495,10512,161882	BMPR2,HES1,RARA,RARB,ROBO1,SFRP2,SIX1,SEMA3C,ZFPM1
11_Member	GO Biological Processes	GO:0003179	heart valve morphogenesis	-3.09275	-1.41277	7/52	650,659,2625,4194,6091,56999,161882	BMP2,BMPR2,GATA3,MDM4,ROBO1,ADAMTS9,ZFPM1
11_Member	GO Biological Processes	GO:0072132	mesenchyme morphogenesis	-2.94497	-1.31919	7/55	72,650,2294,4194,4609,6091,130497	ACTG2,BMP2,FOXF1,MDM4,MYC,ROBO1,OSR1
11_Member	GO Biological Processes	GO:0003148	outflow tract septum morphogenesis	-2.90473	-1.29254	5/28	659,5914,5915,6091,10512	BMPR2,RARA,RARB,ROBO1,SEMA3C
11_Member	GO Biological Processes	GO:0060411	cardiac septum morphogenesis	-2.70698	-1.18386	8/77	659,3280,3398,5914,5915,6091,10512,161882	BMPR2,HES1,ID2,RARA,RARB,ROBO1,SEMA3C,ZFPM1
11_Member	GO Biological Processes	GO:0003197	endocardial cushion development	-2.60125	-1.10764	6/47	650,659,2294,4194,6091,221662	BMP2,BMPR2,FOXF1,MDM4,ROBO1,RBM24
11_Member	GO Biological Processes	GO:0003230	cardiac atrium development	-2.40527	-0.985778	5/36	287,659,4194,57493,161882	ANK2,BMPR2,MDM4,HEG1,ZFPM1
11_Member	GO Biological Processes	GO:0003283	atrial septum development	-2.36762	-0.958093	4/23	287,659,4194,161882	ANK2,BMPR2,MDM4,ZFPM1
11_Member	GO Biological Processes	GO:0003181	atrioventricular valve morphogenesis	-2.29857	-0.91699	4/24	650,659,4194,161882	BMP2,BMPR2,MDM4,ZFPM1
11_Member	GO Biological Processes	GO:0003171	atrioventricular valve development	-2.17055	-0.825648	4/26	650,659,4194,161882	BMP2,BMPR2,MDM4,ZFPM1
12_Summary	GO Biological Processes	GO:0030036	actin cytoskeleton organization	-7.73249	-4.8944	49/692	60,119,357,683,752,1265,1465,1466,1627,1901,1906,2041,2059,3551,3693,4035,4192,4628,4739,5154,5159,5580,7114,7138,7168,7171,7226,8936,9260,10391,10411,10753,23500,23603,25802,26037,26053,27063,55160,56203,57221,57381,57619,79822,84168,85458,146206,339451,643338,287,776,5318,165,1277,1278,1289,1303,3326,3861,3872,4130,4281,4744,6423,7373,8076,140766,10769,26146,186,627,659,1621,1956,2266,3357,5743…	ACTB,ADD2,SHROOM2,BST1,FMNL1,CNN2,CSRP1,CSRP2,DBN1,S1PR1,EDN1,EPHA1,EPS8,IKBKB,ITGB5,LRP1,MDK,MYH10,NEDD9,PDGFA,PDGFRB,PRKCD,TMSB4X,TNNT1,TPM1,TPM4,TRPM2,WASF1,PDLIM7,CORO2B,RAPGEF3,CAPN9,DAAM2,CORO1C,LMOD1,SIPA1L1,AUTS2,ANKRD1,ARHGEF10L,LMOD3,ARFGEF3,RHOJ,SHROOM3,ARHGAP28,ANTXR1,DIXDC1,CARMIL2,KLHL17,C15orf62,ANK2,CACNA1D,PKP2,AEBP1,COL1A1,COL1A2,COL5A1,COL12A1,HSP90AB1,KRT14,KRT17,MAP1A,MID1,NE…
12_Member	GO Biological Processes	GO:0030036	actin cytoskeleton organization	-7.73249	-4.8944	49/692	60,119,357,683,752,1265,1465,1466,1627,1901,1906,2041,2059,3551,3693,4035,4192,4628,4739,5154,5159,5580,7114,7138,7168,7171,7226,8936,9260,10391,10411,10753,23500,23603,25802,26037,26053,27063,55160,56203,57221,57381,57619,79822,84168,85458,146206,339451,643338	ACTB,ADD2,SHROOM2,BST1,FMNL1,CNN2,CSRP1,CSRP2,DBN1,S1PR1,EDN1,EPHA1,EPS8,IKBKB,ITGB5,LRP1,MDK,MYH10,NEDD9,PDGFA,PDGFRB,PRKCD,TMSB4X,TNNT1,TPM1,TPM4,TRPM2,WASF1,PDLIM7,CORO2B,RAPGEF3,CAPN9,DAAM2,CORO1C,LMOD1,SIPA1L1,AUTS2,ANKRD1,ARHGEF10L,LMOD3,ARFGEF3,RHOJ,SHROOM3,ARHGAP28,ANTXR1,DIXDC1,CARMIL2,KLHL17,C15orf62
12_Member	GO Biological Processes	GO:0030029	actin filament-based process	-7.22734	-4.54893	52/785	60,119,287,357,683,752,776,1265,1465,1466,1627,1901,1906,2041,2059,3551,3693,4035,4192,4628,4739,5154,5159,5318,5580,7114,7138,7168,7171,7226,8936,9260,10391,10411,10753,23500,23603,25802,26037,26053,27063,55160,56203,57221,57381,57619,79822,84168,85458,146206,339451,643338	ACTB,ADD2,ANK2,SHROOM2,BST1,FMNL1,CACNA1D,CNN2,CSRP1,CSRP2,DBN1,S1PR1,EDN1,EPHA1,EPS8,IKBKB,ITGB5,LRP1,MDK,MYH10,NEDD9,PDGFA,PDGFRB,PKP2,PRKCD,TMSB4X,TNNT1,TPM1,TPM4,TRPM2,WASF1,PDLIM7,CORO2B,RAPGEF3,CAPN9,DAAM2,CORO1C,LMOD1,SIPA1L1,AUTS2,ANKRD1,ARHGEF10L,LMOD3,ARFGEF3,RHOJ,SHROOM3,ARHGAP28,ANTXR1,DIXDC1,CARMIL2,KLHL17,C15orf62
12_Member	GO Biological Processes	GO:0097435	supramolecular fiber organization	-6.79028	-4.28944	47/698	119,165,357,1277,1278,1289,1303,1465,1627,1901,1906,2041,2059,3326,3693,3861,3872,4130,4281,4628,4739,4744,5159,5318,5580,6423,7114,7138,7168,7171,7373,8076,8936,10391,10411,10753,23603,25802,27063,55160,56203,57381,57619,79822,140766,146206,643338	ADD2,AEBP1,SHROOM2,COL1A1,COL1A2,COL5A1,COL12A1,CSRP1,DBN1,S1PR1,EDN1,EPHA1,EPS8,HSP90AB1,ITGB5,KRT14,KRT17,MAP1A,MID1,MYH10,NEDD9,NEFH,PDGFRB,PKP2,PRKCD,SFRP2,TMSB4X,TNNT1,TPM1,TPM4,COL14A1,MFAP5,WASF1,CORO2B,RAPGEF3,CAPN9,CORO1C,LMOD1,ANKRD1,ARHGEF10L,LMOD3,RHOJ,SHROOM3,ARHGAP28,ADAMTS14,CARMIL2,C15orf62
12_Member	GO Biological Processes	GO:0032970	regulation of actin filament-based process	-4.92937	-2.81592	29/404	119,287,683,1265,1627,1901,1906,2041,2059,4035,4192,5154,5159,5318,5580,7114,7168,7226,8936,10391,10411,25802,55160,56203,57381,79822,85458,146206,643338	ADD2,ANK2,BST1,CNN2,DBN1,S1PR1,EDN1,EPHA1,EPS8,LRP1,MDK,PDGFA,PDGFRB,PKP2,PRKCD,TMSB4X,TPM1,TRPM2,WASF1,CORO2B,RAPGEF3,LMOD1,ARHGEF10L,LMOD3,RHOJ,ARHGAP28,DIXDC1,CARMIL2,C15orf62
12_Member	GO Biological Processes	GO:0032956	regulation of actin cytoskeleton organization	-4.54842	-2.52659	26/359	119,683,1627,1901,1906,2041,2059,4035,4192,5154,5159,5580,7114,7168,7226,8936,10391,10411,25802,55160,56203,57381,79822,85458,146206,643338	ADD2,BST1,DBN1,S1PR1,EDN1,EPHA1,EPS8,LRP1,MDK,PDGFA,PDGFRB,PRKCD,TMSB4X,TPM1,TRPM2,WASF1,CORO2B,RAPGEF3,LMOD1,ARHGEF10L,LMOD3,RHOJ,ARHGAP28,DIXDC1,CARMIL2,C15orf62
12_Member	GO Biological Processes	GO:0051493	regulation of cytoskeleton organization	-2.91672	-1.29897	30/555	119,683,1627,1901,1906,2041,2059,4035,4130,4192,4281,5154,5159,5580,7114,7168,7226,8936,10391,10411,10769,25802,26146,55160,56203,57381,79822,85458,146206,643338	ADD2,BST1,DBN1,S1PR1,EDN1,EPHA1,EPS8,LRP1,MAP1A,MDK,MID1,PDGFA,PDGFRB,PRKCD,TMSB4X,TPM1,TRPM2,WASF1,CORO2B,RAPGEF3,PLK2,LMOD1,TRAF3IP1,ARHGEF10L,LMOD3,RHOJ,ARHGAP28,DIXDC1,CARMIL2,C15orf62
12_Member	GO Biological Processes	GO:0007015	actin filament organization	-2.67523	-1.16089	24/426	119,357,1627,1901,2041,2059,3693,4739,5580,7114,7168,7171,8936,10391,10411,23603,25802,55160,56203,57381,57619,79822,146206,643338	ADD2,SHROOM2,DBN1,S1PR1,EPHA1,EPS8,ITGB5,NEDD9,PRKCD,TMSB4X,TPM1,TPM4,WASF1,CORO2B,RAPGEF3,CORO1C,LMOD1,ARHGEF10L,LMOD3,RHOJ,SHROOM3,ARHGAP28,CARMIL2,C15orf62
12_Member	GO Biological Processes	GO:0030837	negative regulation of actin filament polymerization	-2.63769	-1.13375	7/62	119,2059,5580,7114,25802,56203,146206	ADD2,EPS8,PRKCD,TMSB4X,LMOD1,LMOD3,CARMIL2
12_Member	GO Biological Processes	GO:0090066	regulation of anatomical structure size	-2.49936	-1.04148	27/515	119,186,627,659,1621,1627,1906,1956,2059,2266,3326,3357,4035,5580,5743,7114,7410,8936,10512,25802,56203,59272,64798,79822,146206,223117,643338	ADD2,AGTR2,BDNF,BMPR2,DBH,DBN1,EDN1,EGFR,EPS8,FGG,HSP90AB1,HTR2B,LRP1,PRKCD,PTGS2,TMSB4X,VAV2,WASF1,SEMA3C,LMOD1,LMOD3,ACE2,DEPTOR,ARHGAP28,CARMIL2,SEMA3D,C15orf62
12_Member	GO Biological Processes	GO:1902903	regulation of supramolecular fiber organization	-2.44771	-1.01356	21/370	119,165,1627,1901,1906,2041,2059,4130,4281,5580,7114,7168,8936,10391,10411,25802,55160,56203,79822,146206,643338	ADD2,AEBP1,DBN1,S1PR1,EDN1,EPHA1,EPS8,MAP1A,MID1,PRKCD,TMSB4X,TPM1,WASF1,CORO2B,RAPGEF3,LMOD1,ARHGEF10L,LMOD3,ARHGAP28,CARMIL2,C15orf62
12_Member	GO Biological Processes	GO:0110053	regulation of actin filament organization	-2.43111	-1.00362	17/276	119,1627,1901,2041,2059,5580,7114,7168,8936,10391,10411,25802,55160,56203,79822,146206,643338	ADD2,DBN1,S1PR1,EPHA1,EPS8,PRKCD,TMSB4X,TPM1,WASF1,CORO2B,RAPGEF3,LMOD1,ARHGEF10L,LMOD3,ARHGAP28,CARMIL2,C15orf62
12_Member	GO Biological Processes	GO:0051017	actin filament bundle assembly	-2.40226	-0.984923	12/166	119,357,1901,2041,2059,3693,4739,7168,10391,10411,55160,79822	ADD2,SHROOM2,S1PR1,EPHA1,EPS8,ITGB5,NEDD9,TPM1,CORO2B,RAPGEF3,ARHGEF10L,ARHGAP28
12_Member	GO Biological Processes	GO:0061572	actin filament bundle organization	-2.31983	-0.928234	12/170	119,357,1901,2041,2059,3693,4739,7168,10391,10411,55160,79822	ADD2,SHROOM2,S1PR1,EPHA1,EPS8,ITGB5,NEDD9,TPM1,CORO2B,RAPGEF3,ARHGEF10L,ARHGAP28
12_Member	GO Biological Processes	GO:0051693	actin filament capping	-2.30196	-0.91699	5/38	119,2059,25802,56203,146206	ADD2,EPS8,LMOD1,LMOD3,CARMIL2
12_Member	GO Biological Processes	GO:1902904	negative regulation of supramolecular fiber organization	-2.22849	-0.866886	11/153	119,1901,2059,4281,5580,7114,10391,25802,56203,79822,146206	ADD2,S1PR1,EPS8,MID1,PRKCD,TMSB4X,CORO2B,LMOD1,LMOD3,ARHGAP28,CARMIL2
12_Member	GO Biological Processes	GO:0030835	negative regulation of actin filament depolymerization	-2.15936	-0.820489	5/41	119,2059,25802,56203,146206	ADD2,EPS8,LMOD1,LMOD3,CARMIL2
12_Member	GO Biological Processes	GO:0032272	negative regulation of protein polymerization	-2.14326	-0.812094	7/76	119,2059,5580,7114,25802,56203,146206	ADD2,EPS8,PRKCD,TMSB4X,LMOD1,LMOD3,CARMIL2
12_Member	GO Biological Processes	GO:0051129	negative regulation of cellular component organization	-2.13118	-0.805855	35/764	119,666,1901,2059,3551,4035,4241,4281,5580,5909,6457,7057,7070,7114,7132,7133,8291,9711,10391,10411,10512,10769,23208,23603,25802,26146,54550,56203,79822,84168,124930,146206,157285,197358,223117	ADD2,BOK,S1PR1,EPS8,IKBKB,LRP1,MELTF,MID1,PRKCD,RAP1GAP,SH3GL3,THBS1,THY1,TMSB4X,TNFRSF1A,TNFRSF1B,DYSF,RUBCN,CORO2B,RAPGEF3,SEMA3C,PLK2,SYT11,CORO1C,LMOD1,TRAF3IP1,NECAB2,LMOD3,ARHGAP28,ANTXR1,ANKRD13B,CARMIL2,PRAG1,NLRC3,SEMA3D
12_Member	GO Biological Processes	GO:0043242	negative regulation of protein complex disassembly	-2.11278	-0.792643	7/77	119,2059,4281,9711,25802,56203,146206	ADD2,EPS8,MID1,RUBCN,LMOD1,LMOD3,CARMIL2
12_Member	GO Biological Processes	GO:0051494	negative regulation of cytoskeleton organization	-2.10683	-0.790275	11/159	119,1901,2059,4281,5580,7114,10391,25802,56203,79822,146206	ADD2,S1PR1,EPS8,MID1,PRKCD,TMSB4X,CORO2B,LMOD1,LMOD3,ARHGAP28,CARMIL2
12_Member	GO Biological Processes	GO:0032535	regulation of cellular component size	-2.03326	-0.736141	20/378	119,627,659,1627,1906,2059,3326,4035,5580,7114,7410,8936,10512,25802,56203,64798,79822,146206,223117,643338	ADD2,BDNF,BMPR2,DBN1,EDN1,EPS8,HSP90AB1,LRP1,PRKCD,TMSB4X,VAV2,WASF1,SEMA3C,LMOD1,LMOD3,DEPTOR,ARHGAP28,CARMIL2,SEMA3D,C15orf62
13_Summary	GO Biological Processes	GO:0045685	regulation of glial cell differentiation	-7.51599	-4.73115	14/74	443,650,1745,3280,3398,3400,3569,4192,7101,7133,23500,23529,84630,85414,627,861,1021,1289,1956,2625,2736,3142,3202,3399,3488,3624,4035,4241,4609,5155,5318,5725,5914,5915,6423,7070,7098,10512,10736,10769,10875,23603,26287,57801,85458,93649,114990,130497,148979,157285,161882,223117,283659,57165,666,5649,57211,3912,26146	ASPA,BMP2,DLX1,HES1,ID2,ID4,IL6,MDK,NR2E1,TNFRSF1B,DAAM2,CLCF1,TTBK1,SLC45A3,BDNF,RUNX1,CDK6,COL5A1,EGFR,GATA3,GLI2,HLX,HOXA5,ID3,IGFBP5,INHBA,LRP1,MELTF,MYC,PDGFB,PKP2,PTBP1,RARA,RARB,SFRP2,THY1,TLR3,SEMA3C,SIX2,PLK2,FGL2,CORO1C,ANKRD2,HES4,DIXDC1,MYOCD,VASN,OSR1,GLIS1,PRAG1,ZFPM1,SEMA3D,PRTG,GJC2,BOK,RELN,ADGRG6,LAMB1,TRAF3IP1
13_Member	GO Biological Processes	GO:0045685	regulation of glial cell differentiation	-7.51599	-4.73115	14/74	443,650,1745,3280,3398,3400,3569,4192,7101,7133,23500,23529,84630,85414	ASPA,BMP2,DLX1,HES1,ID2,ID4,IL6,MDK,NR2E1,TNFRSF1B,DAAM2,CLCF1,TTBK1,SLC45A3
13_Member	GO Biological Processes	GO:0045596	negative regulation of cell differentiation	-6.13043	-3.76252	48/759	627,650,861,1021,1289,1745,1956,2625,2736,3142,3202,3280,3398,3399,3400,3488,3569,3624,4035,4192,4241,4609,5155,5318,5725,5914,5915,6423,7070,7098,7101,10512,10736,10769,10875,23500,23603,26287,57801,85458,93649,114990,130497,148979,157285,161882,223117,283659	BDNF,BMP2,RUNX1,CDK6,COL5A1,DLX1,EGFR,GATA3,GLI2,HLX,HOXA5,HES1,ID2,ID3,ID4,IGFBP5,IL6,INHBA,LRP1,MDK,MELTF,MYC,PDGFB,PKP2,PTBP1,RARA,RARB,SFRP2,THY1,TLR3,NR2E1,SEMA3C,SIX2,PLK2,FGL2,DAAM2,CORO1C,ANKRD2,HES4,DIXDC1,MYOCD,VASN,OSR1,GLIS1,PRAG1,ZFPM1,SEMA3D,PRTG
13_Member	GO Biological Processes	GO:0014013	regulation of gliogenesis	-5.95069	-3.64297	16/127	443,650,1745,3280,3398,3400,3569,4035,4192,7101,7133,23500,23529,57165,84630,85414	ASPA,BMP2,DLX1,HES1,ID2,ID4,IL6,LRP1,MDK,NR2E1,TNFRSF1B,DAAM2,CLCF1,GJC2,TTBK1,SLC45A3
13_Member	GO Biological Processes	GO:0048713	regulation of oligodendrocyte differentiation	-5.70398	-3.45356	9/40	443,1745,3280,3398,3400,4192,7133,23500,85414	ASPA,DLX1,HES1,ID2,ID4,MDK,TNFRSF1B,DAAM2,SLC45A3
13_Member	GO Biological Processes	GO:0048710	regulation of astrocyte differentiation	-5.61489	-3.38357	8/31	650,3280,3398,3400,3569,7101,23529,84630	BMP2,HES1,ID2,ID4,IL6,NR2E1,CLCF1,TTBK1
13_Member	GO Biological Processes	GO:0010001	glial cell differentiation	-4.87945	-2.78627	20/225	443,650,666,1021,1745,1956,3280,3398,3400,3569,4035,4192,5649,7101,7133,23500,23529,57211,84630,85414	ASPA,BMP2,BOK,CDK6,DLX1,EGFR,HES1,ID2,ID4,IL6,LRP1,MDK,RELN,NR2E1,TNFRSF1B,DAAM2,CLCF1,ADGRG6,TTBK1,SLC45A3
13_Member	GO Biological Processes	GO:0014015	positive regulation of gliogenesis	-4.8549	-2.76568	11/76	443,650,3280,3398,3569,4035,4192,7133,23529,57165,84630	ASPA,BMP2,HES1,ID2,IL6,LRP1,MDK,TNFRSF1B,CLCF1,GJC2,TTBK1
13_Member	GO Biological Processes	GO:0048711	positive regulation of astrocyte differentiation	-4.62793	-2.58648	5/13	650,3280,3398,23529,84630	BMP2,HES1,ID2,CLCF1,TTBK1
13_Member	GO Biological Processes	GO:0048715	negative regulation of oligodendrocyte differentiation	-4.62793	-2.58648	5/13	1745,3280,3398,3400,23500	DLX1,HES1,ID2,ID4,DAAM2
13_Member	GO Biological Processes	GO:0048708	astrocyte differentiation	-4.5363	-2.51833	11/82	650,1021,1956,3280,3398,3400,3569,4035,7101,23529,84630	BMP2,CDK6,EGFR,HES1,ID2,ID4,IL6,LRP1,NR2E1,CLCF1,TTBK1
13_Member	GO Biological Processes	GO:0045687	positive regulation of glial cell differentiation	-4.48654	-2.48263	8/43	443,650,3280,3398,4192,7133,23529,84630	ASPA,BMP2,HES1,ID2,MDK,TNFRSF1B,CLCF1,TTBK1
13_Member	GO Biological Processes	GO:0042063	gliogenesis	-3.99997	-2.11092	22/301	443,650,666,1021,1745,1956,3280,3398,3400,3569,3912,4035,4192,5649,7101,7133,23500,23529,57165,57211,84630,85414	ASPA,BMP2,BOK,CDK6,DLX1,EGFR,HES1,ID2,ID4,IL6,LAMB1,LRP1,MDK,RELN,NR2E1,TNFRSF1B,DAAM2,CLCF1,GJC2,ADGRG6,TTBK1,SLC45A3
13_Member	GO Biological Processes	GO:0045686	negative regulation of glial cell differentiation	-3.8496	-1.99418	6/28	1745,3280,3398,3400,7101,23500	DLX1,HES1,ID2,ID4,NR2E1,DAAM2
13_Member	GO Biological Processes	GO:0048709	oligodendrocyte differentiation	-3.08597	-1.4091	10/101	443,666,1745,3280,3398,3400,4192,7133,23500,85414	ASPA,BOK,DLX1,HES1,ID2,ID4,MDK,TNFRSF1B,DAAM2,SLC45A3
13_Member	GO Biological Processes	GO:0014014	negative regulation of gliogenesis	-2.64976	-1.14122	6/46	1745,3280,3398,3400,7101,23500	DLX1,HES1,ID2,ID4,NR2E1,DAAM2
13_Member	GO Biological Processes	GO:0051961	negative regulation of nervous system development	-2.1781	-0.82894	18/317	627,1745,3280,3398,3400,3569,4035,7070,7101,10512,10769,23500,26146,57801,85458,157285,223117,283659	BDNF,DLX1,HES1,ID2,ID4,IL6,LRP1,THY1,NR2E1,SEMA3C,PLK2,DAAM2,TRAF3IP1,HES4,DIXDC1,PRAG1,SEMA3D,PRTG
13_Member	GO Biological Processes	GO:0010721	negative regulation of cell development	-2.17069	-0.825648	19/342	627,1745,3280,3398,3400,3569,4035,4241,7070,7101,10512,10769,23500,23603,57801,85458,157285,223117,283659	BDNF,DLX1,HES1,ID2,ID4,IL6,LRP1,MELTF,THY1,NR2E1,SEMA3C,PLK2,DAAM2,CORO1C,HES4,DIXDC1,PRAG1,SEMA3D,PRTG
13_Member	GO Biological Processes	GO:0050768	negative regulation of neurogenesis	-2.16173	-0.820489	17/294	627,1745,3280,3398,3400,3569,4035,7070,7101,10512,10769,23500,57801,85458,157285,223117,283659	BDNF,DLX1,HES1,ID2,ID4,IL6,LRP1,THY1,NR2E1,SEMA3C,PLK2,DAAM2,HES4,DIXDC1,PRAG1,SEMA3D,PRTG
14_Summary	GO Biological Processes	GO:0019216	regulation of lipid metabolic process	-7.43995	-4.68226	35/417	650,1154,1609,2053,2224,2261,2322,3158,3357,3358,3398,4047,4199,4597,5154,5155,5159,5580,5743,7132,7410,8525,9612,9711,9971,27063,50486,57406,64919,80207,85414,114898,122809,150094,388121,4023,5283,8526,9388,9651,10924,26751,58488,79887,80157,201164,347735,116255,221955,1906,9415,54995,55809,55825,120227,151742	BMP2,CISH,DGKQ,EPHX2,FDPS,FGFR3,FLT3,HMGCS2,HTR2B,HTR2C,ID2,LSS,ME1,MVD,PDGFA,PDGFB,PDGFRB,PRKCD,PTGS2,TNFRSF1A,VAV2,DGKZ,NCOR2,RUBCN,NR1H4,ANKRD1,G0S2,ABHD6,BCL11B,OPA3,SLC45A3,C1QTNF2,SOCS4,SIK1,TNFAIP8L3,LPL,PIGH,DGKE,LIPG,PLCH2,SMPDL3A,SH3YL1,PCTP,PLBD1,CWH43,PLD6,SERINC2,MOGAT1,DAGLB,EDN1,FADS2,OXSM,TRERF1,PECR,CYP2R1,PPM1L
14_Member	GO Biological Processes	GO:0019216	regulation of lipid metabolic process	-7.43995	-4.68226	35/417	650,1154,1609,2053,2224,2261,2322,3158,3357,3358,3398,4047,4199,4597,5154,5155,5159,5580,5743,7132,7410,8525,9612,9711,9971,27063,50486,57406,64919,80207,85414,114898,122809,150094,388121	BMP2,CISH,DGKQ,EPHX2,FDPS,FGFR3,FLT3,HMGCS2,HTR2B,HTR2C,ID2,LSS,ME1,MVD,PDGFA,PDGFB,PDGFRB,PRKCD,PTGS2,TNFRSF1A,VAV2,DGKZ,NCOR2,RUBCN,NR1H4,ANKRD1,G0S2,ABHD6,BCL11B,OPA3,SLC45A3,C1QTNF2,SOCS4,SIK1,TNFAIP8L3
14_Member	GO Biological Processes	GO:0006644	phospholipid metabolic process	-5.64086	-3.40484	32/433	1154,1609,2224,2261,2322,3158,3357,3358,4023,4597,5154,5155,5159,5283,5580,7410,8525,8526,9388,9651,9711,9971,10924,26751,57406,58488,79887,80157,122809,201164,347735,388121	CISH,DGKQ,FDPS,FGFR3,FLT3,HMGCS2,HTR2B,HTR2C,LPL,MVD,PDGFA,PDGFB,PDGFRB,PIGH,PRKCD,VAV2,DGKZ,DGKE,LIPG,PLCH2,RUBCN,NR1H4,SMPDL3A,SH3YL1,ABHD6,PCTP,PLBD1,CWH43,SOCS4,PLD6,SERINC2,TNFAIP8L3
14_Member	GO Biological Processes	GO:0010511	regulation of phosphatidylinositol biosynthetic process	-4.31633	-2.36449	4/8	3357,3358,5154,5155	HTR2B,HTR2C,PDGFA,PDGFB
14_Member	GO Biological Processes	GO:0071071	regulation of phospholipid biosynthetic process	-3.62181	-1.8182	5/20	3357,3358,5154,5155,9971	HTR2B,HTR2C,PDGFA,PDGFB,NR1H4
14_Member	GO Biological Processes	GO:0046890	regulation of lipid biosynthetic process	-3.45045	-1.682	16/202	650,1609,2224,3357,3358,4047,4597,5154,5155,5580,5743,7132,9971,57406,85414,150094	BMP2,DGKQ,FDPS,HTR2B,HTR2C,LSS,MVD,PDGFA,PDGFB,PRKCD,PTGS2,TNFRSF1A,NR1H4,ABHD6,SLC45A3,SIK1
14_Member	GO Biological Processes	GO:0046486	glycerolipid metabolic process	-2.81066	-1.24533	24/416	1154,1609,3357,3358,4023,5154,5155,5159,5283,8525,8526,9651,9971,26751,57406,58488,79887,80157,116255,122809,150094,201164,221955,347735	CISH,DGKQ,HTR2B,HTR2C,LPL,PDGFA,PDGFB,PDGFRB,PIGH,DGKZ,DGKE,PLCH2,NR1H4,SH3YL1,ABHD6,PCTP,PLBD1,CWH43,MOGAT1,SOCS4,SIK1,PLD6,DAGLB,SERINC2
14_Member	GO Biological Processes	GO:0006650	glycerophospholipid metabolic process	-2.46118	-1.01955	19/321	1154,1609,3357,3358,5154,5155,5159,5283,8525,9651,9971,26751,57406,58488,79887,80157,122809,201164,347735	CISH,DGKQ,HTR2B,HTR2C,PDGFA,PDGFB,PDGFRB,PIGH,DGKZ,PLCH2,NR1H4,SH3YL1,ABHD6,PCTP,PLBD1,CWH43,SOCS4,PLD6,SERINC2
14_Member	GO Biological Processes	GO:0046889	positive regulation of lipid biosynthetic process	-2.43684	-1.00788	8/85	3357,3358,5580,5743,7132,9971,57406,85414	HTR2B,HTR2C,PRKCD,PTGS2,TNFRSF1A,NR1H4,ABHD6,SLC45A3
14_Member	GO Biological Processes	GO:0071073	positive regulation of phospholipid biosynthetic process	-2.33357	-0.9379	3/12	3357,3358,9971	HTR2B,HTR2C,NR1H4
14_Member	GO Biological Processes	GO:0008610	lipid biosynthetic process	-2.32322	-0.928906	34/715	650,1609,1906,2053,2224,3158,3357,3358,4023,4047,4597,5154,5155,5283,5580,5743,7132,8525,8526,9415,9971,26751,54995,55809,55825,57406,58488,80157,85414,116255,120227,150094,151742,201164	BMP2,DGKQ,EDN1,EPHX2,FDPS,HMGCS2,HTR2B,HTR2C,LPL,LSS,MVD,PDGFA,PDGFB,PIGH,PRKCD,PTGS2,TNFRSF1A,DGKZ,DGKE,FADS2,NR1H4,SH3YL1,OXSM,TRERF1,PECR,ABHD6,PCTP,CWH43,SLC45A3,MOGAT1,CYP2R1,SIK1,PPM1L,PLD6
14_Member	GO Biological Processes	GO:0008654	phospholipid biosynthetic process	-2.285	-0.907355	16/262	1609,2224,3158,3357,3358,4597,5154,5155,5283,8525,8526,9971,26751,58488,80157,201164	DGKQ,FDPS,HMGCS2,HTR2B,HTR2C,MVD,PDGFA,PDGFB,PIGH,DGKZ,DGKE,NR1H4,SH3YL1,PCTP,CWH43,PLD6
14_Member	GO Biological Processes	GO:0046488	phosphatidylinositol metabolic process	-2.18281	-0.832415	12/177	1154,3357,3358,5154,5155,5159,5283,9651,26751,79887,80157,122809	CISH,HTR2B,HTR2C,PDGFA,PDGFB,PDGFRB,PIGH,PLCH2,SH3YL1,PLBD1,CWH43,SOCS4
14_Member	GO Biological Processes	GO:0045017	glycerolipid biosynthetic process	-2.07789	-0.767383	15/252	1609,3357,3358,4023,5154,5155,5283,8525,9971,26751,58488,80157,116255,150094,201164	DGKQ,HTR2B,HTR2C,LPL,PDGFA,PDGFB,PIGH,DGKZ,NR1H4,SH3YL1,PCTP,CWH43,MOGAT1,SIK1,PLD6
15_Summary	GO Biological Processes	GO:0060322	head development	-7.24502	-4.54893	52/784	60,186,357,463,650,659,666,1021,1203,1277,1282,1745,1901,1956,2637,2736,3213,3280,3398,3400,3624,3912,4035,4192,4538,4628,5362,5649,5914,5915,6091,6299,6310,6423,7101,7545,8382,23287,23603,23767,55582,57165,63827,64919,79633,84100,84623,84630,85458,145258,339451,431707	ACTB,AGTR2,SHROOM2,ZFHX3,BMP2,BMPR2,BOK,CDK6,CLN5,COL1A1,COL4A1,DLX1,S1PR1,EGFR,GBX2,GLI2,HOXB3,HES1,ID2,ID4,INHBA,LAMB1,LRP1,MDK,ND4,MYH10,PLXNA2,RELN,RARA,RARB,ROBO1,SALL1,ATXN1,SFRP2,NR2E1,ZIC1,NME5,AGTPBP1,CORO1C,FLRT3,KIF27,GJC2,BCAN,BCL11B,FAT4,ARL6,KIRREL3,TTBK1,DIXDC1,GSC,KLHL17,LHX8
15_Member	GO Biological Processes	GO:0060322	head development	-7.24502	-4.54893	52/784	60,186,357,463,650,659,666,1021,1203,1277,1282,1745,1901,1956,2637,2736,3213,3280,3398,3400,3624,3912,4035,4192,4538,4628,5362,5649,5914,5915,6091,6299,6310,6423,7101,7545,8382,23287,23603,23767,55582,57165,63827,64919,79633,84100,84623,84630,85458,145258,339451,431707	ACTB,AGTR2,SHROOM2,ZFHX3,BMP2,BMPR2,BOK,CDK6,CLN5,COL1A1,COL4A1,DLX1,S1PR1,EGFR,GBX2,GLI2,HOXB3,HES1,ID2,ID4,INHBA,LAMB1,LRP1,MDK,ND4,MYH10,PLXNA2,RELN,RARA,RARB,ROBO1,SALL1,ATXN1,SFRP2,NR2E1,ZIC1,NME5,AGTPBP1,CORO1C,FLRT3,KIF27,GJC2,BCAN,BCL11B,FAT4,ARL6,KIRREL3,TTBK1,DIXDC1,GSC,KLHL17,LHX8
15_Member	GO Biological Processes	GO:0007420	brain development	-7.21726	-4.54893	50/741	60,186,357,463,650,659,666,1021,1203,1282,1745,1901,1956,2637,2736,3213,3280,3398,3400,3624,3912,4035,4192,4538,4628,5362,5649,5914,5915,6091,6299,6310,6423,7101,7545,8382,23287,23603,55582,57165,63827,64919,79633,84100,84623,84630,85458,145258,339451,431707	ACTB,AGTR2,SHROOM2,ZFHX3,BMP2,BMPR2,BOK,CDK6,CLN5,COL4A1,DLX1,S1PR1,EGFR,GBX2,GLI2,HOXB3,HES1,ID2,ID4,INHBA,LAMB1,LRP1,MDK,ND4,MYH10,PLXNA2,RELN,RARA,RARB,ROBO1,SALL1,ATXN1,SFRP2,NR2E1,ZIC1,NME5,AGTPBP1,CORO1C,KIF27,GJC2,BCAN,BCL11B,FAT4,ARL6,KIRREL3,TTBK1,DIXDC1,GSC,KLHL17,LHX8
15_Member	GO Biological Processes	GO:0021537	telencephalon development	-6.57986	-4.12824	25/260	650,1021,1745,1956,3280,3398,3400,3624,3912,4035,4192,4628,5649,5914,5915,6091,6299,7101,23287,23603,63827,64919,79633,84623,85458	BMP2,CDK6,DLX1,EGFR,HES1,ID2,ID4,INHBA,LAMB1,LRP1,MDK,MYH10,RELN,RARA,RARB,ROBO1,SALL1,NR2E1,AGTPBP1,CORO1C,BCAN,BCL11B,FAT4,KIRREL3,DIXDC1
15_Member	GO Biological Processes	GO:0030900	forebrain development	-5.24261	-3.07218	29/389	650,1021,1745,1956,2637,2736,3280,3398,3400,3624,3912,4035,4192,4628,5649,5914,5915,6091,6299,7101,23287,23603,63827,64919,79633,84623,85458,145258,431707	BMP2,CDK6,DLX1,EGFR,GBX2,GLI2,HES1,ID2,ID4,INHBA,LAMB1,LRP1,MDK,MYH10,RELN,RARA,RARB,ROBO1,SALL1,NR2E1,AGTPBP1,CORO1C,BCAN,BCL11B,FAT4,KIRREL3,DIXDC1,GSC,LHX8
15_Member	GO Biological Processes	GO:0021543	pallium development	-3.66457	-1.85393	15/174	1021,1745,1956,3400,3912,4035,4192,5649,5914,6091,7101,63827,79633,84623,85458	CDK6,DLX1,EGFR,ID4,LAMB1,LRP1,MDK,RELN,RARA,ROBO1,NR2E1,BCAN,FAT4,KIRREL3,DIXDC1
15_Member	GO Biological Processes	GO:0021766	hippocampus development	-3.1922	-1.49345	9/81	1021,1745,3400,4192,5649,5914,7101,63827,84623	CDK6,DLX1,ID4,MDK,RELN,RARA,NR2E1,BCAN,KIRREL3
15_Member	GO Biological Processes	GO:0021795	cerebral cortex cell migration	-2.75096	-1.20821	6/44	1956,3912,5649,6091,7101,85458	EGFR,LAMB1,RELN,ROBO1,NR2E1,DIXDC1
15_Member	GO Biological Processes	GO:0021761	limbic system development	-2.29469	-0.915741	9/109	1021,1745,3400,4192,5649,5914,7101,63827,84623	CDK6,DLX1,ID4,MDK,RELN,RARA,NR2E1,BCAN,KIRREL3
15_Member	GO Biological Processes	GO:0022029	telencephalon cell migration	-2.10755	-0.790275	6/59	1956,3912,5649,6091,7101,85458	EGFR,LAMB1,RELN,ROBO1,NR2E1,DIXDC1
15_Member	GO Biological Processes	GO:0021987	cerebral cortex development	-2.05089	-0.744837	9/119	1956,3912,4035,4192,5649,6091,7101,79633,85458	EGFR,LAMB1,LRP1,MDK,RELN,ROBO1,NR2E1,FAT4,DIXDC1
15_Member	GO Biological Processes	GO:0021885	forebrain cell migration	-2.00475	-0.71556	6/62	1956,3912,5649,6091,7101,85458	EGFR,LAMB1,RELN,ROBO1,NR2E1,DIXDC1
16_Summary	GO Biological Processes	GO:1903725	regulation of phospholipid metabolic process	-7.16616	-4.54613	15/91	1154,2261,2322,3357,3358,5154,5155,5159,5580,7410,8525,9711,9971,122809,388121,5743,7132,57406,85414	CISH,FGFR3,FLT3,HTR2B,HTR2C,PDGFA,PDGFB,PDGFRB,PRKCD,VAV2,DGKZ,RUBCN,NR1H4,SOCS4,TNFAIP8L3,PTGS2,TNFRSF1A,ABHD6,SLC45A3
16_Member	GO Biological Processes	GO:1903725	regulation of phospholipid metabolic process	-7.16616	-4.54613	15/91	1154,2261,2322,3357,3358,5154,5155,5159,5580,7410,8525,9711,9971,122809,388121	CISH,FGFR3,FLT3,HTR2B,HTR2C,PDGFA,PDGFB,PDGFRB,PRKCD,VAV2,DGKZ,RUBCN,NR1H4,SOCS4,TNFAIP8L3
16_Member	GO Biological Processes	GO:1903727	positive regulation of phospholipid metabolic process	-6.83388	-4.30617	11/49	2261,2322,3357,3358,5155,5159,5580,7410,8525,9971,388121	FGFR3,FLT3,HTR2B,HTR2C,PDGFB,PDGFRB,PRKCD,VAV2,DGKZ,NR1H4,TNFAIP8L3
16_Member	GO Biological Processes	GO:0043550	regulation of lipid kinase activity	-4.64361	-2.59483	10/66	1154,2261,2322,5155,5159,7410,8525,9711,122809,388121	CISH,FGFR3,FLT3,PDGFB,PDGFRB,VAV2,DGKZ,RUBCN,SOCS4,TNFAIP8L3
16_Member	GO Biological Processes	GO:0045834	positive regulation of lipid metabolic process	-4.46159	-2.4713	15/148	2261,2322,3357,3358,5155,5159,5580,5743,7132,7410,8525,9971,57406,85414,388121	FGFR3,FLT3,HTR2B,HTR2C,PDGFB,PDGFRB,PRKCD,PTGS2,TNFRSF1A,VAV2,DGKZ,NR1H4,ABHD6,SLC45A3,TNFAIP8L3
16_Member	GO Biological Processes	GO:0043551	regulation of phosphatidylinositol 3-kinase activity	-4.38145	-2.41496	9/57	1154,2261,2322,5155,5159,7410,9711,122809,388121	CISH,FGFR3,FLT3,PDGFB,PDGFRB,VAV2,RUBCN,SOCS4,TNFAIP8L3
16_Member	GO Biological Processes	GO:0090218	positive regulation of lipid kinase activity	-4.04003	-2.13907	7/37	2261,2322,5155,5159,7410,8525,388121	FGFR3,FLT3,PDGFB,PDGFRB,VAV2,DGKZ,TNFAIP8L3
16_Member	GO Biological Processes	GO:0043552	positive regulation of phosphatidylinositol 3-kinase activity	-3.43585	-1.67537	6/33	2261,2322,5155,5159,7410,388121	FGFR3,FLT3,PDGFB,PDGFRB,VAV2,TNFAIP8L3
17_Summary	GO Biological Processes	GO:0042476	odontogenesis	-7.14652	-4.54083	18/132	93,650,1277,1278,1745,1747,1906,2736,3399,3624,3714,3911,3912,11096,56975,64919,130497,431707	ACVR2B,BMP2,COL1A1,COL1A2,DLX1,DLX3,EDN1,GLI2,ID3,INHBA,JAG2,LAMA5,LAMB1,ADAMTS5,FAM20C,BCL11B,OSR1,LHX8
17_Member	GO Biological Processes	GO:0042476	odontogenesis	-7.14652	-4.54083	18/132	93,650,1277,1278,1745,1747,1906,2736,3399,3624,3714,3911,3912,11096,56975,64919,130497,431707	ACVR2B,BMP2,COL1A1,COL1A2,DLX1,DLX3,EDN1,GLI2,ID3,INHBA,JAG2,LAMA5,LAMB1,ADAMTS5,FAM20C,BCL11B,OSR1,LHX8
17_Member	GO Biological Processes	GO:0042475	odontogenesis of dentin-containing tooth	-3.44719	-1.68034	10/91	93,650,1745,1747,2736,3714,3911,56975,64919,431707	ACVR2B,BMP2,DLX1,DLX3,GLI2,JAG2,LAMA5,FAM20C,BCL11B,LHX8
18_Summary	GO Biological Processes	GO:0007423	sensory organ development	-7.07454	-4.48752	41/554	93,357,627,650,659,1282,1289,1295,1745,1906,1956,2625,2637,2736,3280,3624,3714,4237,4628,5159,5914,5915,6010,6299,6495,7070,7101,7545,10461,10736,23287,26146,54796,55084,57381,64919,79633,84100,130497,145258,284217	ACVR2B,SHROOM2,BDNF,BMP2,BMPR2,COL4A1,COL5A1,COL8A1,DLX1,EDN1,EGFR,GATA3,GBX2,GLI2,HES1,INHBA,JAG2,MFAP2,MYH10,PDGFRB,RARA,RARB,RHO,SALL1,SIX1,THY1,NR2E1,ZIC1,MERTK,SIX2,AGTPBP1,TRAF3IP1,BNC2,SOBP,RHOJ,BCL11B,FAT4,ARL6,OSR1,GSC,LAMA1
18_Member	GO Biological Processes	GO:0007423	sensory organ development	-7.07454	-4.48752	41/554	93,357,627,650,659,1282,1289,1295,1745,1906,1956,2625,2637,2736,3280,3624,3714,4237,4628,5159,5914,5915,6010,6299,6495,7070,7101,7545,10461,10736,23287,26146,54796,55084,57381,64919,79633,84100,130497,145258,284217	ACVR2B,SHROOM2,BDNF,BMP2,BMPR2,COL4A1,COL5A1,COL8A1,DLX1,EDN1,EGFR,GATA3,GBX2,GLI2,HES1,INHBA,JAG2,MFAP2,MYH10,PDGFRB,RARA,RARB,RHO,SALL1,SIX1,THY1,NR2E1,ZIC1,MERTK,SIX2,AGTPBP1,TRAF3IP1,BNC2,SOBP,RHOJ,BCL11B,FAT4,ARL6,OSR1,GSC,LAMA1
18_Member	GO Biological Processes	GO:0061298	retina vasculature development in camera-type eye	-5.04736	-2.90229	6/18	93,659,1282,5159,57381,284217	ACVR2B,BMPR2,COL4A1,PDGFRB,RHOJ,LAMA1
18_Member	GO Biological Processes	GO:0001654	eye development	-4.50746	-2.49517	26/361	93,357,627,659,1282,1289,1295,1745,1956,2625,3624,4237,4628,5159,5914,5915,6010,7070,7101,10461,23287,26146,57381,64919,84100,284217	ACVR2B,SHROOM2,BDNF,BMPR2,COL4A1,COL5A1,COL8A1,DLX1,EGFR,GATA3,INHBA,MFAP2,MYH10,PDGFRB,RARA,RARB,RHO,THY1,NR2E1,MERTK,AGTPBP1,TRAF3IP1,RHOJ,BCL11B,ARL6,LAMA1
18_Member	GO Biological Processes	GO:0150063	visual system development	-4.42664	-2.44693	26/365	93,357,627,659,1282,1289,1295,1745,1956,2625,3624,4237,4628,5159,5914,5915,6010,7070,7101,10461,23287,26146,57381,64919,84100,284217	ACVR2B,SHROOM2,BDNF,BMPR2,COL4A1,COL5A1,COL8A1,DLX1,EGFR,GATA3,INHBA,MFAP2,MYH10,PDGFRB,RARA,RARB,RHO,THY1,NR2E1,MERTK,AGTPBP1,TRAF3IP1,RHOJ,BCL11B,ARL6,LAMA1
18_Member	GO Biological Processes	GO:0048880	sensory system development	-4.32764	-2.37334	26/370	93,357,627,659,1282,1289,1295,1745,1956,2625,3624,4237,4628,5159,5914,5915,6010,7070,7101,10461,23287,26146,57381,64919,84100,284217	ACVR2B,SHROOM2,BDNF,BMPR2,COL4A1,COL5A1,COL8A1,DLX1,EGFR,GATA3,INHBA,MFAP2,MYH10,PDGFRB,RARA,RARB,RHO,THY1,NR2E1,MERTK,AGTPBP1,TRAF3IP1,RHOJ,BCL11B,ARL6,LAMA1
18_Member	GO Biological Processes	GO:0060041	retina development in camera-type eye	-3.56509	-1.7751	13/140	93,659,1282,1745,4628,5159,6010,7070,7101,10461,57381,84100,284217	ACVR2B,BMPR2,COL4A1,DLX1,MYH10,PDGFRB,RHO,THY1,NR2E1,MERTK,RHOJ,ARL6,LAMA1
18_Member	GO Biological Processes	GO:0043010	camera-type eye development	-3.3802	-1.63371	21/311	93,357,659,1282,1295,1745,1956,2625,3624,4628,5159,5914,6010,7070,7101,10461,26146,57381,64919,84100,284217	ACVR2B,SHROOM2,BMPR2,COL4A1,COL8A1,DLX1,EGFR,GATA3,INHBA,MYH10,PDGFRB,RARA,RHO,THY1,NR2E1,MERTK,TRAF3IP1,RHOJ,BCL11B,ARL6,LAMA1
18_Member	GO Biological Processes	GO:0061299	retina vasculature morphogenesis in camera-type eye	-2.44893	-1.01404	3/11	1282,57381,284217	COL4A1,RHOJ,LAMA1
19_Summary	GO Biological Processes	GO:0072111	cell proliferation involved in kidney development	-6.90467	-4.35666	8/22	650,2625,4609,5154,5155,5159,80310,130497,186,6495,10736,79633,3280,5175,1906,1956,2322,3357,4883,5649,6198,9651,55615,79899,197358,205428,388121,4035,93649,84623,1021,2495,3488,4192,6282,7168,2266,5580,7057,213,2162,3481,3674,7114,9711	BMP2,GATA3,MYC,PDGFA,PDGFB,PDGFRB,PDGFD,OSR1,AGTR2,SIX1,SIX2,FAT4,HES1,PECAM1,EDN1,EGFR,FLT3,HTR2B,NPR3,RELN,RPS6KB1,PLCH2,PRR5,PRR5L,NLRC3,DIPK2A,TNFAIP8L3,LRP1,MYOCD,KIRREL3,CDK6,FTH1,IGFBP5,MDK,S100A11,TPM1,FGG,PRKCD,THBS1,ALB,F13A1,IGF2,ITGA2B,TMSB4X,RUBCN
19_Member	GO Biological Processes	GO:0072111	cell proliferation involved in kidney development	-6.90467	-4.35666	8/22	650,2625,4609,5154,5155,5159,80310,130497	BMP2,GATA3,MYC,PDGFA,PDGFB,PDGFRB,PDGFD,OSR1
19_Member	GO Biological Processes	GO:0090183	regulation of kidney development	-6.20711	-3.82685	11/56	186,2625,4609,5154,5155,5159,6495,10736,79633,80310,130497	AGTR2,GATA3,MYC,PDGFA,PDGFB,PDGFRB,SIX1,SIX2,FAT4,PDGFD,OSR1
19_Member	GO Biological Processes	GO:0072012	glomerulus vasculature development	-4.99262	-2.861	7/27	3280,5154,5155,5159,5175,80310,130497	HES1,PDGFA,PDGFB,PDGFRB,PECAM1,PDGFD,OSR1
19_Member	GO Biological Processes	GO:0061437	renal system vasculature development	-4.77007	-2.69737	7/29	3280,5154,5155,5159,5175,80310,130497	HES1,PDGFA,PDGFB,PDGFRB,PECAM1,PDGFD,OSR1
19_Member	GO Biological Processes	GO:0061440	kidney vasculature development	-4.77007	-2.69737	7/29	3280,5154,5155,5159,5175,80310,130497	HES1,PDGFA,PDGFB,PDGFRB,PECAM1,PDGFD,OSR1
19_Member	GO Biological Processes	GO:0090184	positive regulation of kidney development	-4.72803	-2.6681	8/40	186,2625,4609,5154,5155,5159,6495,80310	AGTR2,GATA3,MYC,PDGFA,PDGFB,PDGFRB,SIX1,PDGFD
19_Member	GO Biological Processes	GO:0048017	inositol lipid-mediated signaling	-4.64235	-2.59483	18/196	1906,1956,2322,2625,3357,4883,5154,5155,5159,5649,6198,9651,55615,79899,80310,197358,205428,388121	EDN1,EGFR,FLT3,GATA3,HTR2B,NPR3,PDGFA,PDGFB,PDGFRB,RELN,RPS6KB1,PLCH2,PRR5,PRR5L,PDGFD,NLRC3,DIPK2A,TNFAIP8L3
19_Member	GO Biological Processes	GO:0035793	positive regulation of metanephric mesenchymal cell migration by platelet-derived growth factor rece	-4.58922	-2.55673	3/3	5154,5155,5159	PDGFA,PDGFB,PDGFRB
19_Member	GO Biological Processes	GO:1900238	regulation of metanephric mesenchymal cell migration by platelet-derived growth factor receptor-beta	-4.58922	-2.55673	3/3	5154,5155,5159	PDGFA,PDGFB,PDGFRB
19_Member	GO Biological Processes	GO:2000591	positive regulation of metanephric mesenchymal cell migration	-4.58922	-2.55673	3/3	5154,5155,5159	PDGFA,PDGFB,PDGFRB
19_Member	GO Biological Processes	GO:0035791	platelet-derived growth factor receptor-beta signaling pathway	-4.44675	-2.46178	5/14	4035,5154,5155,5159,93649	LRP1,PDGFA,PDGFB,PDGFRB,MYOCD
19_Member	GO Biological Processes	GO:0072216	positive regulation of metanephros development	-4.44675	-2.46178	5/14	186,4609,5154,5155,5159	AGTR2,MYC,PDGFA,PDGFB,PDGFRB
19_Member	GO Biological Processes	GO:0072215	regulation of metanephros development	-4.36682	-2.40506	6/23	186,4609,5154,5155,5159,79633	AGTR2,MYC,PDGFA,PDGFB,PDGFRB,FAT4
19_Member	GO Biological Processes	GO:1901722	regulation of cell proliferation involved in kidney development	-4.28135	-2.34399	5/15	2625,4609,5154,5155,80310	GATA3,MYC,PDGFA,PDGFB,PDGFD
19_Member	GO Biological Processes	GO:0048015	phosphatidylinositol-mediated signaling	-4.21818	-2.29021	17/192	1906,1956,2322,2625,3357,4883,5154,5155,5159,5649,6198,9651,55615,79899,80310,197358,205428	EDN1,EGFR,FLT3,GATA3,HTR2B,NPR3,PDGFA,PDGFB,PDGFRB,RELN,RPS6KB1,PLCH2,PRR5,PRR5L,PDGFD,NLRC3,DIPK2A
19_Member	GO Biological Processes	GO:0035788	cell migration involved in metanephros development	-3.99686	-2.11092	3/4	5154,5155,5159	PDGFA,PDGFB,PDGFRB
19_Member	GO Biological Processes	GO:0035789	metanephric mesenchymal cell migration	-3.99686	-2.11092	3/4	5154,5155,5159	PDGFA,PDGFB,PDGFRB
19_Member	GO Biological Processes	GO:2000589	regulation of metanephric mesenchymal cell migration	-3.99686	-2.11092	3/4	5154,5155,5159	PDGFA,PDGFB,PDGFRB
19_Member	GO Biological Processes	GO:0032835	glomerulus development	-3.9221	-2.05211	9/65	186,3280,5154,5155,5159,5175,80310,84623,130497	AGTR2,HES1,PDGFA,PDGFB,PDGFRB,PECAM1,PDGFD,KIRREL3,OSR1
19_Member	GO Biological Processes	GO:0048145	regulation of fibroblast proliferation	-3.8217	-1.97079	10/82	186,1021,1956,2495,4609,5154,5155,5159,80310,197358	AGTR2,CDK6,EGFR,FTH1,MYC,PDGFA,PDGFB,PDGFRB,PDGFD,NLRC3
19_Member	GO Biological Processes	GO:0048144	fibroblast proliferation	-3.77743	-1.93555	10/83	186,1021,1956,2495,4609,5154,5155,5159,80310,197358	AGTR2,CDK6,EGFR,FTH1,MYC,PDGFA,PDGFB,PDGFRB,PDGFD,NLRC3
19_Member	GO Biological Processes	GO:0014065	phosphatidylinositol 3-kinase signaling	-3.75735	-1.92115	14/152	1906,1956,2322,2625,3357,5154,5155,5159,5649,55615,79899,80310,197358,205428	EDN1,EGFR,FLT3,GATA3,HTR2B,PDGFA,PDGFB,PDGFRB,RELN,PRR5,PRR5L,PDGFD,NLRC3,DIPK2A
19_Member	GO Biological Processes	GO:0014910	regulation of smooth muscle cell migration	-3.69098	-1.87677	10/85	3488,4035,4192,5154,5155,5159,6282,7168,80310,93649	IGFBP5,LRP1,MDK,PDGFA,PDGFB,PDGFRB,S100A11,TPM1,PDGFD,MYOCD
19_Member	GO Biological Processes	GO:0035787	cell migration involved in kidney development	-3.6086	-1.81191	3/5	5154,5155,5159	PDGFA,PDGFB,PDGFRB
19_Member	GO Biological Processes	GO:0014812	muscle cell migration	-3.55221	-1.76402	11/105	3488,4035,4192,5154,5155,5159,6282,6495,7168,80310,93649	IGFBP5,LRP1,MDK,PDGFA,PDGFB,PDGFRB,S100A11,SIX1,TPM1,PDGFD,MYOCD
19_Member	GO Biological Processes	GO:0072110	glomerular mesangial cell proliferation	-3.50796	-1.72975	4/12	5154,5155,5159,80310	PDGFA,PDGFB,PDGFRB,PDGFD
19_Member	GO Biological Processes	GO:0014909	smooth muscle cell migration	-3.40866	-1.65756	10/92	3488,4035,4192,5154,5155,5159,6282,7168,80310,93649	IGFBP5,LRP1,MDK,PDGFA,PDGFB,PDGFRB,S100A11,TPM1,PDGFD,MYOCD
19_Member	GO Biological Processes	GO:0014911	positive regulation of smooth muscle cell migration	-3.30783	-1.57784	7/48	3488,4035,4192,5155,5159,6282,80310	IGFBP5,LRP1,MDK,PDGFB,PDGFRB,S100A11,PDGFD
19_Member	GO Biological Processes	GO:0048146	positive regulation of fibroblast proliferation	-3.19753	-1.49345	7/50	1021,1956,4609,5154,5155,5159,80310	CDK6,EGFR,MYC,PDGFA,PDGFB,PDGFRB,PDGFD
19_Member	GO Biological Processes	GO:0072224	metanephric glomerulus development	-2.98346	-1.34713	4/16	186,5155,5159,130497	AGTR2,PDGFB,PDGFRB,OSR1
19_Member	GO Biological Processes	GO:0090192	regulation of glomerulus development	-2.98346	-1.34713	4/16	186,5154,5155,80310	AGTR2,PDGFA,PDGFB,PDGFD
19_Member	GO Biological Processes	GO:0072239	metanephric glomerulus vasculature development	-2.88939	-1.28837	3/8	5155,5159,130497	PDGFB,PDGFRB,OSR1
19_Member	GO Biological Processes	GO:1901724	positive regulation of cell proliferation involved in kidney development	-2.88939	-1.28837	3/8	4609,5155,80310	MYC,PDGFB,PDGFD
19_Member	GO Biological Processes	GO:0072109	glomerular mesangium development	-2.87717	-1.28266	4/17	5154,5155,5159,80310	PDGFA,PDGFB,PDGFRB,PDGFD
19_Member	GO Biological Processes	GO:0014066	regulation of phosphatidylinositol 3-kinase signaling	-2.82711	-1.25467	11/128	1956,2322,5154,5155,5159,5649,55615,79899,80310,197358,205428	EGFR,FLT3,PDGFA,PDGFB,PDGFRB,RELN,PRR5,PRR5L,PDGFD,NLRC3,DIPK2A
19_Member	GO Biological Processes	GO:0010544	negative regulation of platelet activation	-2.68576	-1.16809	4/19	2266,5154,5155,5580	FGG,PDGFA,PDGFB,PRKCD
19_Member	GO Biological Processes	GO:0071670	smooth muscle cell chemotaxis	-2.57763	-1.09131	3/10	4192,5159,80310	MDK,PDGFRB,PDGFD
19_Member	GO Biological Processes	GO:0030195	negative regulation of blood coagulation	-2.50813	-1.04722	6/49	1906,2266,5154,5155,5580,7057	EDN1,FGG,PDGFA,PDGFB,PRKCD,THBS1
19_Member	GO Biological Processes	GO:1900047	negative regulation of hemostasis	-2.4634	-1.01955	6/50	1906,2266,5154,5155,5580,7057	EDN1,FGG,PDGFA,PDGFB,PRKCD,THBS1
19_Member	GO Biological Processes	GO:0072124	regulation of glomerular mesangial cell proliferation	-2.44893	-1.01404	3/11	5154,5155,80310	PDGFA,PDGFB,PDGFD
19_Member	GO Biological Processes	GO:0090193	positive regulation of glomerulus development	-2.44893	-1.01404	3/11	186,5155,80310	AGTR2,PDGFB,PDGFD
19_Member	GO Biological Processes	GO:0050819	negative regulation of coagulation	-2.33594	-0.9379	6/53	1906,2266,5154,5155,5580,7057	EDN1,FGG,PDGFA,PDGFB,PRKCD,THBS1
19_Member	GO Biological Processes	GO:0002576	platelet degranulation	-2.32088	-0.928605	10/128	213,2162,2266,3481,3674,5154,5155,5175,7057,7114	ALB,F13A1,FGG,IGF2,ITGA2B,PDGFA,PDGFB,PECAM1,THBS1,TMSB4X
19_Member	GO Biological Processes	GO:0014068	positive regulation of phosphatidylinositol 3-kinase signaling	-2.3147	-0.925792	8/89	2322,5154,5155,5159,5649,55615,79899,80310	FLT3,PDGFA,PDGFB,PDGFRB,RELN,PRR5,PRR5L,PDGFD
19_Member	GO Biological Processes	GO:0048008	platelet-derived growth factor receptor signaling pathway	-2.1434	-0.812094	6/58	4035,5154,5155,5159,80310,93649	LRP1,PDGFA,PDGFB,PDGFRB,PDGFD,MYOCD
19_Member	GO Biological Processes	GO:1903726	negative regulation of phospholipid metabolic process	-2.13401	-0.80804	3/14	5154,5155,9711	PDGFA,PDGFB,RUBCN
20_Summary	GO Biological Processes	GO:0030168	platelet activation	-6.8024	-4.29279	19/154	60,1277,1278,1465,1609,2266,2814,3315,3569,3674,5154,5155,5580,7410,8525,8526,10398,10461,57113,1289,1906,1956,2162,2294,2625,3399,3624,4035,4192,4618,4628,4638,5026,5159,5175,6521,7057,7168,8291,10894,23208,23767,131566,146206,161882,4513,4883,6337,9612,10391,57493,5318	ACTB,COL1A1,COL1A2,CSRP1,DGKQ,FGG,GP5,HSPB1,IL6,ITGA2B,PDGFA,PDGFB,PRKCD,VAV2,DGKZ,DGKE,MYL9,MERTK,TRPC7,COL5A1,EDN1,EGFR,F13A1,FOXF1,GATA3,ID3,INHBA,LRP1,MDK,MYF6,MYH10,MYLK,P2RX5,PDGFRB,PECAM1,SLC4A1,THBS1,TPM1,DYSF,LYVE1,SYT11,FLRT3,DCBLD2,CARMIL2,ZFPM1,COX2,NPR3,SCNN1A,NCOR2,CORO2B,HEG1,PKP2
20_Member	GO Biological Processes	GO:0030168	platelet activation	-6.8024	-4.29279	19/154	60,1277,1278,1465,1609,2266,2814,3315,3569,3674,5154,5155,5580,7410,8525,8526,10398,10461,57113	ACTB,COL1A1,COL1A2,CSRP1,DGKQ,FGG,GP5,HSPB1,IL6,ITGA2B,PDGFA,PDGFB,PRKCD,VAV2,DGKZ,DGKE,MYL9,MERTK,TRPC7
20_Member	GO Biological Processes	GO:0009611	response to wounding	-6.12509	-3.76252	45/691	60,1277,1278,1289,1465,1609,1906,1956,2162,2266,2294,2625,2814,3315,3399,3569,3624,3674,4035,4192,4618,4628,4638,5026,5154,5155,5159,5175,5580,6521,7057,7168,7410,8291,8525,8526,10398,10461,10894,23208,23767,57113,131566,146206,161882	ACTB,COL1A1,COL1A2,COL5A1,CSRP1,DGKQ,EDN1,EGFR,F13A1,FGG,FOXF1,GATA3,GP5,HSPB1,ID3,IL6,INHBA,ITGA2B,LRP1,MDK,MYF6,MYH10,MYLK,P2RX5,PDGFA,PDGFB,PDGFRB,PECAM1,PRKCD,SLC4A1,THBS1,TPM1,VAV2,DYSF,DGKZ,DGKE,MYL9,MERTK,LYVE1,SYT11,FLRT3,TRPC7,DCBLD2,CARMIL2,ZFPM1
20_Member	GO Biological Processes	GO:0042060	wound healing	-5.79057	-3.51504	39/576	60,1277,1278,1289,1465,1609,1906,1956,2162,2266,2625,2814,3315,3569,3674,4192,4618,4628,4638,5026,5154,5155,5159,5175,5580,6521,7057,7168,7410,8291,8525,8526,10398,10461,23208,57113,131566,146206,161882	ACTB,COL1A1,COL1A2,COL5A1,CSRP1,DGKQ,EDN1,EGFR,F13A1,FGG,GATA3,GP5,HSPB1,IL6,ITGA2B,MDK,MYF6,MYH10,MYLK,P2RX5,PDGFA,PDGFB,PDGFRB,PECAM1,PRKCD,SLC4A1,THBS1,TPM1,VAV2,DYSF,DGKZ,DGKE,MYL9,MERTK,SYT11,TRPC7,DCBLD2,CARMIL2,ZFPM1
20_Member	GO Biological Processes	GO:0007596	blood coagulation	-5.04759	-2.90229	26/336	60,1277,1278,1465,1609,1906,2162,2266,2625,2814,3315,3569,3674,5026,5154,5155,5580,6521,7057,7410,8525,8526,10398,10461,57113,161882	ACTB,COL1A1,COL1A2,CSRP1,DGKQ,EDN1,F13A1,FGG,GATA3,GP5,HSPB1,IL6,ITGA2B,P2RX5,PDGFA,PDGFB,PRKCD,SLC4A1,THBS1,VAV2,DGKZ,DGKE,MYL9,MERTK,TRPC7,ZFPM1
20_Member	GO Biological Processes	GO:0007599	hemostasis	-4.9345	-2.81748	26/341	60,1277,1278,1465,1609,1906,2162,2266,2625,2814,3315,3569,3674,5026,5154,5155,5580,6521,7057,7410,8525,8526,10398,10461,57113,161882	ACTB,COL1A1,COL1A2,CSRP1,DGKQ,EDN1,F13A1,FGG,GATA3,GP5,HSPB1,IL6,ITGA2B,P2RX5,PDGFA,PDGFB,PRKCD,SLC4A1,THBS1,VAV2,DGKZ,DGKE,MYL9,MERTK,TRPC7,ZFPM1
20_Member	GO Biological Processes	GO:0050817	coagulation	-4.9122	-2.80229	26/342	60,1277,1278,1465,1609,1906,2162,2266,2625,2814,3315,3569,3674,5026,5154,5155,5580,6521,7057,7410,8525,8526,10398,10461,57113,161882	ACTB,COL1A1,COL1A2,CSRP1,DGKQ,EDN1,F13A1,FGG,GATA3,GP5,HSPB1,IL6,ITGA2B,P2RX5,PDGFA,PDGFB,PRKCD,SLC4A1,THBS1,VAV2,DGKZ,DGKE,MYL9,MERTK,TRPC7,ZFPM1
20_Member	GO Biological Processes	GO:0050878	regulation of body fluid levels	-4.26605	-2.33105	32/507	60,1277,1278,1465,1609,1906,2162,2266,2625,2814,3315,3569,3674,4513,4883,5026,5154,5155,5580,6337,6521,7057,7410,8525,8526,9612,10391,10398,10461,57113,57493,161882	ACTB,COL1A1,COL1A2,CSRP1,DGKQ,EDN1,F13A1,FGG,GATA3,GP5,HSPB1,IL6,ITGA2B,COX2,NPR3,P2RX5,PDGFA,PDGFB,PRKCD,SCNN1A,SLC4A1,THBS1,VAV2,DGKZ,DGKE,NCOR2,CORO2B,MYL9,MERTK,TRPC7,HEG1,ZFPM1
20_Member	GO Biological Processes	GO:0070527	platelet aggregation	-2.72064	-1.19135	7/60	60,1465,2266,3315,3674,5580,10398	ACTB,CSRP1,FGG,HSPB1,ITGA2B,PRKCD,MYL9
20_Member	GO Biological Processes	GO:0034109	homotypic cell-cell adhesion	-2.46864	-1.01955	8/84	60,1465,2266,3315,3674,5318,5580,10398	ACTB,CSRP1,FGG,HSPB1,ITGA2B,PKP2,PRKCD,MYL9

## Sheet: MYOD1KO 5day VS 0day UP
GroupID	Category	Term	Description	LogP	Log(q-value)	InTerm_InList	Genes	Symbols
1_Summary	GO Biological Processes	GO:0006614	SRP-dependent cotranslational protein targeting to membrane	-58.3871	-54.3231	63/95	4736,6122,6124,6125,6128,6129,6130,6132,6133,6135,6136,6137,6138,6139,6142,6144,6146,6147,6156,6157,6159,6160,6161,6164,6165,6167,6168,6175,6176,6181,6187,6188,6189,6192,6194,6201,6202,6204,6205,6206,6207,6208,6209,6217,6218,6223,6224,6227,6228,6229,6230,6231,6232,6233,6234,6235,6730,7311,9045,9349,10952,11224,25873,23204,6262,28972,60559,3638,10134,11014,11015,3646,26986,51594,1974,2332,5610,635…	RPL10A,RPL3,RPL4,RPL5,RPL6,RPL7,RPL7A,RPL8,RPL9,RPL11,RPL12,RPL13,RPL15,RPL17,RPL18A,RPL21,RPL22,RPL23A,RPL30,RPL27A,RPL29,RPL31,RPL32,RPL34,RPL35A,RPL37,RPL37A,RPLP0,RPLP1,RPLP2,RPS2,RPS3,RPS3A,RPS4Y1,RPS6,RPS7,RPS8,RPS10,RPS11,RPS12,RPS13,RPS14,RPS15,RPS16,RPS17,RPS19,RPS20,RPS21,RPS23,RPS24,RPS25,RPS26,RPS27,RPS27A,RPS28,RPS29,SRP68,UBA52,RPL14,RPL23,SEC61B,RPL35,RPL36,ARL6IP1,RYR2,SPCS1,SPCS3…
1_Member	GO Biological Processes	GO:0006614	SRP-dependent cotranslational protein targeting to membrane	-58.3871	-54.3231	63/95	4736,6122,6124,6125,6128,6129,6130,6132,6133,6135,6136,6137,6138,6139,6142,6144,6146,6147,6156,6157,6159,6160,6161,6164,6165,6167,6168,6175,6176,6181,6187,6188,6189,6192,6194,6201,6202,6204,6205,6206,6207,6208,6209,6217,6218,6223,6224,6227,6228,6229,6230,6231,6232,6233,6234,6235,6730,7311,9045,9349,10952,11224,25873	RPL10A,RPL3,RPL4,RPL5,RPL6,RPL7,RPL7A,RPL8,RPL9,RPL11,RPL12,RPL13,RPL15,RPL17,RPL18A,RPL21,RPL22,RPL23A,RPL30,RPL27A,RPL29,RPL31,RPL32,RPL34,RPL35A,RPL37,RPL37A,RPLP0,RPLP1,RPLP2,RPS2,RPS3,RPS3A,RPS4Y1,RPS6,RPS7,RPS8,RPS10,RPS11,RPS12,RPS13,RPS14,RPS15,RPS16,RPS17,RPS19,RPS20,RPS21,RPS23,RPS24,RPS25,RPS26,RPS27,RPS27A,RPS28,RPS29,SRP68,UBA52,RPL14,RPL23,SEC61B,RPL35,RPL36
1_Member	GO Biological Processes	GO:0006613	cotranslational protein targeting to membrane	-58.2219	-54.3231	64/99	4736,6122,6124,6125,6128,6129,6130,6132,6133,6135,6136,6137,6138,6139,6142,6144,6146,6147,6156,6157,6159,6160,6161,6164,6165,6167,6168,6175,6176,6181,6187,6188,6189,6192,6194,6201,6202,6204,6205,6206,6207,6208,6209,6217,6218,6223,6224,6227,6228,6229,6230,6231,6232,6233,6234,6235,6730,7311,9045,9349,10952,11224,23204,25873	RPL10A,RPL3,RPL4,RPL5,RPL6,RPL7,RPL7A,RPL8,RPL9,RPL11,RPL12,RPL13,RPL15,RPL17,RPL18A,RPL21,RPL22,RPL23A,RPL30,RPL27A,RPL29,RPL31,RPL32,RPL34,RPL35A,RPL37,RPL37A,RPLP0,RPLP1,RPLP2,RPS2,RPS3,RPS3A,RPS4Y1,RPS6,RPS7,RPS8,RPS10,RPS11,RPS12,RPS13,RPS14,RPS15,RPS16,RPS17,RPS19,RPS20,RPS21,RPS23,RPS24,RPS25,RPS26,RPS27,RPS27A,RPS28,RPS29,SRP68,UBA52,RPL14,RPL23,SEC61B,RPL35,ARL6IP1,RPL36
1_Member	GO Biological Processes	GO:0072599	establishment of protein localization to endoplasmic reticulum	-55.779	-52.1717	66/113	4736,6122,6124,6125,6128,6129,6130,6132,6133,6135,6136,6137,6138,6139,6142,6144,6146,6147,6156,6157,6159,6160,6161,6164,6165,6167,6168,6175,6176,6181,6187,6188,6189,6192,6194,6201,6202,6204,6205,6206,6207,6208,6209,6217,6218,6223,6224,6227,6228,6229,6230,6231,6232,6233,6234,6235,6262,6730,7311,9045,9349,10952,11224,25873,28972,60559	RPL10A,RPL3,RPL4,RPL5,RPL6,RPL7,RPL7A,RPL8,RPL9,RPL11,RPL12,RPL13,RPL15,RPL17,RPL18A,RPL21,RPL22,RPL23A,RPL30,RPL27A,RPL29,RPL31,RPL32,RPL34,RPL35A,RPL37,RPL37A,RPLP0,RPLP1,RPLP2,RPS2,RPS3,RPS3A,RPS4Y1,RPS6,RPS7,RPS8,RPS10,RPS11,RPS12,RPS13,RPS14,RPS15,RPS16,RPS17,RPS19,RPS20,RPS21,RPS23,RPS24,RPS25,RPS26,RPS27,RPS27A,RPS28,RPS29,RYR2,SRP68,UBA52,RPL14,RPL23,SEC61B,RPL35,RPL36,SPCS1,SPCS3
1_Member	GO Biological Processes	GO:0045047	protein targeting to ER	-55.7694	-52.1717	65/109	4736,6122,6124,6125,6128,6129,6130,6132,6133,6135,6136,6137,6138,6139,6142,6144,6146,6147,6156,6157,6159,6160,6161,6164,6165,6167,6168,6175,6176,6181,6187,6188,6189,6192,6194,6201,6202,6204,6205,6206,6207,6208,6209,6217,6218,6223,6224,6227,6228,6229,6230,6231,6232,6233,6234,6235,6730,7311,9045,9349,10952,11224,25873,28972,60559	RPL10A,RPL3,RPL4,RPL5,RPL6,RPL7,RPL7A,RPL8,RPL9,RPL11,RPL12,RPL13,RPL15,RPL17,RPL18A,RPL21,RPL22,RPL23A,RPL30,RPL27A,RPL29,RPL31,RPL32,RPL34,RPL35A,RPL37,RPL37A,RPLP0,RPLP1,RPLP2,RPS2,RPS3,RPS3A,RPS4Y1,RPS6,RPS7,RPS8,RPS10,RPS11,RPS12,RPS13,RPS14,RPS15,RPS16,RPS17,RPS19,RPS20,RPS21,RPS23,RPS24,RPS25,RPS26,RPS27,RPS27A,RPS28,RPS29,SRP68,UBA52,RPL14,RPL23,SEC61B,RPL35,RPL36,SPCS1,SPCS3
1_Member	GO Biological Processes	GO:0070972	protein localization to endoplasmic reticulum	-53.0789	-49.578	70/139	3638,4736,6122,6124,6125,6128,6129,6130,6132,6133,6135,6136,6137,6138,6139,6142,6144,6146,6147,6156,6157,6159,6160,6161,6164,6165,6167,6168,6175,6176,6181,6187,6188,6189,6192,6194,6201,6202,6204,6205,6206,6207,6208,6209,6217,6218,6223,6224,6227,6228,6229,6230,6231,6232,6233,6234,6235,6262,6730,7311,9045,9349,10134,10952,11014,11015,11224,25873,28972,60559	INSIG1,RPL10A,RPL3,RPL4,RPL5,RPL6,RPL7,RPL7A,RPL8,RPL9,RPL11,RPL12,RPL13,RPL15,RPL17,RPL18A,RPL21,RPL22,RPL23A,RPL30,RPL27A,RPL29,RPL31,RPL32,RPL34,RPL35A,RPL37,RPL37A,RPLP0,RPLP1,RPLP2,RPS2,RPS3,RPS3A,RPS4Y1,RPS6,RPS7,RPS8,RPS10,RPS11,RPS12,RPS13,RPS14,RPS15,RPS16,RPS17,RPS19,RPS20,RPS21,RPS23,RPS24,RPS25,RPS26,RPS27,RPS27A,RPS28,RPS29,RYR2,SRP68,UBA52,RPL14,RPL23,BCAP31,SEC61B,KDELR2,KDELR3,RPL…
1_Member	GO Biological Processes	GO:0000184	nuclear-transcribed mRNA catabolic process, nonsense-mediated decay	-50.6351	-47.2134	64/120	3646,4736,6122,6124,6125,6128,6129,6130,6132,6133,6135,6136,6137,6138,6139,6142,6144,6146,6147,6156,6157,6159,6160,6161,6164,6165,6167,6168,6175,6176,6181,6187,6188,6189,6192,6194,6201,6202,6204,6205,6206,6207,6208,6209,6217,6218,6223,6224,6227,6228,6229,6230,6231,6232,6233,6234,6235,7311,9045,9349,11224,25873,26986,51594	EIF3E,RPL10A,RPL3,RPL4,RPL5,RPL6,RPL7,RPL7A,RPL8,RPL9,RPL11,RPL12,RPL13,RPL15,RPL17,RPL18A,RPL21,RPL22,RPL23A,RPL30,RPL27A,RPL29,RPL31,RPL32,RPL34,RPL35A,RPL37,RPL37A,RPLP0,RPLP1,RPLP2,RPS2,RPS3,RPS3A,RPS4Y1,RPS6,RPS7,RPS8,RPS10,RPS11,RPS12,RPS13,RPS14,RPS15,RPS16,RPS17,RPS19,RPS20,RPS21,RPS23,RPS24,RPS25,RPS26,RPS27,RPS27A,RPS28,RPS29,UBA52,RPL14,RPL23,RPL35,RPL36,PABPC1,NBAS
1_Member	GO Biological Processes	GO:0006413	translational initiation	-44.6121	-41.2574	73/192	1974,2332,3646,4736,5610,6122,6124,6125,6128,6129,6130,6132,6133,6135,6136,6137,6138,6139,6142,6144,6146,6147,6156,6157,6159,6160,6161,6164,6165,6167,6168,6175,6176,6181,6187,6188,6189,6192,6194,6201,6202,6204,6205,6206,6207,6208,6209,6217,6218,6223,6224,6227,6228,6229,6230,6231,6232,6233,6234,6235,6352,7311,8666,8667,9045,9349,9451,10289,11224,25873,26986,55364,317649	EIF4A2,FMR1,EIF3E,RPL10A,EIF2AK2,RPL3,RPL4,RPL5,RPL6,RPL7,RPL7A,RPL8,RPL9,RPL11,RPL12,RPL13,RPL15,RPL17,RPL18A,RPL21,RPL22,RPL23A,RPL30,RPL27A,RPL29,RPL31,RPL32,RPL34,RPL35A,RPL37,RPL37A,RPLP0,RPLP1,RPLP2,RPS2,RPS3,RPS3A,RPS4Y1,RPS6,RPS7,RPS8,RPS10,RPS11,RPS12,RPS13,RPS14,RPS15,RPS16,RPS17,RPS19,RPS20,RPS21,RPS23,RPS24,RPS25,RPS26,RPS27,RPS27A,RPS28,RPS29,CCL5,UBA52,EIF3G,EIF3H,RPL14,RPL23,EIF2AK…
1_Member	GO Biological Processes	GO:0006612	protein targeting to membrane	-43.1541	-39.9086	72/194	1121,3265,4736,5830,6122,6124,6125,6128,6129,6130,6132,6133,6135,6136,6137,6138,6139,6142,6144,6146,6147,6156,6157,6159,6160,6161,6164,6165,6167,6168,6175,6176,6181,6187,6188,6189,6192,6194,6201,6202,6204,6205,6206,6207,6208,6209,6217,6218,6223,6224,6227,6228,6229,6230,6231,6232,6233,6234,6235,6386,6730,7311,9045,9349,10952,11224,23204,25873,60412,79720,84243,283576	CHM,HRAS,RPL10A,PEX5,RPL3,RPL4,RPL5,RPL6,RPL7,RPL7A,RPL8,RPL9,RPL11,RPL12,RPL13,RPL15,RPL17,RPL18A,RPL21,RPL22,RPL23A,RPL30,RPL27A,RPL29,RPL31,RPL32,RPL34,RPL35A,RPL37,RPL37A,RPLP0,RPLP1,RPLP2,RPS2,RPS3,RPS3A,RPS4Y1,RPS6,RPS7,RPS8,RPS10,RPS11,RPS12,RPS13,RPS14,RPS15,RPS16,RPS17,RPS19,RPS20,RPS21,RPS23,RPS24,RPS25,RPS26,RPS27,RPS27A,RPS28,RPS29,SDCBP,SRP68,UBA52,RPL14,RPL23,SEC61B,RPL35,ARL6IP1,RP…
1_Member	GO Biological Processes	GO:0019080	viral gene expression	-43.1541	-39.9086	72/194	4736,5435,5441,5987,6122,6124,6125,6128,6129,6130,6132,6133,6135,6136,6137,6138,6139,6142,6144,6146,6147,6156,6157,6159,6160,6161,6164,6165,6167,6168,6175,6176,6181,6187,6188,6189,6192,6194,6201,6202,6204,6205,6206,6207,6208,6209,6217,6218,6223,6224,6227,6228,6229,6230,6231,6232,6233,6234,6235,6351,6352,6827,7311,8091,8666,9045,9349,11224,25833,25873,28972,60559	RPL10A,POLR2F,POLR2L,TRIM27,RPL3,RPL4,RPL5,RPL6,RPL7,RPL7A,RPL8,RPL9,RPL11,RPL12,RPL13,RPL15,RPL17,RPL18A,RPL21,RPL22,RPL23A,RPL30,RPL27A,RPL29,RPL31,RPL32,RPL34,RPL35A,RPL37,RPL37A,RPLP0,RPLP1,RPLP2,RPS2,RPS3,RPS3A,RPS4Y1,RPS6,RPS7,RPS8,RPS10,RPS11,RPS12,RPS13,RPS14,RPS15,RPS16,RPS17,RPS19,RPS20,RPS21,RPS23,RPS24,RPS25,RPS26,RPS27,RPS27A,RPS28,RPS29,CCL4,CCL5,SUPT4H1,UBA52,HMGA2,EIF3G,RPL14,RPL2…
1_Member	GO Biological Processes	GO:0019083	viral transcription	-43.0295	-39.8296	69/177	4736,5435,5441,5987,6122,6124,6125,6128,6129,6130,6132,6133,6135,6136,6137,6138,6139,6142,6144,6146,6147,6156,6157,6159,6160,6161,6164,6165,6167,6168,6175,6176,6181,6187,6188,6189,6192,6194,6201,6202,6204,6205,6206,6207,6208,6209,6217,6218,6223,6224,6227,6228,6229,6230,6231,6232,6233,6234,6235,6351,6352,6827,7311,8091,9045,9349,11224,25833,25873	RPL10A,POLR2F,POLR2L,TRIM27,RPL3,RPL4,RPL5,RPL6,RPL7,RPL7A,RPL8,RPL9,RPL11,RPL12,RPL13,RPL15,RPL17,RPL18A,RPL21,RPL22,RPL23A,RPL30,RPL27A,RPL29,RPL31,RPL32,RPL34,RPL35A,RPL37,RPL37A,RPLP0,RPLP1,RPLP2,RPS2,RPS3,RPS3A,RPS4Y1,RPS6,RPS7,RPS8,RPS10,RPS11,RPS12,RPS13,RPS14,RPS15,RPS16,RPS17,RPS19,RPS20,RPS21,RPS23,RPS24,RPS25,RPS26,RPS27,RPS27A,RPS28,RPS29,CCL4,CCL5,SUPT4H1,UBA52,HMGA2,RPL14,RPL23,RPL3…
1_Member	GO Biological Processes	GO:0090150	establishment of protein localization to membrane	-38.1675	-35.0091	86/326	596,1121,2803,3265,4736,5830,6122,6124,6125,6128,6129,6130,6132,6133,6135,6136,6137,6138,6139,6142,6144,6146,6147,6156,6157,6159,6160,6161,6164,6165,6167,6168,6175,6176,6181,6187,6188,6189,6192,6194,6201,6202,6204,6205,6206,6207,6208,6209,6217,6218,6223,6224,6227,6228,6229,6230,6231,6232,6233,6234,6235,6386,6730,6809,7311,8292,9045,9341,9349,10018,10399,10952,11031,11224,23204,23368,25873,26003,5…	BCL2,CHM,GOLGA4,HRAS,RPL10A,PEX5,RPL3,RPL4,RPL5,RPL6,RPL7,RPL7A,RPL8,RPL9,RPL11,RPL12,RPL13,RPL15,RPL17,RPL18A,RPL21,RPL22,RPL23A,RPL30,RPL27A,RPL29,RPL31,RPL32,RPL34,RPL35A,RPL37,RPL37A,RPLP0,RPLP1,RPLP2,RPS2,RPS3,RPS3A,RPS4Y1,RPS6,RPS7,RPS8,RPS10,RPS11,RPS12,RPS13,RPS14,RPS15,RPS16,RPS17,RPS19,RPS20,RPS21,RPS23,RPS24,RPS25,RPS26,RPS27,RPS27A,RPS28,RPS29,SDCBP,SRP68,STX3,UBA52,COLQ,RPL14,VAMP3,R…
1_Member	GO Biological Processes	GO:0000956	nuclear-transcribed mRNA catabolic process	-36.3869	-33.2663	68/210	3646,4736,6122,6124,6125,6128,6129,6130,6132,6133,6135,6136,6137,6138,6139,6142,6144,6146,6147,6156,6157,6159,6160,6161,6164,6165,6167,6168,6175,6176,6181,6187,6188,6189,6192,6194,6201,6202,6204,6205,6206,6207,6208,6209,6217,6218,6223,6224,6227,6228,6229,6230,6231,6232,6233,6234,6235,7311,7832,9045,9349,11224,25873,26986,51594,54676,149041,340719	EIF3E,RPL10A,RPL3,RPL4,RPL5,RPL6,RPL7,RPL7A,RPL8,RPL9,RPL11,RPL12,RPL13,RPL15,RPL17,RPL18A,RPL21,RPL22,RPL23A,RPL30,RPL27A,RPL29,RPL31,RPL32,RPL34,RPL35A,RPL37,RPL37A,RPLP0,RPLP1,RPLP2,RPS2,RPS3,RPS3A,RPS4Y1,RPS6,RPS7,RPS8,RPS10,RPS11,RPS12,RPS13,RPS14,RPS15,RPS16,RPS17,RPS19,RPS20,RPS21,RPS23,RPS24,RPS25,RPS26,RPS27,RPS27A,RPS28,RPS29,UBA52,BTG2,RPL14,RPL23,RPL35,RPL36,PABPC1,NBAS,GTPBP2,RC3H1,N…
1_Member	GO Biological Processes	GO:0006605	protein targeting	-30.304	-27.2181	88/426	293,1121,3265,4736,4843,5830,5880,6122,6124,6125,6128,6129,6130,6132,6133,6135,6136,6137,6138,6139,6142,6144,6146,6147,6156,6157,6159,6160,6161,6164,6165,6167,6168,6175,6176,6181,6187,6188,6189,6192,6194,6201,6202,6204,6205,6206,6207,6208,6209,6217,6218,6223,6224,6227,6228,6229,6230,6231,6232,6233,6234,6235,6386,6730,7311,7321,9045,9349,9531,9570,10456,10952,11224,23204,23431,25873,28972,51079,54…	SLC25A6,CHM,HRAS,RPL10A,NOS2,PEX5,RAC2,RPL3,RPL4,RPL5,RPL6,RPL7,RPL7A,RPL8,RPL9,RPL11,RPL12,RPL13,RPL15,RPL17,RPL18A,RPL21,RPL22,RPL23A,RPL30,RPL27A,RPL29,RPL31,RPL32,RPL34,RPL35A,RPL37,RPL37A,RPLP0,RPLP1,RPLP2,RPS2,RPS3,RPS3A,RPS4Y1,RPS6,RPS7,RPS8,RPS10,RPS11,RPS12,RPS13,RPS14,RPS15,RPS16,RPS17,RPS19,RPS20,RPS21,RPS23,RPS24,RPS25,RPS26,RPS27,RPS27A,RPS28,RPS29,SDCBP,SRP68,UBA52,UBE2D1,RPL14,RPL2…
1_Member	GO Biological Processes	GO:0072657	protein localization to membrane	-27.4899	-24.4362	104/625	596,1121,1855,2803,2817,3265,3958,4736,5830,5864,6122,6124,6125,6128,6129,6130,6132,6133,6135,6136,6137,6138,6139,6142,6144,6146,6147,6156,6157,6159,6160,6161,6164,6165,6167,6168,6175,6176,6181,6187,6188,6189,6192,6194,6201,6202,6204,6205,6206,6207,6208,6209,6217,6218,6223,6224,6227,6228,6229,6230,6231,6232,6233,6234,6235,6386,6730,6809,6812,7311,8292,8825,8878,8934,9045,9341,9349,9863,10018,1039…	BCL2,CHM,DVL1,GOLGA4,GPC1,HRAS,LGALS3,RPL10A,PEX5,RAB3A,RPL3,RPL4,RPL5,RPL6,RPL7,RPL7A,RPL8,RPL9,RPL11,RPL12,RPL13,RPL15,RPL17,RPL18A,RPL21,RPL22,RPL23A,RPL30,RPL27A,RPL29,RPL31,RPL32,RPL34,RPL35A,RPL37,RPL37A,RPLP0,RPLP1,RPLP2,RPS2,RPS3,RPS3A,RPS4Y1,RPS6,RPS7,RPS8,RPS10,RPS11,RPS12,RPS13,RPS14,RPS15,RPS16,RPS17,RPS19,RPS20,RPS21,RPS23,RPS24,RPS25,RPS26,RPS27,RPS27A,RPS28,RPS29,SDCBP,SRP68,STX3,S…
1_Member	GO Biological Processes	GO:0072594	establishment of protein localization to organelle	-27.1347	-24.111	96/548	293,347,596,3059,3717,3838,3916,4736,4843,5830,5880,6122,6124,6125,6128,6129,6130,6132,6133,6135,6136,6137,6138,6139,6142,6144,6146,6147,6156,6157,6159,6160,6161,6164,6165,6167,6168,6175,6176,6181,6187,6188,6189,6192,6194,6201,6202,6204,6205,6206,6207,6208,6209,6217,6218,6223,6224,6227,6228,6229,6230,6231,6232,6233,6234,6235,6262,6730,7311,7321,9045,9349,9531,9570,10018,10456,10628,10952,11224,23…	SLC25A6,APOD,BCL2,HCLS1,JAK2,KPNA2,LAMP1,RPL10A,NOS2,PEX5,RAC2,RPL3,RPL4,RPL5,RPL6,RPL7,RPL7A,RPL8,RPL9,RPL11,RPL12,RPL13,RPL15,RPL17,RPL18A,RPL21,RPL22,RPL23A,RPL30,RPL27A,RPL29,RPL31,RPL32,RPL34,RPL35A,RPL37,RPL37A,RPLP0,RPLP1,RPLP2,RPS2,RPS3,RPS3A,RPS4Y1,RPS6,RPS7,RPS8,RPS10,RPS11,RPS12,RPS13,RPS14,RPS15,RPS16,RPS17,RPS19,RPS20,RPS21,RPS23,RPS24,RPS25,RPS26,RPS27,RPS27A,RPS28,RPS29,RYR2,SRP68,…
1_Member	GO Biological Processes	GO:0006402	mRNA catabolic process	-26.034	-23.0383	76/370	2081,2332,3646,4736,6122,6124,6125,6128,6129,6130,6132,6133,6135,6136,6137,6138,6139,6142,6144,6146,6147,6156,6157,6159,6160,6161,6164,6165,6167,6168,6175,6176,6181,6187,6188,6189,6192,6194,6201,6202,6204,6205,6206,6207,6208,6209,6217,6218,6223,6224,6227,6228,6229,6230,6231,6232,6233,6234,6235,7311,7832,8313,9045,9349,10644,11224,25873,26986,51594,54676,55544,56829,57721,79068,149041,340719	ERN1,FMR1,EIF3E,RPL10A,RPL3,RPL4,RPL5,RPL6,RPL7,RPL7A,RPL8,RPL9,RPL11,RPL12,RPL13,RPL15,RPL17,RPL18A,RPL21,RPL22,RPL23A,RPL30,RPL27A,RPL29,RPL31,RPL32,RPL34,RPL35A,RPL37,RPL37A,RPLP0,RPLP1,RPLP2,RPS2,RPS3,RPS3A,RPS4Y1,RPS6,RPS7,RPS8,RPS10,RPS11,RPS12,RPS13,RPS14,RPS15,RPS16,RPS17,RPS19,RPS20,RPS21,RPS23,RPS24,RPS25,RPS26,RPS27,RPS27A,RPS28,RPS29,UBA52,BTG2,AXIN2,RPL14,RPL23,IGF2BP2,RPL35,RPL36,PA…
1_Member	GO Biological Processes	GO:0006412	translation	-24.5473	-21.5779	108/723	438,1915,1933,1936,1938,1974,2185,2332,2872,2915,3646,4736,5337,5610,5813,6122,6124,6125,6128,6129,6130,6132,6133,6135,6136,6137,6138,6139,6142,6144,6146,6147,6156,6157,6159,6160,6161,6164,6165,6166,6167,6168,6175,6176,6181,6187,6188,6189,6192,6194,6201,6202,6204,6205,6206,6207,6208,6209,6217,6218,6223,6224,6227,6228,6229,6230,6231,6232,6233,6234,6235,6352,7311,7832,8666,8667,8864,9045,9349,9451,…	ASMT,EEF1A1,EEF1B2,EEF1D,EEF2,EIF4A2,PTK2B,FMR1,MKNK2,GRM5,EIF3E,RPL10A,PLD1,EIF2AK2,PURA,RPL3,RPL4,RPL5,RPL6,RPL7,RPL7A,RPL8,RPL9,RPL11,RPL12,RPL13,RPL15,RPL17,RPL18A,RPL21,RPL22,RPL23A,RPL30,RPL27A,RPL29,RPL31,RPL32,RPL34,RPL35A,RPL36AL,RPL37,RPL37A,RPLP0,RPLP1,RPLP2,RPS2,RPS3,RPS3A,RPS4Y1,RPS6,RPS7,RPS8,RPS10,RPS11,RPS12,RPS13,RPS14,RPS15,RPS16,RPS17,RPS19,RPS20,RPS21,RPS23,RPS24,RPS25,RPS26,R…
1_Member	GO Biological Processes	GO:0034655	nucleobase-containing compound catabolic process	-24.1414	-21.1968	102/664	978,1806,2081,2103,2332,2584,2592,2876,3091,3148,3643,3646,4736,5142,5210,6122,6124,6125,6128,6129,6130,6132,6133,6135,6136,6137,6138,6139,6142,6144,6146,6147,6156,6157,6159,6160,6161,6164,6165,6167,6168,6175,6176,6181,6187,6188,6189,6192,6194,6201,6202,6204,6205,6206,6207,6208,6209,6217,6218,6223,6224,6227,6228,6229,6230,6231,6232,6233,6234,6235,7311,7832,8313,9045,9349,9583,9941,10644,10930,111…	CDA,DPYD,ERN1,ESRRB,FMR1,GALK1,GALT,GPX1,HIF1A,HMGB2,INSR,EIF3E,RPL10A,PDE4B,PFKFB4,RPL3,RPL4,RPL5,RPL6,RPL7,RPL7A,RPL8,RPL9,RPL11,RPL12,RPL13,RPL15,RPL17,RPL18A,RPL21,RPL22,RPL23A,RPL30,RPL27A,RPL29,RPL31,RPL32,RPL34,RPL35A,RPL37,RPL37A,RPLP0,RPLP1,RPLP2,RPS2,RPS3,RPS3A,RPS4Y1,RPS6,RPS7,RPS8,RPS10,RPS11,RPS12,RPS13,RPS14,RPS15,RPS16,RPS17,RPS19,RPS20,RPS21,RPS23,RPS24,RPS25,RPS26,RPS27,RPS27A,RP…
1_Member	GO Biological Processes	GO:0043043	peptide biosynthetic process	-23.8308	-20.9097	109/749	438,1915,1933,1936,1938,1974,2185,2332,2872,2915,3029,3646,4736,5337,5610,5813,6122,6124,6125,6128,6129,6130,6132,6133,6135,6136,6137,6138,6139,6142,6144,6146,6147,6156,6157,6159,6160,6161,6164,6165,6166,6167,6168,6175,6176,6181,6187,6188,6189,6192,6194,6201,6202,6204,6205,6206,6207,6208,6209,6217,6218,6223,6224,6227,6228,6229,6230,6231,6232,6233,6234,6235,6352,7311,7832,8666,8667,8864,9045,9349,…	ASMT,EEF1A1,EEF1B2,EEF1D,EEF2,EIF4A2,PTK2B,FMR1,MKNK2,GRM5,HAGH,EIF3E,RPL10A,PLD1,EIF2AK2,PURA,RPL3,RPL4,RPL5,RPL6,RPL7,RPL7A,RPL8,RPL9,RPL11,RPL12,RPL13,RPL15,RPL17,RPL18A,RPL21,RPL22,RPL23A,RPL30,RPL27A,RPL29,RPL31,RPL32,RPL34,RPL35A,RPL36AL,RPL37,RPL37A,RPLP0,RPLP1,RPLP2,RPS2,RPS3,RPS3A,RPS4Y1,RPS6,RPS7,RPS8,RPS10,RPS11,RPS12,RPS13,RPS14,RPS15,RPS16,RPS17,RPS19,RPS20,RPS21,RPS23,RPS24,RPS25,RP…
1_Member	GO Biological Processes	GO:0044270	cellular nitrogen compound catabolic process	-23.6768	-20.778	106/718	978,1576,1806,2081,2103,2332,2584,2592,2876,3091,3148,3643,3646,4736,5142,5210,6122,6124,6125,6128,6129,6130,6132,6133,6135,6136,6137,6138,6139,6142,6144,6146,6147,6156,6157,6159,6160,6161,6164,6165,6167,6168,6175,6176,6181,6187,6188,6189,6192,6194,6201,6202,6204,6205,6206,6207,6208,6209,6217,6218,6223,6224,6227,6228,6229,6230,6231,6232,6233,6234,6235,7311,7832,8313,9045,9349,9583,9941,10644,1093…	CDA,CYP3A4,DPYD,ERN1,ESRRB,FMR1,GALK1,GALT,GPX1,HIF1A,HMGB2,INSR,EIF3E,RPL10A,PDE4B,PFKFB4,RPL3,RPL4,RPL5,RPL6,RPL7,RPL7A,RPL8,RPL9,RPL11,RPL12,RPL13,RPL15,RPL17,RPL18A,RPL21,RPL22,RPL23A,RPL30,RPL27A,RPL29,RPL31,RPL32,RPL34,RPL35A,RPL37,RPL37A,RPLP0,RPLP1,RPLP2,RPS2,RPS3,RPS3A,RPS4Y1,RPS6,RPS7,RPS8,RPS10,RPS11,RPS12,RPS13,RPS14,RPS15,RPS16,RPS17,RPS19,RPS20,RPS21,RPS23,RPS24,RPS25,RPS26,RPS27,RP…
1_Member	GO Biological Processes	GO:1901361	organic cyclic compound catabolic process	-23.4757	-20.5981	110/768	978,1576,1591,1806,2081,2103,2332,2584,2592,2876,3081,3091,3148,3643,3646,4736,5142,5210,6122,6124,6125,6128,6129,6130,6132,6133,6135,6136,6137,6138,6139,6142,6144,6146,6147,6156,6157,6159,6160,6161,6164,6165,6167,6168,6175,6176,6181,6187,6188,6189,6192,6194,6201,6202,6204,6205,6206,6207,6208,6209,6217,6218,6223,6224,6227,6228,6229,6230,6231,6232,6233,6234,6235,6696,7311,7832,8313,9045,9349,9583,…	CDA,CYP3A4,CYP24A1,DPYD,ERN1,ESRRB,FMR1,GALK1,GALT,GPX1,HGD,HIF1A,HMGB2,INSR,EIF3E,RPL10A,PDE4B,PFKFB4,RPL3,RPL4,RPL5,RPL6,RPL7,RPL7A,RPL8,RPL9,RPL11,RPL12,RPL13,RPL15,RPL17,RPL18A,RPL21,RPL22,RPL23A,RPL30,RPL27A,RPL29,RPL31,RPL32,RPL34,RPL35A,RPL37,RPL37A,RPLP0,RPLP1,RPLP2,RPS2,RPS3,RPS3A,RPS4Y1,RPS6,RPS7,RPS8,RPS10,RPS11,RPS12,RPS13,RPS14,RPS15,RPS16,RPS17,RPS19,RPS20,RPS21,RPS23,RPS24,RPS25,RP…
1_Member	GO Biological Processes	GO:0046700	heterocycle catabolic process	-23.1722	-20.3148	105/717	978,1806,2081,2103,2332,2584,2592,2876,3091,3148,3643,3646,4736,5142,5210,6122,6124,6125,6128,6129,6130,6132,6133,6135,6136,6137,6138,6139,6142,6144,6146,6147,6156,6157,6159,6160,6161,6164,6165,6167,6168,6175,6176,6181,6187,6188,6189,6192,6194,6201,6202,6204,6205,6206,6207,6208,6209,6217,6218,6223,6224,6227,6228,6229,6230,6231,6232,6233,6234,6235,7311,7832,8313,9045,9349,9583,9941,10644,10930,111…	CDA,DPYD,ERN1,ESRRB,FMR1,GALK1,GALT,GPX1,HIF1A,HMGB2,INSR,EIF3E,RPL10A,PDE4B,PFKFB4,RPL3,RPL4,RPL5,RPL6,RPL7,RPL7A,RPL8,RPL9,RPL11,RPL12,RPL13,RPL15,RPL17,RPL18A,RPL21,RPL22,RPL23A,RPL30,RPL27A,RPL29,RPL31,RPL32,RPL34,RPL35A,RPL37,RPL37A,RPLP0,RPLP1,RPLP2,RPS2,RPS3,RPS3A,RPS4Y1,RPS6,RPS7,RPS8,RPS10,RPS11,RPS12,RPS13,RPS14,RPS15,RPS16,RPS17,RPS19,RPS20,RPS21,RPS23,RPS24,RPS25,RPS26,RPS27,RPS27A,RP…
1_Member	GO Biological Processes	GO:0019439	aromatic compound catabolic process	-23.0963	-20.2583	106/730	978,1806,2081,2103,2332,2584,2592,2876,3081,3091,3148,3643,3646,4736,5142,5210,6122,6124,6125,6128,6129,6130,6132,6133,6135,6136,6137,6138,6139,6142,6144,6146,6147,6156,6157,6159,6160,6161,6164,6165,6167,6168,6175,6176,6181,6187,6188,6189,6192,6194,6201,6202,6204,6205,6206,6207,6208,6209,6217,6218,6223,6224,6227,6228,6229,6230,6231,6232,6233,6234,6235,7311,7832,8313,9045,9349,9583,9941,10644,1093…	CDA,DPYD,ERN1,ESRRB,FMR1,GALK1,GALT,GPX1,HGD,HIF1A,HMGB2,INSR,EIF3E,RPL10A,PDE4B,PFKFB4,RPL3,RPL4,RPL5,RPL6,RPL7,RPL7A,RPL8,RPL9,RPL11,RPL12,RPL13,RPL15,RPL17,RPL18A,RPL21,RPL22,RPL23A,RPL30,RPL27A,RPL29,RPL31,RPL32,RPL34,RPL35A,RPL37,RPL37A,RPLP0,RPLP1,RPLP2,RPS2,RPS3,RPS3A,RPS4Y1,RPS6,RPS7,RPS8,RPS10,RPS11,RPS12,RPS13,RPS14,RPS15,RPS16,RPS17,RPS19,RPS20,RPS21,RPS23,RPS24,RPS25,RPS26,RPS27,RPS27…
1_Member	GO Biological Processes	GO:0006401	RNA catabolic process	-22.9549	-20.1353	76/412	2081,2332,3646,4736,6122,6124,6125,6128,6129,6130,6132,6133,6135,6136,6137,6138,6139,6142,6144,6146,6147,6156,6157,6159,6160,6161,6164,6165,6167,6168,6175,6176,6181,6187,6188,6189,6192,6194,6201,6202,6204,6205,6206,6207,6208,6209,6217,6218,6223,6224,6227,6228,6229,6230,6231,6232,6233,6234,6235,7311,7832,8313,9045,9349,10644,11224,25873,26986,51594,54676,55544,56829,57721,79068,149041,340719	ERN1,FMR1,EIF3E,RPL10A,RPL3,RPL4,RPL5,RPL6,RPL7,RPL7A,RPL8,RPL9,RPL11,RPL12,RPL13,RPL15,RPL17,RPL18A,RPL21,RPL22,RPL23A,RPL30,RPL27A,RPL29,RPL31,RPL32,RPL34,RPL35A,RPL37,RPL37A,RPLP0,RPLP1,RPLP2,RPS2,RPS3,RPS3A,RPS4Y1,RPS6,RPS7,RPS8,RPS10,RPS11,RPS12,RPS13,RPS14,RPS15,RPS16,RPS17,RPS19,RPS20,RPS21,RPS23,RPS24,RPS25,RPS26,RPS27,RPS27A,RPS28,RPS29,UBA52,BTG2,AXIN2,RPL14,RPL23,IGF2BP2,RPL35,RPL36,PA…
1_Member	GO Biological Processes	GO:0002181	cytoplasmic translation	-17.1067	-14.3048	32/101	1938,1974,2332,3646,4736,6128,6132,6133,6135,6138,6139,6142,6146,6156,6159,6160,6161,6165,6175,6176,6227,6228,6231,6234,6235,8666,8667,25873,51121,85451,132864,200916	EEF2,EIF4A2,FMR1,EIF3E,RPL10A,RPL6,RPL8,RPL9,RPL11,RPL15,RPL17,RPL18A,RPL22,RPL30,RPL29,RPL31,RPL32,RPL35A,RPLP0,RPLP1,RPS21,RPS23,RPS26,RPS28,RPS29,EIF3G,EIF3H,RPL36,RPL26L1,UNK,CPEB2,RPL22L1
2_Summary	GO Biological Processes	GO:0051640	organelle localization	-11.4797	-8.69483	82/732	135,1060,1075,1141,1778,1855,2332,2624,2669,3091,3598,3619,3916,3993,4033,4643,4751,5341,5347,5864,5880,5908,6209,6585,6790,6809,6811,6812,7039,8615,8825,9043,9341,9515,9527,9554,9570,9657,9700,9787,9793,9863,9871,9892,9903,10016,10142,10244,10253,10802,10947,11311,23332,23353,23557,27243,29899,51042,51199,51203,51399,54785,54806,54874,54908,55062,55142,55212,57132,60412,63915,65018,79567,80321,8…	ADORA2A,CENPC,CTSC,CHRNB2,DYNC1H1,DVL1,FMR1,GATA2,GEM,HIF1A,IL13RA2,INCENP,LAMP1,LLGL2,IRAG2,MYO1E,NEK2,PLEK,PLK1,RAB3A,RAC2,RAP1B,RPS15,SLIT1,AURKA,STX3,STX5,STXBP1,TGFA,USO1,LIN7A,SPAG9,VAMP3,STXBP5L,GOSR1,SEC22B,GOSR2,IQCB1,ESPL1,DLGAP5,CKAP5,MAGI2,SEC24D,SNAP91,KLHL21,PDCD6,AKAP9,RABEPK,SPRY2,SEC24A,AP3M2,VPS45,CLASP1,SUN1,SNAPIN,CHMP2A,GPSM2,ZNF593,NIN,NUSAP1,TRAPPC4,BORCS6,AHI1,FNBP1L,SPDL1…
2_Member	GO Biological Processes	GO:0051640	organelle localization	-11.4797	-8.69483	82/732	135,1060,1075,1141,1778,1855,2332,2624,2669,3091,3598,3619,3916,3993,4033,4643,4751,5341,5347,5864,5880,5908,6209,6585,6790,6809,6811,6812,7039,8615,8825,9043,9341,9515,9527,9554,9570,9657,9700,9787,9793,9863,9871,9892,9903,10016,10142,10244,10253,10802,10947,11311,23332,23353,23557,27243,29899,51042,51199,51203,51399,54785,54806,54874,54908,55062,55142,55212,57132,60412,63915,65018,79567,80321,8…	ADORA2A,CENPC,CTSC,CHRNB2,DYNC1H1,DVL1,FMR1,GATA2,GEM,HIF1A,IL13RA2,INCENP,LAMP1,LLGL2,IRAG2,MYO1E,NEK2,PLEK,PLK1,RAB3A,RAC2,RAP1B,RPS15,SLIT1,AURKA,STX3,STX5,STXBP1,TGFA,USO1,LIN7A,SPAG9,VAMP3,STXBP5L,GOSR1,SEC22B,GOSR2,IQCB1,ESPL1,DLGAP5,CKAP5,MAGI2,SEC24D,SNAP91,KLHL21,PDCD6,AKAP9,RABEPK,SPRY2,SEC24A,AP3M2,VPS45,CLASP1,SUN1,SNAPIN,CHMP2A,GPSM2,ZNF593,NIN,NUSAP1,TRAPPC4,BORCS6,AHI1,FNBP1L,SPDL1…
2_Member	GO Biological Processes	GO:0051656	establishment of organelle localization	-9.36506	-6.61241	62/536	135,1060,1075,1141,1778,1855,2332,2624,2669,3091,3598,3619,3916,3993,4033,4643,5347,5864,5880,5908,6209,6585,6809,6811,6812,7039,8615,8825,9341,9515,9527,9554,9570,9700,9787,9871,9892,9903,10016,10253,10802,10947,23332,23353,23557,27243,29899,51042,51203,51399,54874,54908,55062,55212,57132,60412,63915,65018,79567,81565,81930,83540	ADORA2A,CENPC,CTSC,CHRNB2,DYNC1H1,DVL1,FMR1,GATA2,GEM,HIF1A,IL13RA2,INCENP,LAMP1,LLGL2,IRAG2,MYO1E,PLK1,RAB3A,RAC2,RAP1B,RPS15,SLIT1,STX3,STX5,STXBP1,TGFA,USO1,LIN7A,VAMP3,STXBP5L,GOSR1,SEC22B,GOSR2,ESPL1,DLGAP5,SEC24D,SNAP91,KLHL21,PDCD6,SPRY2,SEC24A,AP3M2,CLASP1,SUN1,SNAPIN,CHMP2A,GPSM2,ZNF593,NUSAP1,TRAPPC4,FNBP1L,SPDL1,WIPI1,BBS7,CHMP1B,EXOC4,BLOC1S5,PINK1,RIPOR1,NDEL1,KIF18A,NUF2
2_Member	GO Biological Processes	GO:0006888	ER to Golgi vesicle-mediated transport	-6.13758	-3.67017	29/213	1075,1315,1778,2147,3638,6811,7039,8615,8934,9382,9527,9554,9570,9871,9903,10016,10134,10802,11014,11015,25956,26984,29959,51124,51399,53407,79748,83548,91949	CTSC,COPB1,DYNC1H1,F2,INSIG1,STX5,TGFA,USO1,RAB29,COG1,GOSR1,SEC22B,GOSR2,SEC24D,KLHL21,PDCD6,BCAP31,SEC24A,KDELR2,KDELR3,SEC31B,SEC22A,NRBP1,IER3IP1,TRAPPC4,STX18,LMAN1L,COG3,COG7
2_Member	GO Biological Processes	GO:0051650	establishment of vesicle localization	-5.55302	-3.20447	36/316	135,1075,1141,1778,1855,2332,4033,4643,5864,5908,6809,6811,6812,7039,8615,8825,9515,9527,9554,9570,9871,9892,9903,10016,10802,10947,23332,23557,51399,54874,55062,55212,60412,63915,65018,81565	ADORA2A,CTSC,CHRNB2,DYNC1H1,DVL1,FMR1,IRAG2,MYO1E,RAB3A,RAP1B,STX3,STX5,STXBP1,TGFA,USO1,LIN7A,STXBP5L,GOSR1,SEC22B,GOSR2,SEC24D,SNAP91,KLHL21,PDCD6,SEC24A,AP3M2,CLASP1,SNAPIN,TRAPPC4,FNBP1L,WIPI1,BBS7,EXOC4,BLOC1S5,PINK1,NDEL1
2_Member	GO Biological Processes	GO:0051648	vesicle localization	-5.49456	-3.17226	37/331	135,1075,1141,1778,1855,2332,4033,4643,5864,5908,6809,6811,6812,7039,8615,8825,9515,9527,9554,9570,9863,9871,9892,9903,10016,10802,10947,23332,23557,51399,54874,55062,55212,60412,63915,65018,81565	ADORA2A,CTSC,CHRNB2,DYNC1H1,DVL1,FMR1,IRAG2,MYO1E,RAB3A,RAP1B,STX3,STX5,STXBP1,TGFA,USO1,LIN7A,STXBP5L,GOSR1,SEC22B,GOSR2,MAGI2,SEC24D,SNAP91,KLHL21,PDCD6,SEC24A,AP3M2,CLASP1,SNAPIN,TRAPPC4,FNBP1L,WIPI1,BBS7,EXOC4,BLOC1S5,PINK1,NDEL1
2_Member	GO Biological Processes	GO:0048193	Golgi vesicle transport	-5.3533	-3.07777	40/376	662,1075,1315,1778,2147,2803,3638,3916,6811,7039,8615,8934,9341,9382,9527,9554,9570,9871,9903,10016,10134,10399,10802,11014,11015,11031,25956,26984,29127,29959,51124,51399,51594,53407,55062,60412,79748,81930,83548,91949	BNIP1,CTSC,COPB1,DYNC1H1,F2,GOLGA4,INSIG1,LAMP1,STX5,TGFA,USO1,RAB29,VAMP3,COG1,GOSR1,SEC22B,GOSR2,SEC24D,KLHL21,PDCD6,BCAP31,RACK1,SEC24A,KDELR2,KDELR3,RAB31,SEC31B,SEC22A,RACGAP1,NRBP1,IER3IP1,TRAPPC4,NBAS,STX18,WIPI1,EXOC4,LMAN1L,KIF18A,COG3,COG7
2_Member	GO Biological Processes	GO:0006903	vesicle targeting	-4.75299	-2.65869	16/96	1075,4033,6811,7039,8615,9527,9554,9570,9871,9903,10016,10802,23332,51399,55062,60412	CTSC,IRAG2,STX5,TGFA,USO1,GOSR1,SEC22B,GOSR2,SEC24D,KLHL21,PDCD6,SEC24A,CLASP1,TRAPPC4,WIPI1,EXOC4
2_Member	GO Biological Processes	GO:0090114	COPII-coated vesicle budding	-4.28273	-2.272	13/73	1075,3638,6811,7039,8615,9554,9570,9871,9903,10016,10802,25956,51399	CTSC,INSIG1,STX5,TGFA,USO1,SEC22B,GOSR2,SEC24D,KLHL21,PDCD6,SEC24A,SEC31B,TRAPPC4
2_Member	GO Biological Processes	GO:0048199	vesicle targeting, to, from or within Golgi	-4.15581	-2.1924	13/75	1075,6811,7039,8615,9527,9554,9570,9871,9903,10016,10802,51399,55062	CTSC,STX5,TGFA,USO1,GOSR1,SEC22B,GOSR2,SEC24D,KLHL21,PDCD6,SEC24A,TRAPPC4,WIPI1
2_Member	GO Biological Processes	GO:0048194	Golgi vesicle budding	-3.80257	-1.91452	13/81	1075,3638,6811,7039,8615,9554,9570,9871,9903,10016,10802,25956,51399	CTSC,INSIG1,STX5,TGFA,USO1,SEC22B,GOSR2,SEC24D,KLHL21,PDCD6,SEC24A,SEC31B,TRAPPC4
2_Member	GO Biological Processes	GO:0006900	vesicle budding from membrane	-3.75598	-1.88046	15/104	1075,3638,6811,7039,8615,9554,9570,9871,9892,9903,10016,10802,25956,51399,54874	CTSC,INSIG1,STX5,TGFA,USO1,SEC22B,GOSR2,SEC24D,SNAP91,KLHL21,PDCD6,SEC24A,SEC31B,TRAPPC4,FNBP1L
2_Member	GO Biological Processes	GO:0048280	vesicle fusion with Golgi apparatus	-3.45474	-1.68971	4/8	6811,8615,9554,9570	STX5,USO1,SEC22B,GOSR2
2_Member	GO Biological Processes	GO:0048207	vesicle targeting, rough ER to cis-Golgi	-3.39224	-1.65183	11/67	1075,6811,7039,8615,9554,9570,9871,9903,10016,10802,51399	CTSC,STX5,TGFA,USO1,SEC22B,GOSR2,SEC24D,KLHL21,PDCD6,SEC24A,TRAPPC4
2_Member	GO Biological Processes	GO:0048208	COPII vesicle coating	-3.39224	-1.65183	11/67	1075,6811,7039,8615,9554,9570,9871,9903,10016,10802,51399	CTSC,STX5,TGFA,USO1,SEC22B,GOSR2,SEC24D,KLHL21,PDCD6,SEC24A,TRAPPC4
2_Member	GO Biological Processes	GO:0006901	vesicle coating	-3.1708	-1.49733	11/71	1075,6811,7039,8615,9554,9570,9871,9903,10016,10802,51399	CTSC,STX5,TGFA,USO1,SEC22B,GOSR2,SEC24D,KLHL21,PDCD6,SEC24A,TRAPPC4
3_Summary	GO Biological Processes	GO:0051301	cell division	-9.54736	-6.77891	68/609	388,389,899,901,991,1060,1164,1778,1877,2029,2103,2260,3619,3981,3993,4751,5347,5455,6188,6790,6840,7039,7465,8091,9055,9700,9793,9798,9886,9903,10112,10309,10399,10460,10628,11065,11076,11339,22974,23332,23503,25906,26271,26586,27243,27289,27443,29127,29899,50855,51203,51429,54902,54908,55142,56241,57026,57132,79866,83540,84101,85417,114327,148479,151648,221035,246184,259266,6491,9639,10253,4985…	RHOB,RHOC,CCNF,CCNG2,CDC20,CENPC,CKS2,DYNC1H1,E4F1,ENSA,ESRRB,FGFR1,INCENP,LIG4,LLGL2,NEK2,PLK1,POU3F3,RPS3,AURKA,SVIL,TGFA,WEE1,HMGA2,PRC1,ESPL1,CKAP5,IST1,RHOBTB1,KLHL21,KIF20A,CCNO,RACK1,TACC3,TXNIP,UBE2C,TPPP,OIP5,TPX2,CLASP1,ZFYVE26,ANAPC15,FBXO5,CKAP2,CHMP2A,RND1,CECR2,RACGAP1,GPSM2,PARD6A,NUSAP1,SNX9,TTC19,SPDL1,HAUS2,SUSD2,PDXP,CHMP1B,BORA,NUF2,USP44,CCNB3,EFHC1,PHF13,SGO1,REEP3,CDC26,ASP…
3_Member	GO Biological Processes	GO:0051301	cell division	-9.54736	-6.77891	68/609	388,389,899,901,991,1060,1164,1778,1877,2029,2103,2260,3619,3981,3993,4751,5347,5455,6188,6790,6840,7039,7465,8091,9055,9700,9793,9798,9886,9903,10112,10309,10399,10460,10628,11065,11076,11339,22974,23332,23503,25906,26271,26586,27243,27289,27443,29127,29899,50855,51203,51429,54902,54908,55142,56241,57026,57132,79866,83540,84101,85417,114327,148479,151648,221035,246184,259266	RHOB,RHOC,CCNF,CCNG2,CDC20,CENPC,CKS2,DYNC1H1,E4F1,ENSA,ESRRB,FGFR1,INCENP,LIG4,LLGL2,NEK2,PLK1,POU3F3,RPS3,AURKA,SVIL,TGFA,WEE1,HMGA2,PRC1,ESPL1,CKAP5,IST1,RHOBTB1,KLHL21,KIF20A,CCNO,RACK1,TACC3,TXNIP,UBE2C,TPPP,OIP5,TPX2,CLASP1,ZFYVE26,ANAPC15,FBXO5,CKAP2,CHMP2A,RND1,CECR2,RACGAP1,GPSM2,PARD6A,NUSAP1,SNX9,TTC19,SPDL1,HAUS2,SUSD2,PDXP,CHMP1B,BORA,NUF2,USP44,CCNB3,EFHC1,PHF13,SGO1,REEP3,CDC26,ASPM
3_Member	GO Biological Processes	GO:1902850	microtubule cytoskeleton organization involved in mitosis	-7.74362	-5.04896	25/139	991,1778,4751,5347,6491,6790,9055,9639,9700,9793,10253,10460,22974,23332,27243,29127,29899,49856,51203,54908,57132,79866,81565,83540,114327	CDC20,DYNC1H1,NEK2,PLK1,STIL,AURKA,PRC1,ARHGEF10,ESPL1,CKAP5,SPRY2,TACC3,TPX2,CLASP1,CHMP2A,RACGAP1,GPSM2,WRAP73,NUSAP1,SPDL1,CHMP1B,BORA,NDEL1,NUF2,EFHC1
3_Member	GO Biological Processes	GO:0007017	microtubule-based process	-7.15939	-4.55566	74/784	899,991,1027,1540,1647,1778,1855,3091,3619,3916,3993,4751,5347,5813,5991,6188,6491,6790,7465,9055,9531,9639,9700,9787,9793,10112,10126,10142,10253,10460,10947,11076,11186,22974,23011,23162,23332,23353,23557,23639,25914,26271,26586,27243,29105,29127,29899,49856,50855,51199,51203,51361,51512,54908,55142,55605,55812,57132,58526,63915,64147,64518,79866,80321,81565,81930,83540,83853,114327,122664,1516…	CCNF,CDC20,CDKN1B,CYLD,GADD45A,DYNC1H1,DVL1,HIF1A,INCENP,LAMP1,LLGL2,NEK2,PLK1,PURA,RFX3,RPS3,STIL,AURKA,WEE1,PRC1,BAG3,ARHGEF10,ESPL1,DLGAP5,CKAP5,KIF20A,DNAL4,AKAP9,SPRY2,TACC3,AP3M2,TPPP,RASSF1,TPX2,RAB21,MAPK8IP3,CLASP1,SUN1,SNAPIN,LRRC6,RTTN,FBXO5,CKAP2,CHMP2A,CFAP20,RACGAP1,GPSM2,WRAP73,PARD6A,NIN,NUSAP1,HOOK1,GTSE1,SPDL1,HAUS2,KIF21A,SPATA7,CHMP1B,MID1IP1,BLOC1S5,KIF9,TEKT3,BORA,CEP70,NDEL…
3_Member	GO Biological Processes	GO:0007052	mitotic spindle organization	-6.27537	-3.77453	20/112	991,1778,4751,5347,6491,6790,9055,9639,9793,10460,22974,23332,27243,29127,29899,49856,57132,79866,83540,114327	CDC20,DYNC1H1,NEK2,PLK1,STIL,AURKA,PRC1,ARHGEF10,CKAP5,TACC3,TPX2,CLASP1,CHMP2A,RACGAP1,GPSM2,WRAP73,CHMP1B,BORA,NUF2,EFHC1
3_Member	GO Biological Processes	GO:0007051	spindle organization	-5.9924	-3.54078	27/193	991,1778,3619,4751,5347,6188,6491,6790,9055,9639,9700,9793,10460,11076,22974,23332,26271,27243,29127,29899,49856,55142,57132,79866,83540,114327,259266	CDC20,DYNC1H1,INCENP,NEK2,PLK1,RPS3,STIL,AURKA,PRC1,ARHGEF10,ESPL1,CKAP5,TACC3,TPPP,TPX2,CLASP1,FBXO5,CHMP2A,RACGAP1,GPSM2,WRAP73,HAUS2,CHMP1B,BORA,NUF2,EFHC1,ASPM
3_Member	GO Biological Processes	GO:0000226	microtubule cytoskeleton organization	-5.75051	-3.33666	56/585	899,991,1027,1540,1647,1778,1855,3619,3993,4751,5347,6188,6491,6790,7465,9055,9639,9700,9793,10112,10142,10253,10460,11076,11186,22974,23332,23353,23639,25914,26271,26586,27243,29127,29899,49856,50855,51199,51203,51361,54908,55142,55812,57132,58526,79866,80321,81565,81930,83540,114327,122664,151648,259266,283431,374407	CCNF,CDC20,CDKN1B,CYLD,GADD45A,DYNC1H1,DVL1,INCENP,LLGL2,NEK2,PLK1,RPS3,STIL,AURKA,WEE1,PRC1,ARHGEF10,ESPL1,CKAP5,KIF20A,AKAP9,SPRY2,TACC3,TPPP,RASSF1,TPX2,CLASP1,SUN1,LRRC6,RTTN,FBXO5,CKAP2,CHMP2A,RACGAP1,GPSM2,WRAP73,PARD6A,NIN,NUSAP1,HOOK1,SPDL1,HAUS2,SPATA7,CHMP1B,MID1IP1,BORA,CEP70,NDEL1,KIF18A,NUF2,EFHC1,TPPP2,SGO1,ASPM,GAS2L3,DNAJB13
3_Member	GO Biological Processes	GO:0070507	regulation of microtubule cytoskeleton organization	-5.03475	-2.86836	25/192	899,1027,1540,1778,4751,5347,6188,6491,6790,9793,10142,10460,11076,11186,22974,23332,26586,27243,29899,51199,57132,58526,79866,80321,81930	CCNF,CDKN1B,CYLD,DYNC1H1,NEK2,PLK1,RPS3,STIL,AURKA,CKAP5,AKAP9,TACC3,TPPP,RASSF1,TPX2,CLASP1,CKAP2,CHMP2A,GPSM2,NIN,CHMP1B,MID1IP1,BORA,CEP70,KIF18A
3_Member	GO Biological Processes	GO:0032886	regulation of microtubule-based process	-4.76195	-2.66251	27/224	899,1027,1540,1778,3916,4751,5347,6188,6491,6790,9793,10142,10460,11076,11186,22974,23332,26586,27243,29105,29899,51199,57132,58526,79866,80321,81930	CCNF,CDKN1B,CYLD,DYNC1H1,LAMP1,NEK2,PLK1,RPS3,STIL,AURKA,CKAP5,AKAP9,TACC3,TPPP,RASSF1,TPX2,CLASP1,CKAP2,CHMP2A,CFAP20,GPSM2,NIN,CHMP1B,MID1IP1,BORA,CEP70,KIF18A
3_Member	GO Biological Processes	GO:0051225	spindle assembly	-4.28364	-2.272	18/127	991,1778,3619,4751,5347,6188,6790,9639,22974,23332,26271,27243,29127,29899,49856,55142,57132,259266	CDC20,DYNC1H1,INCENP,NEK2,PLK1,RPS3,AURKA,ARHGEF10,TPX2,CLASP1,FBXO5,CHMP2A,RACGAP1,GPSM2,WRAP73,HAUS2,CHMP1B,ASPM
3_Member	GO Biological Processes	GO:0010564	regulation of cell cycle process	-4.07214	-2.13059	64/795	596,899,991,1027,1031,1647,1778,1877,2260,2305,3373,3619,3643,4487,4751,5347,6491,6790,6840,7039,7321,7465,7703,7832,8091,8313,8877,9055,9349,9700,9787,9793,9903,10112,10142,10460,11065,22974,23332,23429,23503,25906,26271,27133,27243,29127,29899,51203,51339,51512,54908,55142,55719,56241,57026,57132,59343,79866,80321,84101,85417,152110,153090,246184	BCL2,CCNF,CDC20,CDKN1B,CDKN2C,GADD45A,DYNC1H1,E4F1,FGFR1,FOXM1,HYAL1,INCENP,INSR,MSX1,NEK2,PLK1,STIL,AURKA,SVIL,TGFA,UBE2D1,WEE1,PCGF2,BTG2,HMGA2,AXIN2,SPHK1,PRC1,RPL23,ESPL1,DLGAP5,CKAP5,KLHL21,KIF20A,AKAP9,TACC3,UBE2C,TPX2,CLASP1,RYBP,ZFYVE26,ANAPC15,FBXO5,KCNH5,CHMP2A,RACGAP1,GPSM2,NUSAP1,DACT1,GTSE1,SPDL1,HAUS2,SLF2,SUSD2,PDXP,CHMP1B,SENP2,BORA,CEP70,USP44,CCNB3,NEK10,DAB2IP,CDC26
3_Member	GO Biological Processes	GO:0007346	regulation of mitotic cell cycle	-3.78511	-1.90127	58/718	596,991,1027,1031,1164,1540,1647,1778,1877,2260,2290,2296,3265,3373,3619,3643,4751,5347,6386,6790,7039,7321,7465,7832,8091,8877,9700,9787,9793,9863,10011,10142,10460,11065,22974,23087,23332,25906,26271,27133,27243,29899,51203,51339,51512,54908,55142,55719,57026,57132,57144,59343,79866,80321,84101,85417,246184,415116	BCL2,CDC20,CDKN1B,CDKN2C,CKS2,CYLD,GADD45A,DYNC1H1,E4F1,FGFR1,FOXG1,FOXC1,HRAS,HYAL1,INCENP,INSR,NEK2,PLK1,SDCBP,AURKA,TGFA,UBE2D1,WEE1,BTG2,HMGA2,SPHK1,ESPL1,DLGAP5,CKAP5,MAGI2,SRA1,AKAP9,TACC3,UBE2C,TPX2,TRIM35,CLASP1,ANAPC15,FBXO5,KCNH5,CHMP2A,GPSM2,NUSAP1,DACT1,GTSE1,SPDL1,HAUS2,SLF2,PDXP,CHMP1B,PAK5,SENP2,BORA,CEP70,USP44,CCNB3,CDC26,PIM3
3_Member	GO Biological Processes	GO:0031023	microtubule organizing center organization	-3.48696	-1.70906	17/134	899,1647,4751,5347,6491,6790,9639,9793,23332,25914,27243,50855,51199,55142,57132,81565,151648	CCNF,GADD45A,NEK2,PLK1,STIL,AURKA,ARHGEF10,CKAP5,CLASP1,RTTN,CHMP2A,PARD6A,NIN,HAUS2,CHMP1B,NDEL1,SGO1
3_Member	GO Biological Processes	GO:0007098	centrosome cycle	-3.36015	-1.63016	16/125	899,1647,4751,5347,6491,6790,9639,9793,25914,27243,50855,51199,55142,57132,81565,151648	CCNF,GADD45A,NEK2,PLK1,STIL,AURKA,ARHGEF10,CKAP5,RTTN,CHMP2A,PARD6A,NIN,HAUS2,CHMP1B,NDEL1,SGO1
3_Member	GO Biological Processes	GO:0044770	cell cycle phase transition	-3.26534	-1.56384	51/640	596,899,901,991,997,1027,1031,1164,1647,1778,2029,2103,2305,3373,4751,5347,6790,7321,7465,7832,8091,8554,9700,9787,9793,10142,10270,10309,10460,11065,22974,23332,25906,26224,26271,27133,27243,51339,51512,54908,55142,56241,58480,59343,79176,79866,80321,84101,85417,152110,246184	BCL2,CCNF,CCNG2,CDC20,CDC34,CDKN1B,CDKN2C,CKS2,GADD45A,DYNC1H1,ENSA,ESRRB,FOXM1,HYAL1,NEK2,PLK1,AURKA,UBE2D1,WEE1,BTG2,HMGA2,PIAS1,ESPL1,DLGAP5,CKAP5,AKAP9,AKAP8,CCNO,TACC3,UBE2C,TPX2,CLASP1,ANAPC15,FBXL3,FBXO5,KCNH5,CHMP2A,DACT1,GTSE1,SPDL1,HAUS2,SUSD2,RHOU,SENP2,FBXL15,BORA,CEP70,USP44,CCNB3,NEK10,CDC26
3_Member	GO Biological Processes	GO:0044772	mitotic cell cycle phase transition	-3.22319	-1.52853	48/595	596,899,901,991,997,1027,1031,1164,1647,1778,2029,2103,2305,3373,4751,5347,6790,7321,7465,7832,8091,8554,9700,9787,9793,10142,10309,10460,11065,22974,23332,25906,26224,26271,27133,27243,51339,51512,54908,55142,58480,59343,79176,79866,80321,84101,85417,246184	BCL2,CCNF,CCNG2,CDC20,CDC34,CDKN1B,CDKN2C,CKS2,GADD45A,DYNC1H1,ENSA,ESRRB,FOXM1,HYAL1,NEK2,PLK1,AURKA,UBE2D1,WEE1,BTG2,HMGA2,PIAS1,ESPL1,DLGAP5,CKAP5,AKAP9,CCNO,TACC3,UBE2C,TPX2,CLASP1,ANAPC15,FBXL3,FBXO5,KCNH5,CHMP2A,DACT1,GTSE1,SPDL1,HAUS2,RHOU,SENP2,FBXL15,BORA,CEP70,USP44,CCNB3,CDC26
3_Member	GO Biological Processes	GO:0060236	regulation of mitotic spindle organization	-3.1934	-1.50866	8/40	1778,5347,10460,22974,27243,29899,57132,79866	DYNC1H1,PLK1,TACC3,TPX2,CHMP2A,GPSM2,CHMP1B,BORA
3_Member	GO Biological Processes	GO:0090307	mitotic spindle assembly	-3.12843	-1.46391	10/61	991,4751,5347,9639,22974,23332,27243,29127,49856,57132	CDC20,NEK2,PLK1,ARHGEF10,TPX2,CLASP1,CHMP2A,RACGAP1,WRAP73,CHMP1B
3_Member	GO Biological Processes	GO:0090224	regulation of spindle organization	-2.90656	-1.30004	8/44	1778,5347,10460,22974,27243,29899,57132,79866	DYNC1H1,PLK1,TACC3,TPX2,CHMP2A,GPSM2,CHMP1B,BORA
3_Member	GO Biological Processes	GO:0044839	cell cycle G2/M phase transition	-2.37699	-0.945082	24/271	1778,2029,2103,2305,4751,5347,6790,7465,8091,9793,10142,10270,22974,23332,26224,26271,27133,51512,55142,79176,79866,80321,85417,152110	DYNC1H1,ENSA,ESRRB,FOXM1,NEK2,PLK1,AURKA,WEE1,HMGA2,CKAP5,AKAP9,AKAP8,TPX2,CLASP1,FBXL3,FBXO5,KCNH5,GTSE1,HAUS2,FBXL15,BORA,CEP70,CCNB3,NEK10
4_Summary	GO Biological Processes	GO:0044089	positive regulation of cellular component biogenesis	-8.64241	-5.905	62/559	19,389,576,997,1015,1027,1778,2074,2099,2185,2332,3055,3265,3373,3397,3958,4916,5341,5789,5880,5908,5987,6188,6385,6386,7010,7291,7401,7454,8027,8408,9639,9793,9873,10018,10095,10142,10399,10552,11076,23332,23580,27243,29899,49856,51199,51429,51548,53407,54874,55719,65018,81565,84128,85477,90427,91807,122664,133746,139818,153090,100287171,596,664,3059,3091,3178,3643,3720,3981,4487,4751,5570,6790,…	ABCA1,RHOC,ADGRB2,CDC34,CDH17,CDKN1B,DYNC1H1,ERCC6,ESR1,PTK2B,FMR1,HCK,HRAS,HYAL1,ID1,LGALS3,NTRK3,PLEK,PTPRD,RAC2,RAP1B,TRIM27,RPS3,SDC4,SDCBP,TEK,TWIST1,CLRN1,WAS,STAM,ULK1,ARHGEF10,CKAP5,FCHSD2,BCL2L11,ARPC1B,AKAP9,RACK1,ARPC1A,TPPP,CLASP1,CDC42EP4,CHMP2A,GPSM2,WRAP73,NIN,SNX9,SIRT6,STX18,FNBP1L,SLF2,PINK1,NDEL1,WDR75,SCIN,BMF,MYLK3,TPPP2,JMY,DOCK11,DAB2IP,WASHC1,BCL2,BNIP3,HCLS1,HIF1A,HNRNPA1…
4_Member	GO Biological Processes	GO:0044089	positive regulation of cellular component biogenesis	-8.64241	-5.905	62/559	19,389,576,997,1015,1027,1778,2074,2099,2185,2332,3055,3265,3373,3397,3958,4916,5341,5789,5880,5908,5987,6188,6385,6386,7010,7291,7401,7454,8027,8408,9639,9793,9873,10018,10095,10142,10399,10552,11076,23332,23580,27243,29899,49856,51199,51429,51548,53407,54874,55719,65018,81565,84128,85477,90427,91807,122664,133746,139818,153090,100287171	ABCA1,RHOC,ADGRB2,CDC34,CDH17,CDKN1B,DYNC1H1,ERCC6,ESR1,PTK2B,FMR1,HCK,HRAS,HYAL1,ID1,LGALS3,NTRK3,PLEK,PTPRD,RAC2,RAP1B,TRIM27,RPS3,SDC4,SDCBP,TEK,TWIST1,CLRN1,WAS,STAM,ULK1,ARHGEF10,CKAP5,FCHSD2,BCL2L11,ARPC1B,AKAP9,RACK1,ARPC1A,TPPP,CLASP1,CDC42EP4,CHMP2A,GPSM2,WRAP73,NIN,SNX9,SIRT6,STX18,FNBP1L,SLF2,PINK1,NDEL1,WDR75,SCIN,BMF,MYLK3,TPPP2,JMY,DOCK11,DAB2IP,WASHC1
4_Member	GO Biological Processes	GO:0010638	positive regulation of organelle organization	-8.23275	-5.52431	67/641	389,596,664,1027,1778,2185,2332,3055,3059,3091,3178,3265,3397,3643,3720,3981,4487,4751,4916,5341,5570,5880,5987,6188,6385,6386,6790,7010,7039,7454,8398,8408,8877,9639,9700,9787,9793,9873,10018,10095,10142,10270,10456,10552,11065,23332,23368,23558,23580,26147,29899,49856,51199,51203,51429,51548,53407,55719,57026,58480,65018,79618,85477,90427,91807,133746,100287171	RHOC,BCL2,BNIP3,CDKN1B,DYNC1H1,PTK2B,FMR1,HCK,HCLS1,HIF1A,HNRNPA1,HRAS,ID1,INSR,JARID2,LIG4,MSX1,NEK2,NTRK3,PLEK,PKIB,RAC2,TRIM27,RPS3,SDC4,SDCBP,AURKA,TEK,TGFA,WAS,PLA2G6,ULK1,SPHK1,ARHGEF10,ESPL1,DLGAP5,CKAP5,FCHSD2,BCL2L11,ARPC1B,AKAP9,AKAP8,HAX1,ARPC1A,UBE2C,CLASP1,PPP1R13B,WBP2,CDC42EP4,PHF19,GPSM2,WRAP73,NIN,NUSAP1,SNX9,SIRT6,STX18,SLF2,PDXP,RHOU,PINK1,HMBOX1,SCIN,BMF,MYLK3,JMY,WASHC1
4_Member	GO Biological Processes	GO:0051493	regulation of cytoskeleton organization	-7.5821	-4.91377	59/555	118,388,389,899,1027,1540,1778,2185,3055,3059,3265,3397,4751,4916,5341,5347,5880,5987,6188,6385,6491,6790,7010,7454,9639,9793,9873,9886,10095,10142,10456,10460,10552,11076,11186,22974,23332,23406,23580,26586,27243,27289,29899,50853,51199,51429,57026,57132,57822,58480,58526,79866,80321,81930,85477,91807,132851,133746,100287171	ADD1,RHOB,RHOC,CCNF,CDKN1B,CYLD,DYNC1H1,PTK2B,HCK,HCLS1,HRAS,ID1,NEK2,NTRK3,PLEK,PLK1,RAC2,TRIM27,RPS3,SDC4,STIL,AURKA,TEK,WAS,ARHGEF10,CKAP5,FCHSD2,RHOBTB1,ARPC1B,AKAP9,HAX1,TACC3,ARPC1A,TPPP,RASSF1,TPX2,CLASP1,COTL1,CDC42EP4,CKAP2,CHMP2A,RND1,GPSM2,VILL,NIN,SNX9,PDXP,CHMP1B,GRHL3,RHOU,MID1IP1,BORA,CEP70,KIF18A,SCIN,MYLK3,SPATA4,JMY,WASHC1
4_Member	GO Biological Processes	GO:0051495	positive regulation of cytoskeleton organization	-6.83479	-4.25823	32/232	389,1027,1778,2185,3055,3059,3265,3397,4916,5341,5987,6188,6385,7010,7454,9639,9793,9873,10095,10142,10456,10552,23332,23580,29899,51199,51429,57026,85477,91807,133746,100287171	RHOC,CDKN1B,DYNC1H1,PTK2B,HCK,HCLS1,HRAS,ID1,NTRK3,PLEK,TRIM27,RPS3,SDC4,TEK,WAS,ARHGEF10,CKAP5,FCHSD2,ARPC1B,AKAP9,HAX1,ARPC1A,CLASP1,CDC42EP4,GPSM2,NIN,SNX9,PDXP,SCIN,MYLK3,JMY,WASHC1
4_Member	GO Biological Processes	GO:0043254	regulation of protein complex assembly	-6.78888	-4.23471	52/488	19,118,389,1015,1027,2074,2099,2185,3055,3059,3638,3958,5341,5610,5830,5864,5908,5987,6188,6812,7067,7291,7454,8408,9793,9873,10018,10095,10142,10399,10456,10552,11076,23332,23406,23580,50853,50964,51199,51339,51429,55364,55719,57057,64147,65018,85477,90427,122664,133746,153090,100287171	ABCA1,ADD1,RHOC,CDH17,CDKN1B,ERCC6,ESR1,PTK2B,HCK,HCLS1,INSIG1,LGALS3,PLEK,EIF2AK2,PEX5,RAB3A,RAP1B,TRIM27,RPS3,STXBP1,THRA,TWIST1,WAS,ULK1,CKAP5,FCHSD2,BCL2L11,ARPC1B,AKAP9,RACK1,HAX1,ARPC1A,TPPP,CLASP1,COTL1,CDC42EP4,VILL,SOST,NIN,DACT1,SNX9,IMPACT,SLF2,TBX20,KIF9,PINK1,SCIN,BMF,TPPP2,JMY,DAB2IP,WASHC1
4_Member	GO Biological Processes	GO:0031334	positive regulation of protein complex assembly	-6.17075	-3.69381	35/285	19,389,1015,1027,2074,2099,2185,3055,3958,5341,5908,5987,6188,7291,7454,9793,9873,10018,10095,10142,10399,10552,11076,23332,23580,51199,51429,55719,65018,85477,90427,122664,133746,153090,100287171	ABCA1,RHOC,CDH17,CDKN1B,ERCC6,ESR1,PTK2B,HCK,LGALS3,PLEK,RAP1B,TRIM27,RPS3,TWIST1,WAS,CKAP5,FCHSD2,BCL2L11,ARPC1B,AKAP9,RACK1,ARPC1A,TPPP,CLASP1,CDC42EP4,NIN,SNX9,SLF2,PINK1,SCIN,BMF,TPPP2,JMY,DAB2IP,WASHC1
4_Member	GO Biological Processes	GO:0097435	supramolecular fiber organization	-5.53214	-3.19479	63/698	118,388,389,567,596,871,1027,1778,1805,1855,2185,2296,2876,3055,3059,3397,3636,3717,4643,5341,5880,5987,6188,6385,7401,7454,9172,9508,9639,9793,9873,9886,9938,10095,10142,10456,10552,11076,22974,23332,23406,23580,26271,26586,27289,50853,51199,51361,51429,51804,54857,57026,58480,58526,81565,81930,85477,91807,94134,122664,133746,359845,100287171	ADD1,RHOB,RHOC,B2M,BCL2,SERPINH1,CDKN1B,DYNC1H1,DPT,DVL1,PTK2B,FOXC1,GPX1,HCK,HCLS1,ID1,INPPL1,JAK2,MYO1E,PLEK,RAC2,TRIM27,RPS3,SDC4,CLRN1,WAS,MYOM2,ADAMTS3,ARHGEF10,CKAP5,FCHSD2,RHOBTB1,ARHGAP25,ARPC1B,AKAP9,HAX1,ARPC1A,TPPP,TPX2,CLASP1,COTL1,CDC42EP4,FBXO5,CKAP2,RND1,VILL,NIN,HOOK1,SNX9,SIX4,GDPD2,PDXP,RHOU,MID1IP1,NDEL1,KIF18A,SCIN,MYLK3,ARHGAP12,TPPP2,JMY,RFLNB,WASHC1
4_Member	GO Biological Processes	GO:0032273	positive regulation of protein polymerization	-5.33396	-3.06865	21/139	1027,2185,3055,5987,6188,7454,9793,9873,10095,10142,10552,11076,23332,23580,51199,51429,65018,85477,122664,133746,100287171	CDKN1B,PTK2B,HCK,TRIM27,RPS3,WAS,CKAP5,FCHSD2,ARPC1B,AKAP9,ARPC1A,TPPP,CLASP1,CDC42EP4,NIN,SNX9,PINK1,SCIN,TPPP2,JMY,WASHC1
4_Member	GO Biological Processes	GO:0051258	protein polymerization	-5.13399	-2.93418	33/290	118,1027,2185,3055,3059,3717,5987,6188,7454,9793,9873,10095,10142,10456,10552,11065,11076,22974,23332,23406,23580,26271,27243,50853,51199,51429,58526,65018,81565,85477,122664,133746,100287171	ADD1,CDKN1B,PTK2B,HCK,HCLS1,JAK2,TRIM27,RPS3,WAS,CKAP5,FCHSD2,ARPC1B,AKAP9,HAX1,ARPC1A,UBE2C,TPPP,TPX2,CLASP1,COTL1,CDC42EP4,FBXO5,CHMP2A,VILL,NIN,SNX9,MID1IP1,PINK1,NDEL1,SCIN,TPPP2,JMY,WASHC1
4_Member	GO Biological Processes	GO:1902905	positive regulation of supramolecular fiber organization	-4.81458	-2.70113	26/210	389,1027,2185,2876,3055,3397,5341,5987,6188,6385,7454,9639,9793,9873,10095,10142,10552,23332,23580,51199,51429,57026,85477,91807,133746,100287171	RHOC,CDKN1B,PTK2B,GPX1,HCK,ID1,PLEK,TRIM27,RPS3,SDC4,WAS,ARHGEF10,CKAP5,FCHSD2,ARPC1B,AKAP9,ARPC1A,CLASP1,CDC42EP4,NIN,SNX9,PDXP,SCIN,MYLK3,JMY,WASHC1
4_Member	GO Biological Processes	GO:0032970	regulation of actin filament-based process	-4.27509	-2.272	39/404	118,388,389,775,2185,2702,3055,3059,3265,3397,4916,5142,5341,5880,5987,6262,6385,7010,7454,9639,9873,9886,10095,10142,10456,10552,23332,23406,23580,27289,50853,51429,57026,57822,58480,85477,91807,133746,100287171	ADD1,RHOB,RHOC,CACNA1C,PTK2B,GJA5,HCK,HCLS1,HRAS,ID1,NTRK3,PDE4B,PLEK,RAC2,TRIM27,RYR2,SDC4,TEK,WAS,ARHGEF10,FCHSD2,RHOBTB1,ARPC1B,AKAP9,HAX1,ARPC1A,CLASP1,COTL1,CDC42EP4,RND1,VILL,SNX9,PDXP,GRHL3,RHOU,SCIN,MYLK3,JMY,WASHC1
4_Member	GO Biological Processes	GO:0032271	regulation of protein polymerization	-4.19641	-2.21932	26/228	118,1027,2185,3055,3059,5987,6188,7454,9793,9873,10095,10142,10456,10552,11076,23332,23406,23580,50853,51199,51429,65018,85477,122664,133746,100287171	ADD1,CDKN1B,PTK2B,HCK,HCLS1,TRIM27,RPS3,WAS,CKAP5,FCHSD2,ARPC1B,AKAP9,HAX1,ARPC1A,TPPP,CLASP1,COTL1,CDC42EP4,VILL,NIN,SNX9,PINK1,SCIN,TPPP2,JMY,WASHC1
4_Member	GO Biological Processes	GO:0007015	actin filament organization	-3.78655	-1.90127	39/426	118,388,389,596,2185,3055,3059,3397,3636,3717,4643,5341,5880,5987,6385,7401,7454,9172,9639,9873,9886,9938,10095,10456,10552,23332,23406,23580,27289,50853,51429,54857,57026,58480,85477,94134,133746,359845,100287171	ADD1,RHOB,RHOC,BCL2,PTK2B,HCK,HCLS1,ID1,INPPL1,JAK2,MYO1E,PLEK,RAC2,TRIM27,SDC4,CLRN1,WAS,MYOM2,ARHGEF10,FCHSD2,RHOBTB1,ARHGAP25,ARPC1B,HAX1,ARPC1A,CLASP1,COTL1,CDC42EP4,RND1,VILL,SNX9,GDPD2,PDXP,RHOU,SCIN,ARHGAP12,JMY,RFLNB,WASHC1
4_Member	GO Biological Processes	GO:0032956	regulation of actin cytoskeleton organization	-3.65083	-1.81085	34/359	118,388,389,2185,3055,3059,3265,3397,4916,5341,5880,5987,6385,7010,7454,9639,9873,9886,10095,10456,10552,23332,23406,23580,27289,50853,51429,57026,57822,58480,85477,91807,133746,100287171	ADD1,RHOB,RHOC,PTK2B,HCK,HCLS1,HRAS,ID1,NTRK3,PLEK,RAC2,TRIM27,SDC4,TEK,WAS,ARHGEF10,FCHSD2,RHOBTB1,ARPC1B,HAX1,ARPC1A,CLASP1,COTL1,CDC42EP4,RND1,VILL,SNX9,PDXP,GRHL3,RHOU,SCIN,MYLK3,JMY,WASHC1
4_Member	GO Biological Processes	GO:0030029	actin filament-based process	-3.49908	-1.71757	61/785	118,388,389,596,775,1264,2185,2702,3055,3059,3265,3397,3636,3717,3993,4643,4916,5142,5341,5880,5987,6262,6385,6386,7010,7401,7454,9172,9639,9844,9873,9886,9938,9992,10095,10456,10552,11188,11252,23332,23406,23580,27289,29127,50853,51421,51429,51804,54857,54874,57026,57822,58480,85477,91807,94134,121512,133746,283431,359845,100287171	ADD1,RHOB,RHOC,BCL2,CACNA1C,CNN1,PTK2B,GJA5,HCK,HCLS1,HRAS,ID1,INPPL1,JAK2,LLGL2,MYO1E,NTRK3,PDE4B,PLEK,RAC2,TRIM27,RYR2,SDC4,SDCBP,TEK,CLRN1,WAS,MYOM2,ARHGEF10,ELMO1,FCHSD2,RHOBTB1,ARHGAP25,KCNE2,ARPC1B,HAX1,ARPC1A,NISCH,PACSIN2,CLASP1,COTL1,CDC42EP4,RND1,RACGAP1,VILL,AMOTL2,SNX9,SIX4,GDPD2,FNBP1L,PDXP,GRHL3,RHOU,SCIN,MYLK3,ARHGAP12,FGD4,JMY,GAS2L3,RFLNB,WASHC1
4_Member	GO Biological Processes	GO:0030036	actin cytoskeleton organization	-3.44709	-1.68665	55/692	118,388,389,596,1264,2185,3055,3059,3265,3397,3636,3717,3993,4643,4916,5341,5880,5987,6385,6386,7010,7401,7454,9172,9639,9844,9873,9886,9938,10095,10456,10552,11188,11252,23332,23406,23580,27289,29127,50853,51421,51429,51804,54857,57026,57822,58480,85477,91807,94134,121512,133746,283431,359845,100287171	ADD1,RHOB,RHOC,BCL2,CNN1,PTK2B,HCK,HCLS1,HRAS,ID1,INPPL1,JAK2,LLGL2,MYO1E,NTRK3,PLEK,RAC2,TRIM27,SDC4,SDCBP,TEK,CLRN1,WAS,MYOM2,ARHGEF10,ELMO1,FCHSD2,RHOBTB1,ARHGAP25,ARPC1B,HAX1,ARPC1A,NISCH,PACSIN2,CLASP1,COTL1,CDC42EP4,RND1,RACGAP1,VILL,AMOTL2,SNX9,SIX4,GDPD2,PDXP,GRHL3,RHOU,SCIN,MYLK3,ARHGAP12,FGD4,JMY,GAS2L3,RFLNB,WASHC1
4_Member	GO Biological Processes	GO:1902903	regulation of supramolecular fiber organization	-3.40941	-1.6607	34/370	118,389,1027,2185,2876,3055,3059,3397,5341,5987,6188,6385,7454,9639,9793,9873,10095,10142,10456,10552,22974,23332,23406,23580,26586,50853,51199,51429,57026,58526,85477,91807,133746,100287171	ADD1,RHOC,CDKN1B,PTK2B,GPX1,HCK,HCLS1,ID1,PLEK,TRIM27,RPS3,SDC4,WAS,ARHGEF10,CKAP5,FCHSD2,ARPC1B,AKAP9,HAX1,ARPC1A,TPX2,CLASP1,COTL1,CDC42EP4,CKAP2,VILL,NIN,SNX9,PDXP,MID1IP1,SCIN,MYLK3,JMY,WASHC1
4_Member	GO Biological Processes	GO:0090066	regulation of anatomical structure size	-2.73349	-1.17614	41/515	118,135,624,2185,2296,2643,2702,2803,2876,3055,3059,3778,3779,4916,5076,5341,5987,6558,6696,7454,8398,8799,8864,9798,9873,10095,10456,10552,23011,23108,23406,23580,50853,51429,57026,57679,80005,81565,85477,133746,100287171	ADD1,ADORA2A,BDKRB2,PTK2B,FOXC1,GCH1,GJA5,GOLGA4,GPX1,HCK,HCLS1,KCNMA1,KCNMB1,NTRK3,PAX2,PLEK,TRIM27,SLC12A2,SPP1,WAS,PLA2G6,PEX11B,PER2,IST1,FCHSD2,ARPC1B,HAX1,ARPC1A,RAB21,RAP1GAP2,COTL1,CDC42EP4,VILL,SNX9,PDXP,ALS2,DOCK5,NDEL1,SCIN,JMY,WASHC1
4_Member	GO Biological Processes	GO:0034314	Arp2/3 complex-mediated actin nucleation	-2.63941	-1.11994	7/38	5987,7454,9873,10095,10552,133746,100287171	TRIM27,WAS,FCHSD2,ARPC1B,ARPC1A,JMY,WASHC1
4_Member	GO Biological Processes	GO:0008064	regulation of actin polymerization or depolymerization	-2.63545	-1.11688	19/187	118,2185,3055,3059,5341,5987,7454,9873,10095,10456,10552,23406,23580,50853,51429,57026,85477,133746,100287171	ADD1,PTK2B,HCK,HCLS1,PLEK,TRIM27,WAS,FCHSD2,ARPC1B,HAX1,ARPC1A,COTL1,CDC42EP4,VILL,SNX9,PDXP,SCIN,JMY,WASHC1
4_Member	GO Biological Processes	GO:0030832	regulation of actin filament length	-2.60918	-1.10485	19/188	118,2185,3055,3059,5341,5987,7454,9873,10095,10456,10552,23406,23580,50853,51429,57026,85477,133746,100287171	ADD1,PTK2B,HCK,HCLS1,PLEK,TRIM27,WAS,FCHSD2,ARPC1B,HAX1,ARPC1A,COTL1,CDC42EP4,VILL,SNX9,PDXP,SCIN,JMY,WASHC1
4_Member	GO Biological Processes	GO:0008154	actin polymerization or depolymerization	-2.32586	-0.90788	20/214	118,2185,3055,3059,3717,5341,5987,7454,9873,10095,10456,10552,23406,23580,50853,51429,57026,85477,133746,100287171	ADD1,PTK2B,HCK,HCLS1,JAK2,PLEK,TRIM27,WAS,FCHSD2,ARPC1B,HAX1,ARPC1A,COTL1,CDC42EP4,VILL,SNX9,PDXP,SCIN,JMY,WASHC1
4_Member	GO Biological Processes	GO:0030833	regulation of actin filament polymerization	-2.32136	-0.90788	17/171	118,2185,3055,3059,5987,7454,9873,10095,10456,10552,23406,23580,50853,51429,85477,133746,100287171	ADD1,PTK2B,HCK,HCLS1,TRIM27,WAS,FCHSD2,ARPC1B,HAX1,ARPC1A,COTL1,CDC42EP4,VILL,SNX9,SCIN,JMY,WASHC1
4_Member	GO Biological Processes	GO:0030838	positive regulation of actin filament polymerization	-2.32094	-0.90788	12/103	2185,3055,5987,7454,9873,10095,10552,23580,51429,85477,133746,100287171	PTK2B,HCK,TRIM27,WAS,FCHSD2,ARPC1B,ARPC1A,CDC42EP4,SNX9,SCIN,JMY,WASHC1
4_Member	GO Biological Processes	GO:0110053	regulation of actin filament organization	-2.27868	-0.874051	24/276	118,389,2185,3055,3059,3397,5341,5987,6385,7454,9639,9873,10095,10456,10552,23332,23406,23580,50853,51429,57026,85477,133746,100287171	ADD1,RHOC,PTK2B,HCK,HCLS1,ID1,PLEK,TRIM27,SDC4,WAS,ARHGEF10,FCHSD2,ARPC1B,HAX1,ARPC1A,CLASP1,COTL1,CDC42EP4,VILL,SNX9,PDXP,SCIN,JMY,WASHC1
4_Member	GO Biological Processes	GO:0045010	actin nucleation	-2.27676	-0.873741	8/55	5987,7454,9873,10095,10552,85477,133746,100287171	TRIM27,WAS,FCHSD2,ARPC1B,ARPC1A,SCIN,JMY,WASHC1
4_Member	GO Biological Processes	GO:0030041	actin filament polymerization	-2.25486	-0.863659	18/188	118,2185,3055,3059,3717,5987,7454,9873,10095,10456,10552,23406,23580,50853,51429,85477,133746,100287171	ADD1,PTK2B,HCK,HCLS1,JAK2,TRIM27,WAS,FCHSD2,ARPC1B,HAX1,ARPC1A,COTL1,CDC42EP4,VILL,SNX9,SCIN,JMY,WASHC1
4_Member	GO Biological Processes	GO:0032535	regulation of cellular component size	-2.13511	-0.779182	30/378	118,2185,2803,3055,3059,3778,4916,5341,5987,6558,6696,7454,8799,9798,9873,10095,10456,10552,23011,23108,23406,23580,50853,51429,57026,57679,81565,85477,133746,100287171	ADD1,PTK2B,GOLGA4,HCK,HCLS1,KCNMA1,NTRK3,PLEK,TRIM27,SLC12A2,SPP1,WAS,PEX11B,IST1,FCHSD2,ARPC1B,HAX1,ARPC1A,RAB21,RAP1GAP2,COTL1,CDC42EP4,VILL,SNX9,PDXP,ALS2,NDEL1,SCIN,JMY,WASHC1
5_Summary	GO Biological Processes	GO:0016050	vesicle organization	-8.4763	-5.75361	44/335	19,356,596,1075,3638,4033,5864,6385,6386,6490,6809,6811,6812,7039,8027,8615,8877,8878,8934,9341,9527,9554,9570,9798,9871,9892,9903,10016,10802,23339,23557,23682,25956,26271,27243,51361,51399,54874,57132,57679,63915,79720,144717,203062,1778,4751,5341,5347,9657,9793,10142,10244,11311,23332,54806,55142,60412,80321,196996,376267,662,80124,664,53407	ABCA1,FASLG,BCL2,CTSC,INSIG1,IRAG2,RAB3A,SDC4,SDCBP,PMEL,STX3,STX5,STXBP1,TGFA,STAM,USO1,SPHK1,SQSTM1,RAB29,VAMP3,GOSR1,SEC22B,GOSR2,IST1,SEC24D,SNAP91,KLHL21,PDCD6,SEC24A,VPS39,SNAPIN,RAB38,SEC31B,FBXO5,CHMP2A,HOOK1,TRAPPC4,FNBP1L,CHMP1B,ALS2,BLOC1S5,VPS37B,PHETA1,TSNARE1,DYNC1H1,NEK2,PLEK,PLK1,IQCB1,CKAP5,AKAP9,RABEPK,VPS45,CLASP1,AHI1,HAUS2,EXOC4,CEP70,GRAMD2A,RAB15,BNIP1,VCPIP1,BNIP3,STX18
5_Member	GO Biological Processes	GO:0016050	vesicle organization	-8.4763	-5.75361	44/335	19,356,596,1075,3638,4033,5864,6385,6386,6490,6809,6811,6812,7039,8027,8615,8877,8878,8934,9341,9527,9554,9570,9798,9871,9892,9903,10016,10802,23339,23557,23682,25956,26271,27243,51361,51399,54874,57132,57679,63915,79720,144717,203062	ABCA1,FASLG,BCL2,CTSC,INSIG1,IRAG2,RAB3A,SDC4,SDCBP,PMEL,STX3,STX5,STXBP1,TGFA,STAM,USO1,SPHK1,SQSTM1,RAB29,VAMP3,GOSR1,SEC22B,GOSR2,IST1,SEC24D,SNAP91,KLHL21,PDCD6,SEC24A,VPS39,SNAPIN,RAB38,SEC31B,FBXO5,CHMP2A,HOOK1,TRAPPC4,FNBP1L,CHMP1B,ALS2,BLOC1S5,VPS37B,PHETA1,TSNARE1
5_Member	GO Biological Processes	GO:0140056	organelle localization by membrane tethering	-4.873	-2.74137	23/172	1778,4751,5341,5347,5864,6809,6811,6812,8615,9341,9657,9793,10142,10244,11311,23332,54806,55142,60412,80321,196996,203062,376267	DYNC1H1,NEK2,PLEK,PLK1,RAB3A,STX3,STX5,STXBP1,USO1,VAMP3,IQCB1,CKAP5,AKAP9,RABEPK,VPS45,CLASP1,AHI1,HAUS2,EXOC4,CEP70,GRAMD2A,TSNARE1,RAB15
5_Member	GO Biological Processes	GO:0022406	membrane docking	-4.51223	-2.44777	23/181	1778,4751,5341,5347,5864,6809,6811,6812,8615,9341,9657,9793,10142,10244,11311,23332,54806,55142,60412,80321,196996,203062,376267	DYNC1H1,NEK2,PLEK,PLK1,RAB3A,STX3,STX5,STXBP1,USO1,VAMP3,IQCB1,CKAP5,AKAP9,RABEPK,VPS45,CLASP1,AHI1,HAUS2,EXOC4,CEP70,GRAMD2A,TSNARE1,RAB15
5_Member	GO Biological Processes	GO:0090174	organelle membrane fusion	-4.25901	-2.26603	16/105	662,4033,5864,6809,6811,6812,8615,8877,9341,9527,9554,9570,23339,23557,80124,203062	BNIP1,IRAG2,RAB3A,STX3,STX5,STXBP1,USO1,SPHK1,VAMP3,GOSR1,SEC22B,GOSR2,VPS39,SNAPIN,VCPIP1,TSNARE1
5_Member	GO Biological Processes	GO:0048278	vesicle docking	-4.08912	-2.14451	12/66	5341,5864,6809,6811,6812,8615,9341,10244,11311,60412,203062,376267	PLEK,RAB3A,STX3,STX5,STXBP1,USO1,VAMP3,RABEPK,VPS45,EXOC4,TSNARE1,RAB15
5_Member	GO Biological Processes	GO:0006904	vesicle docking involved in exocytosis	-3.60479	-1.78338	9/44	5341,5864,6809,6812,9341,10244,11311,60412,376267	PLEK,RAB3A,STX3,STXBP1,VAMP3,RABEPK,VPS45,EXOC4,RAB15
5_Member	GO Biological Processes	GO:0048284	organelle fusion	-3.5652	-1.76679	17/132	662,664,4033,5864,6809,6811,6812,8615,8877,9341,9527,9554,9570,23339,23557,80124,203062	BNIP1,BNIP3,IRAG2,RAB3A,STX3,STX5,STXBP1,USO1,SPHK1,VAMP3,GOSR1,SEC22B,GOSR2,VPS39,SNAPIN,VCPIP1,TSNARE1
5_Member	GO Biological Processes	GO:0006906	vesicle fusion	-3.4544	-1.68971	14/99	4033,5864,6809,6811,6812,8615,8877,9341,9527,9554,9570,23339,23557,203062	IRAG2,RAB3A,STX3,STX5,STXBP1,USO1,SPHK1,VAMP3,GOSR1,SEC22B,GOSR2,VPS39,SNAPIN,TSNARE1
5_Member	GO Biological Processes	GO:0061025	membrane fusion	-2.64811	-1.12317	17/159	662,4033,5864,6809,6811,6812,8615,8877,9341,9527,9554,9570,23339,23557,53407,80124,203062	BNIP1,IRAG2,RAB3A,STX3,STX5,STXBP1,USO1,SPHK1,VAMP3,GOSR1,SEC22B,GOSR2,VPS39,SNAPIN,STX18,VCPIP1,TSNARE1
5_Member	GO Biological Processes	GO:0140029	exocytic process	-2.04879	-0.72767	10/85	5341,5864,6809,6812,9341,10244,11311,23557,60412,376267	PLEK,RAB3A,STX3,STXBP1,VAMP3,RABEPK,VPS45,SNAPIN,EXOC4,RAB15
6_Summary	GO Biological Processes	GO:0140014	mitotic nuclear division	-7.67896	-4.99767	37/271	991,1027,1060,3619,3643,4751,5347,6790,7039,8877,9055,9639,9700,9787,10270,10460,11065,22974,23332,25906,26271,27243,29127,49856,51203,54908,55719,57026,57132,79866,81565,81930,83540,84101,148479,151648,246184,664,1164,4487,4603,5892,8799,9650,10018,23353,25788,56181,56603,65018,259266,8313,1778,2669,6188,11339,84191,2332,2624,3178,3720,3981,5570,6688,7291,8971,23558,26147,51548,54386,64863,79618…	CDC20,CDKN1B,CENPC,INCENP,INSR,NEK2,PLK1,AURKA,TGFA,SPHK1,PRC1,ARHGEF10,ESPL1,DLGAP5,AKAP8,TACC3,UBE2C,TPX2,CLASP1,ANAPC15,FBXO5,CHMP2A,RACGAP1,WRAP73,NUSAP1,SPDL1,SLF2,PDXP,CHMP1B,BORA,NDEL1,KIF18A,NUF2,USP44,PHF13,SGO1,CDC26,BNIP3,CKS2,MSX1,MYBL1,RAD51D,PEX11B,MTFR1,BCL2L11,SUN1,RAD54B,MTFR1L,CYP26B1,PINK1,ASPM,AXIN2,DYNC1H1,GEM,RPS3,OIP5,CIAO2A,FMR1,GATA2,HNRNPA1,JARID2,LIG4,PKIB,SPI1,TWIST1,H…
6_Member	GO Biological Processes	GO:0140014	mitotic nuclear division	-7.67896	-4.99767	37/271	991,1027,1060,3619,3643,4751,5347,6790,7039,8877,9055,9639,9700,9787,10270,10460,11065,22974,23332,25906,26271,27243,29127,49856,51203,54908,55719,57026,57132,79866,81565,81930,83540,84101,148479,151648,246184	CDC20,CDKN1B,CENPC,INCENP,INSR,NEK2,PLK1,AURKA,TGFA,SPHK1,PRC1,ARHGEF10,ESPL1,DLGAP5,AKAP8,TACC3,UBE2C,TPX2,CLASP1,ANAPC15,FBXO5,CHMP2A,RACGAP1,WRAP73,NUSAP1,SPDL1,SLF2,PDXP,CHMP1B,BORA,NDEL1,KIF18A,NUF2,USP44,PHF13,SGO1,CDC26
6_Member	GO Biological Processes	GO:0048285	organelle fission	-7.15341	-4.55566	51/462	664,991,1027,1060,1164,3619,3643,4487,4603,4751,5347,5892,6790,7039,8799,8877,9055,9639,9650,9700,9787,10018,10270,10460,11065,22974,23332,23353,25788,25906,26271,27243,29127,49856,51203,54908,55719,56181,56603,57026,57132,65018,79866,81565,81930,83540,84101,148479,151648,246184,259266	BNIP3,CDC20,CDKN1B,CENPC,CKS2,INCENP,INSR,MSX1,MYBL1,NEK2,PLK1,RAD51D,AURKA,TGFA,PEX11B,SPHK1,PRC1,ARHGEF10,MTFR1,ESPL1,DLGAP5,BCL2L11,AKAP8,TACC3,UBE2C,TPX2,CLASP1,SUN1,RAD54B,ANAPC15,FBXO5,CHMP2A,RACGAP1,WRAP73,NUSAP1,SPDL1,SLF2,MTFR1L,CYP26B1,PDXP,CHMP1B,PINK1,BORA,NDEL1,KIF18A,NUF2,USP44,PHF13,SGO1,CDC26,ASPM
6_Member	GO Biological Processes	GO:0000070	mitotic sister chromatid segregation	-6.61574	-4.07869	25/158	991,1060,3619,4751,5347,9055,9700,9787,10270,10460,11065,25906,26271,27243,29127,51203,54908,55719,57132,81930,83540,84101,148479,151648,246184	CDC20,CENPC,INCENP,NEK2,PLK1,PRC1,ESPL1,DLGAP5,AKAP8,TACC3,UBE2C,ANAPC15,FBXO5,CHMP2A,RACGAP1,NUSAP1,SPDL1,SLF2,CHMP1B,KIF18A,NUF2,USP44,PHF13,SGO1,CDC26
6_Member	GO Biological Processes	GO:0000280	nuclear division	-6.53627	-4.00855	46/416	991,1027,1060,1164,3619,3643,4487,4603,4751,5347,5892,6790,7039,8877,9055,9639,9700,9787,10018,10270,10460,11065,22974,23332,23353,25788,25906,26271,27243,29127,49856,51203,54908,55719,56603,57026,57132,79866,81565,81930,83540,84101,148479,151648,246184,259266	CDC20,CDKN1B,CENPC,CKS2,INCENP,INSR,MSX1,MYBL1,NEK2,PLK1,RAD51D,AURKA,TGFA,SPHK1,PRC1,ARHGEF10,ESPL1,DLGAP5,BCL2L11,AKAP8,TACC3,UBE2C,TPX2,CLASP1,SUN1,RAD54B,ANAPC15,FBXO5,CHMP2A,RACGAP1,WRAP73,NUSAP1,SPDL1,SLF2,CYP26B1,PDXP,CHMP1B,BORA,NDEL1,KIF18A,NUF2,USP44,PHF13,SGO1,CDC26,ASPM
6_Member	GO Biological Processes	GO:0000819	sister chromatid segregation	-5.35939	-3.07777	26/196	991,1060,3619,4751,5347,8313,9055,9700,9787,10270,10460,11065,25906,26271,27243,29127,51203,54908,55719,57132,81930,83540,84101,148479,151648,246184	CDC20,CENPC,INCENP,NEK2,PLK1,AXIN2,PRC1,ESPL1,DLGAP5,AKAP8,TACC3,UBE2C,ANAPC15,FBXO5,CHMP2A,RACGAP1,NUSAP1,SPDL1,SLF2,CHMP1B,KIF18A,NUF2,USP44,PHF13,SGO1,CDC26
6_Member	GO Biological Processes	GO:0007088	regulation of mitotic nuclear division	-5.04315	-2.86836	23/168	991,1027,3643,4751,5347,6790,7039,8877,9700,9787,10460,11065,25906,26271,27243,51203,54908,55719,57026,57132,79866,84101,246184	CDC20,CDKN1B,INSR,NEK2,PLK1,AURKA,TGFA,SPHK1,ESPL1,DLGAP5,TACC3,UBE2C,ANAPC15,FBXO5,CHMP2A,NUSAP1,SPDL1,SLF2,PDXP,CHMP1B,BORA,USP44,CDC26
6_Member	GO Biological Processes	GO:0051783	regulation of nuclear division	-4.56198	-2.4925	24/192	991,1027,3643,4487,4751,5347,6790,7039,8877,9700,9787,10460,11065,25906,26271,27243,51203,54908,55719,57026,57132,79866,84101,246184	CDC20,CDKN1B,INSR,MSX1,NEK2,PLK1,AURKA,TGFA,SPHK1,ESPL1,DLGAP5,TACC3,UBE2C,ANAPC15,FBXO5,CHMP2A,NUSAP1,SPDL1,SLF2,PDXP,CHMP1B,BORA,USP44,CDC26
6_Member	GO Biological Processes	GO:0051983	regulation of chromosome segregation	-4.208	-2.22731	16/106	991,1778,4751,5347,8313,9700,9787,10460,11065,25906,26271,29127,54908,55719,84101,246184	CDC20,DYNC1H1,NEK2,PLK1,AXIN2,ESPL1,DLGAP5,TACC3,UBE2C,ANAPC15,FBXO5,RACGAP1,SPDL1,SLF2,USP44,CDC26
6_Member	GO Biological Processes	GO:0098813	nuclear chromosome segregation	-4.10258	-2.15074	29/271	991,1060,1778,2669,3619,4751,5347,8313,9055,9700,9787,10270,10460,11065,23353,25906,26271,27243,29127,51203,54908,55719,57132,81930,83540,84101,148479,151648,246184	CDC20,CENPC,DYNC1H1,GEM,INCENP,NEK2,PLK1,AXIN2,PRC1,ESPL1,DLGAP5,AKAP8,TACC3,UBE2C,SUN1,ANAPC15,FBXO5,CHMP2A,RACGAP1,NUSAP1,SPDL1,SLF2,CHMP1B,KIF18A,NUF2,USP44,PHF13,SGO1,CDC26
6_Member	GO Biological Processes	GO:0007091	metaphase/anaphase transition of mitotic cell cycle	-4.03964	-2.11356	11/57	991,5347,9700,9787,10460,11065,25906,26271,54908,84101,246184	CDC20,PLK1,ESPL1,DLGAP5,TACC3,UBE2C,ANAPC15,FBXO5,SPDL1,USP44,CDC26
6_Member	GO Biological Processes	GO:0007059	chromosome segregation	-3.92695	-2.0194	33/333	991,1060,1778,2669,3619,4751,5347,6188,8313,9055,9700,9787,10270,10460,11065,11339,23353,25906,26271,27243,29127,51203,54908,55719,57132,81565,81930,83540,84101,84191,148479,151648,246184	CDC20,CENPC,DYNC1H1,GEM,INCENP,NEK2,PLK1,RPS3,AXIN2,PRC1,ESPL1,DLGAP5,AKAP8,TACC3,UBE2C,OIP5,SUN1,ANAPC15,FBXO5,CHMP2A,RACGAP1,NUSAP1,SPDL1,SLF2,CHMP1B,NDEL1,KIF18A,NUF2,USP44,CIAO2A,PHF13,SGO1,CDC26
6_Member	GO Biological Processes	GO:0044784	metaphase/anaphase transition of cell cycle	-3.89787	-1.99691	11/59	991,5347,9700,9787,10460,11065,25906,26271,54908,84101,246184	CDC20,PLK1,ESPL1,DLGAP5,TACC3,UBE2C,ANAPC15,FBXO5,SPDL1,USP44,CDC26
6_Member	GO Biological Processes	GO:0010965	regulation of mitotic sister chromatid separation	-3.82949	-1.93717	11/60	991,5347,9700,9787,10460,11065,25906,26271,54908,84101,246184	CDC20,PLK1,ESPL1,DLGAP5,TACC3,UBE2C,ANAPC15,FBXO5,SPDL1,USP44,CDC26
6_Member	GO Biological Processes	GO:0033047	regulation of mitotic sister chromatid segregation	-3.77252	-1.89286	12/71	991,5347,9700,9787,10460,11065,25906,26271,54908,55719,84101,246184	CDC20,PLK1,ESPL1,DLGAP5,TACC3,UBE2C,ANAPC15,FBXO5,SPDL1,SLF2,USP44,CDC26
6_Member	GO Biological Processes	GO:0033045	regulation of sister chromatid segregation	-3.69318	-1.82782	13/83	991,5347,8313,9700,9787,10460,11065,25906,26271,54908,55719,84101,246184	CDC20,PLK1,AXIN2,ESPL1,DLGAP5,TACC3,UBE2C,ANAPC15,FBXO5,SPDL1,SLF2,USP44,CDC26
6_Member	GO Biological Processes	GO:0033044	regulation of chromosome organization	-3.65083	-1.81085	34/359	991,2332,2624,3178,3720,3981,4751,5347,5570,6688,7291,8313,8971,9700,9787,10270,10460,11065,23558,25906,26147,26271,51548,54386,54908,55719,64863,65018,79618,79829,80119,84101,144108,246184	CDC20,FMR1,GATA2,HNRNPA1,JARID2,LIG4,NEK2,PLK1,PKIB,SPI1,TWIST1,AXIN2,H1-10,ESPL1,DLGAP5,AKAP8,TACC3,UBE2C,WBP2,ANAPC15,PHF19,FBXO5,SIRT6,TERF2IP,SPDL1,SLF2,METTL4,PINK1,HMBOX1,NAA40,PIF1,USP44,SPTY2D1,CDC26
6_Member	GO Biological Processes	GO:0051306	mitotic sister chromatid separation	-3.63363	-1.80304	11/63	991,5347,9700,9787,10460,11065,25906,26271,54908,84101,246184	CDC20,PLK1,ESPL1,DLGAP5,TACC3,UBE2C,ANAPC15,FBXO5,SPDL1,USP44,CDC26
6_Member	GO Biological Processes	GO:1905818	regulation of chromosome separation	-3.51028	-1.72377	11/65	991,5347,9700,9787,10460,11065,25906,26271,54908,84101,246184	CDC20,PLK1,ESPL1,DLGAP5,TACC3,UBE2C,ANAPC15,FBXO5,SPDL1,USP44,CDC26
6_Member	GO Biological Processes	GO:0030071	regulation of mitotic metaphase/anaphase transition	-3.50128	-1.71762	10/55	991,5347,9700,9787,11065,25906,26271,54908,84101,246184	CDC20,PLK1,ESPL1,DLGAP5,UBE2C,ANAPC15,FBXO5,SPDL1,USP44,CDC26
6_Member	GO Biological Processes	GO:1902099	regulation of metaphase/anaphase transition of cell cycle	-3.37083	-1.63937	10/57	991,5347,9700,9787,11065,25906,26271,54908,84101,246184	CDC20,PLK1,ESPL1,DLGAP5,UBE2C,ANAPC15,FBXO5,SPDL1,USP44,CDC26
6_Member	GO Biological Processes	GO:0033046	negative regulation of sister chromatid segregation	-2.2683	-0.868515	7/44	991,5347,9700,25906,26271,54908,84101	CDC20,PLK1,ESPL1,ANAPC15,FBXO5,SPDL1,USP44
6_Member	GO Biological Processes	GO:0051304	chromosome separation	-2.25558	-0.863659	11/92	991,5347,9700,9787,10460,11065,25906,26271,54908,84101,246184	CDC20,PLK1,ESPL1,DLGAP5,TACC3,UBE2C,ANAPC15,FBXO5,SPDL1,USP44,CDC26
6_Member	GO Biological Processes	GO:0051985	negative regulation of chromosome segregation	-2.21335	-0.842197	7/45	991,5347,9700,25906,26271,54908,84101	CDC20,PLK1,ESPL1,ANAPC15,FBXO5,SPDL1,USP44
6_Member	GO Biological Processes	GO:0031145	anaphase-promoting complex-dependent catabolic process	-2.19411	-0.824676	10/81	991,5347,6233,6790,7311,7321,11065,25906,26271,246184	CDC20,PLK1,RPS27A,AURKA,UBA52,UBE2D1,UBE2C,ANAPC15,FBXO5,CDC26
6_Member	GO Biological Processes	GO:0045841	negative regulation of mitotic metaphase/anaphase transition	-2.11002	-0.758747	6/36	991,5347,25906,26271,54908,84101	CDC20,PLK1,ANAPC15,FBXO5,SPDL1,USP44
6_Member	GO Biological Processes	GO:1902100	negative regulation of metaphase/anaphase transition of cell cycle	-2.05128	-0.728261	6/37	991,5347,25906,26271,54908,84101	CDC20,PLK1,ANAPC15,FBXO5,SPDL1,USP44
7_Summary	GO Biological Processes	GO:0010498	proteasomal protein catabolic process	-7.41261	-4.75687	53/480	899,991,997,1161,1855,2272,2332,2876,4189,5347,6135,6233,6386,6790,6880,7311,7321,7328,7706,8554,9572,9992,10134,10299,10399,10952,11065,23429,25906,26046,26224,26234,26271,27248,51465,51548,55139,55212,55658,65018,79176,79718,80196,80700,84101,92369,117584,127544,153090,162517,246184,339745,554251,1075,1508,1513,1515,1540,2185,6125,6201,7267,8878,9349,29116,51271,54602,55230,79720,89970,664,1175…	CCNF,CDC20,CDC34,ERCC8,DVL1,FHIT,FMR1,GPX1,DNAJB9,PLK1,RPL11,RPS27A,SDCBP,AURKA,TAF9,UBA52,UBE2D1,UBE2H,TRIM25,PIAS1,NR1D1,KCNE2,BCAP31,MARCHF6,RACK1,SEC61B,UBE2C,RYBP,ANAPC15,LTN1,FBXL3,FBXL5,FBXO5,ERLEC1,UBE2J1,SIRT6,ANKZF1,BBS7,RNF126,PINK1,FBXL15,TBL1XR1,RNF34,UBXN6,USP44,SPSB4,RFFL,RNF19B,DAB2IP,FBXO39,CDC26,SPOPL,FBXO48,CTSC,CTSB,CTSK,CTSV,CYLD,PTK2B,RPL5,RPS7,TTC3,SQSTM1,RPL23,MYLIP,UBAP1,…
7_Member	GO Biological Processes	GO:0010498	proteasomal protein catabolic process	-7.41261	-4.75687	53/480	899,991,997,1161,1855,2272,2332,2876,4189,5347,6135,6233,6386,6790,6880,7311,7321,7328,7706,8554,9572,9992,10134,10299,10399,10952,11065,23429,25906,26046,26224,26234,26271,27248,51465,51548,55139,55212,55658,65018,79176,79718,80196,80700,84101,92369,117584,127544,153090,162517,246184,339745,554251	CCNF,CDC20,CDC34,ERCC8,DVL1,FHIT,FMR1,GPX1,DNAJB9,PLK1,RPL11,RPS27A,SDCBP,AURKA,TAF9,UBA52,UBE2D1,UBE2H,TRIM25,PIAS1,NR1D1,KCNE2,BCAP31,MARCHF6,RACK1,SEC61B,UBE2C,RYBP,ANAPC15,LTN1,FBXL3,FBXL5,FBXO5,ERLEC1,UBE2J1,SIRT6,ANKZF1,BBS7,RNF126,PINK1,FBXL15,TBL1XR1,RNF34,UBXN6,USP44,SPSB4,RFFL,RNF19B,DAB2IP,FBXO39,CDC26,SPOPL,FBXO48
7_Member	GO Biological Processes	GO:0051603	proteolysis involved in cellular protein catabolic process	-7.08938	-4.50236	70/729	899,991,997,1075,1161,1508,1513,1515,1540,1855,2185,2272,2332,2876,4189,5347,6125,6135,6201,6233,6386,6790,6880,7267,7311,7321,7328,7706,8554,8878,9349,9572,9992,10134,10299,10399,10952,11065,23429,25906,26046,26224,26234,26271,27248,29116,51271,51465,51548,54602,55139,55212,55230,55658,65018,79176,79718,79720,80196,80700,84101,89970,92369,117584,127544,153090,162517,246184,339745,554251	CCNF,CDC20,CDC34,CTSC,ERCC8,CTSB,CTSK,CTSV,CYLD,DVL1,PTK2B,FHIT,FMR1,GPX1,DNAJB9,PLK1,RPL5,RPL11,RPS7,RPS27A,SDCBP,AURKA,TAF9,TTC3,UBA52,UBE2D1,UBE2H,TRIM25,PIAS1,SQSTM1,RPL23,NR1D1,KCNE2,BCAP31,MARCHF6,RACK1,SEC61B,UBE2C,RYBP,ANAPC15,LTN1,FBXL3,FBXL5,FBXO5,ERLEC1,MYLIP,UBAP1,UBE2J1,SIRT6,NDFIP2,ANKZF1,BBS7,USP40,RNF126,PINK1,FBXL15,TBL1XR1,VPS37B,RNF34,UBXN6,USP44,RSPRY1,SPSB4,RFFL,RNF19B,DAB2IP…
7_Member	GO Biological Processes	GO:0044257	cellular protein catabolic process	-6.79407	-4.23471	73/786	664,899,991,997,1075,1161,1175,1508,1513,1515,1540,1855,2185,2272,2332,2876,4189,5347,6125,6135,6201,6233,6386,6790,6880,7267,7311,7321,7328,7706,8554,8878,9349,9572,9992,10134,10299,10399,10952,11065,23429,25906,26046,26224,26234,26271,27248,29116,51271,51339,51465,51548,54602,55139,55212,55230,55658,65018,79176,79718,79720,80196,80700,84101,89970,92369,117584,127544,153090,162517,246184,339745,…	BNIP3,CCNF,CDC20,CDC34,CTSC,ERCC8,AP2S1,CTSB,CTSK,CTSV,CYLD,DVL1,PTK2B,FHIT,FMR1,GPX1,DNAJB9,PLK1,RPL5,RPL11,RPS7,RPS27A,SDCBP,AURKA,TAF9,TTC3,UBA52,UBE2D1,UBE2H,TRIM25,PIAS1,SQSTM1,RPL23,NR1D1,KCNE2,BCAP31,MARCHF6,RACK1,SEC61B,UBE2C,RYBP,ANAPC15,LTN1,FBXL3,FBXL5,FBXO5,ERLEC1,MYLIP,UBAP1,DACT1,UBE2J1,SIRT6,NDFIP2,ANKZF1,BBS7,USP40,RNF126,PINK1,FBXL15,TBL1XR1,VPS37B,RNF34,UBXN6,USP44,RSPRY1,SPSB4,…
7_Member	GO Biological Processes	GO:0043161	proteasome-mediated ubiquitin-dependent protein catabolic process	-6.32865	-3.81903	46/423	899,991,997,1161,1855,2272,4189,5347,6135,6233,6386,6790,6880,7311,7321,7328,7706,8554,10134,10299,10399,10952,11065,23429,25906,26046,26224,26234,26271,27248,51465,51548,55139,55212,55658,79176,79718,80196,84101,92369,117584,127544,162517,246184,339745,554251	CCNF,CDC20,CDC34,ERCC8,DVL1,FHIT,DNAJB9,PLK1,RPL11,RPS27A,SDCBP,AURKA,TAF9,UBA52,UBE2D1,UBE2H,TRIM25,PIAS1,BCAP31,MARCHF6,RACK1,SEC61B,UBE2C,RYBP,ANAPC15,LTN1,FBXL3,FBXL5,FBXO5,ERLEC1,UBE2J1,SIRT6,ANKZF1,BBS7,RNF126,FBXL15,TBL1XR1,RNF34,USP44,SPSB4,RFFL,RNF19B,FBXO39,CDC26,SPOPL,FBXO48
7_Member	GO Biological Processes	GO:0006511	ubiquitin-dependent protein catabolic process	-5.69739	-3.31049	59/631	899,991,997,1161,1540,1855,2185,2272,4189,5347,6125,6135,6201,6233,6386,6790,6880,7267,7311,7321,7328,7706,8554,8878,9349,10134,10299,10399,10952,11065,23429,25906,26046,26224,26234,26271,27248,29116,51271,51465,51548,54602,55139,55212,55230,55658,65018,79176,79718,79720,80196,84101,92369,117584,127544,162517,246184,339745,554251	CCNF,CDC20,CDC34,ERCC8,CYLD,DVL1,PTK2B,FHIT,DNAJB9,PLK1,RPL5,RPL11,RPS7,RPS27A,SDCBP,AURKA,TAF9,TTC3,UBA52,UBE2D1,UBE2H,TRIM25,PIAS1,SQSTM1,RPL23,BCAP31,MARCHF6,RACK1,SEC61B,UBE2C,RYBP,ANAPC15,LTN1,FBXL3,FBXL5,FBXO5,ERLEC1,MYLIP,UBAP1,UBE2J1,SIRT6,NDFIP2,ANKZF1,BBS7,USP40,RNF126,PINK1,FBXL15,TBL1XR1,VPS37B,RNF34,USP44,SPSB4,RFFL,RNF19B,FBXO39,CDC26,SPOPL,FBXO48
7_Member	GO Biological Processes	GO:0009896	positive regulation of catabolic process	-5.58671	-3.21941	45/436	101,337,664,1027,1075,1855,2103,2185,2332,3091,3643,5210,5347,6790,6811,7291,7832,8408,8554,9531,9554,9992,10018,10134,10399,23677,26137,26234,26986,29116,51079,51339,51429,51548,55212,56829,57721,65018,79068,83667,94241,127544,149041,153090,340719	ADAM8,APOA4,BNIP3,CDKN1B,CTSC,DVL1,ESRRB,PTK2B,FMR1,HIF1A,INSR,PFKFB4,PLK1,AURKA,STX5,TWIST1,BTG2,ULK1,PIAS1,BAG3,SEC22B,KCNE2,BCL2L11,BCAP31,RACK1,SH3BP4,ZBTB20,FBXL5,PABPC1,MYLIP,NDUFA13,DACT1,SNX9,SIRT6,BBS7,ZC3HAV1,METTL14,PINK1,FTO,SESN2,TP53INP1,RNF19B,RC3H1,DAB2IP,NANOS1
7_Member	GO Biological Processes	GO:0019941	modification-dependent protein catabolic process	-5.56752	-3.2128	59/637	899,991,997,1161,1540,1855,2185,2272,4189,5347,6125,6135,6201,6233,6386,6790,6880,7267,7311,7321,7328,7706,8554,8878,9349,10134,10299,10399,10952,11065,23429,25906,26046,26224,26234,26271,27248,29116,51271,51465,51548,54602,55139,55212,55230,55658,65018,79176,79718,79720,80196,84101,92369,117584,127544,162517,246184,339745,554251	CCNF,CDC20,CDC34,ERCC8,CYLD,DVL1,PTK2B,FHIT,DNAJB9,PLK1,RPL5,RPL11,RPS7,RPS27A,SDCBP,AURKA,TAF9,TTC3,UBA52,UBE2D1,UBE2H,TRIM25,PIAS1,SQSTM1,RPL23,BCAP31,MARCHF6,RACK1,SEC61B,UBE2C,RYBP,ANAPC15,LTN1,FBXL3,FBXL5,FBXO5,ERLEC1,MYLIP,UBAP1,UBE2J1,SIRT6,NDFIP2,ANKZF1,BBS7,USP40,RNF126,PINK1,FBXL15,TBL1XR1,VPS37B,RNF34,USP44,SPSB4,RFFL,RNF19B,FBXO39,CDC26,SPOPL,FBXO48
7_Member	GO Biological Processes	GO:0031331	positive regulation of cellular catabolic process	-5.46685	-3.15353	40/372	101,337,664,1075,1855,2103,2185,2332,3091,3643,5210,5347,6790,7291,7832,8408,8554,9531,9992,10018,10134,10399,23677,26137,26234,26986,51339,51429,51548,55212,56829,57721,65018,79068,83667,94241,127544,149041,153090,340719	ADAM8,APOA4,BNIP3,CTSC,DVL1,ESRRB,PTK2B,FMR1,HIF1A,INSR,PFKFB4,PLK1,AURKA,TWIST1,BTG2,ULK1,PIAS1,BAG3,KCNE2,BCL2L11,BCAP31,RACK1,SH3BP4,ZBTB20,FBXL5,PABPC1,DACT1,SNX9,SIRT6,BBS7,ZC3HAV1,METTL14,PINK1,FTO,SESN2,TP53INP1,RNF19B,RC3H1,DAB2IP,NANOS1
7_Member	GO Biological Processes	GO:0043632	modification-dependent macromolecule catabolic process	-5.33588	-3.06865	59/648	899,991,997,1161,1540,1855,2185,2272,4189,5347,6125,6135,6201,6233,6386,6790,6880,7267,7311,7321,7328,7706,8554,8878,9349,10134,10299,10399,10952,11065,23429,25906,26046,26224,26234,26271,27248,29116,51271,51465,51548,54602,55139,55212,55230,55658,65018,79176,79718,79720,80196,84101,92369,117584,127544,162517,246184,339745,554251	CCNF,CDC20,CDC34,ERCC8,CYLD,DVL1,PTK2B,FHIT,DNAJB9,PLK1,RPL5,RPL11,RPS7,RPS27A,SDCBP,AURKA,TAF9,TTC3,UBA52,UBE2D1,UBE2H,TRIM25,PIAS1,SQSTM1,RPL23,BCAP31,MARCHF6,RACK1,SEC61B,UBE2C,RYBP,ANAPC15,LTN1,FBXL3,FBXL5,FBXO5,ERLEC1,MYLIP,UBAP1,UBE2J1,SIRT6,NDFIP2,ANKZF1,BBS7,USP40,RNF126,PINK1,FBXL15,TBL1XR1,VPS37B,RNF34,USP44,SPSB4,RFFL,RNF19B,FBXO39,CDC26,SPOPL,FBXO48
7_Member	GO Biological Processes	GO:1903362	regulation of cellular protein catabolic process	-4.64918	-2.55996	29/253	1075,1855,2185,2272,2332,2876,5347,6125,6135,6201,6386,6790,6880,8554,9349,9992,10134,10399,23429,26234,27248,29116,51339,51465,51548,55212,65018,127544,153090	CTSC,DVL1,PTK2B,FHIT,FMR1,GPX1,PLK1,RPL5,RPL11,RPS7,SDCBP,AURKA,TAF9,PIAS1,RPL23,KCNE2,BCAP31,RACK1,RYBP,FBXL5,ERLEC1,MYLIP,DACT1,UBE2J1,SIRT6,BBS7,PINK1,RNF19B,DAB2IP
7_Member	GO Biological Processes	GO:1903050	regulation of proteolysis involved in cellular protein catabolic process	-4.46063	-2.41616	26/220	1075,1855,2185,2272,2332,2876,5347,6125,6135,6201,6386,6790,6880,8554,9349,9992,10134,10399,23429,27248,51465,51548,55212,65018,127544,153090	CTSC,DVL1,PTK2B,FHIT,FMR1,GPX1,PLK1,RPL5,RPL11,RPS7,SDCBP,AURKA,TAF9,PIAS1,RPL23,KCNE2,BCAP31,RACK1,RYBP,ERLEC1,UBE2J1,SIRT6,BBS7,PINK1,RNF19B,DAB2IP
7_Member	GO Biological Processes	GO:0042176	regulation of protein catabolic process	-4.26769	-2.272	38/390	101,1027,1075,1855,1915,2185,2272,2332,2876,4843,5347,6125,6135,6201,6386,6790,6811,6880,8554,9349,9554,9992,10134,10399,23429,26234,27248,29116,51079,51339,51429,51465,51548,55212,65018,113451,127544,153090	ADAM8,CDKN1B,CTSC,DVL1,EEF1A1,PTK2B,FHIT,FMR1,GPX1,NOS2,PLK1,RPL5,RPL11,RPS7,SDCBP,AURKA,STX5,TAF9,PIAS1,RPL23,SEC22B,KCNE2,BCAP31,RACK1,RYBP,FBXL5,ERLEC1,MYLIP,NDUFA13,DACT1,SNX9,UBE2J1,SIRT6,BBS7,PINK1,AZIN2,RNF19B,DAB2IP
7_Member	GO Biological Processes	GO:0061136	regulation of proteasomal protein catabolic process	-3.38665	-1.64774	21/188	1855,2272,2332,2876,5347,6135,6386,6790,6880,8554,9992,10134,10399,23429,27248,51465,51548,55212,65018,127544,153090	DVL1,FHIT,FMR1,GPX1,PLK1,RPL11,SDCBP,AURKA,TAF9,PIAS1,KCNE2,BCAP31,RACK1,RYBP,ERLEC1,UBE2J1,SIRT6,BBS7,PINK1,RNF19B,DAB2IP
7_Member	GO Biological Processes	GO:0045732	positive regulation of protein catabolic process	-3.21142	-1.52081	23/221	101,1027,1075,1855,2185,2332,5347,6790,6811,8554,9554,9992,10134,10399,26234,29116,51079,51339,51429,51548,55212,127544,153090	ADAM8,CDKN1B,CTSC,DVL1,PTK2B,FMR1,PLK1,AURKA,STX5,PIAS1,SEC22B,KCNE2,BCAP31,RACK1,FBXL5,MYLIP,NDUFA13,DACT1,SNX9,SIRT6,BBS7,RNF19B,DAB2IP
7_Member	GO Biological Processes	GO:2000058	regulation of ubiquitin-dependent protein catabolic process	-3.18586	-1.50719	18/155	1855,2185,2272,5347,6125,6135,6201,6386,6790,6880,8554,9349,10134,10399,23429,51548,55212,127544	DVL1,PTK2B,FHIT,PLK1,RPL5,RPL11,RPS7,SDCBP,AURKA,TAF9,PIAS1,RPL23,BCAP31,RACK1,RYBP,SIRT6,BBS7,RNF19B
7_Member	GO Biological Processes	GO:1903364	positive regulation of cellular protein catabolic process	-2.66442	-1.13206	16/145	1075,1855,2185,2332,5347,6790,8554,9992,10134,10399,26234,51339,51548,55212,127544,153090	CTSC,DVL1,PTK2B,FMR1,PLK1,AURKA,PIAS1,KCNE2,BCAP31,RACK1,FBXL5,DACT1,SIRT6,BBS7,RNF19B,DAB2IP
7_Member	GO Biological Processes	GO:1903052	positive regulation of proteolysis involved in cellular protein catabolic process	-2.49113	-1.01821	14/124	1075,1855,2185,2332,5347,6790,8554,9992,10134,10399,51548,55212,127544,153090	CTSC,DVL1,PTK2B,FMR1,PLK1,AURKA,PIAS1,KCNE2,BCAP31,RACK1,SIRT6,BBS7,RNF19B,DAB2IP
7_Member	GO Biological Processes	GO:0032434	regulation of proteasomal ubiquitin-dependent protein catabolic process	-2.39659	-0.960207	14/127	1855,2272,5347,6135,6386,6790,6880,8554,10134,10399,23429,51548,55212,127544	DVL1,FHIT,PLK1,RPL11,SDCBP,AURKA,TAF9,PIAS1,BCAP31,RACK1,RYBP,SIRT6,BBS7,RNF19B
7_Member	GO Biological Processes	GO:1901800	positive regulation of proteasomal protein catabolic process	-2.18871	-0.820775	12/107	1855,2332,5347,6790,8554,9992,10134,10399,51548,55212,127544,153090	DVL1,FMR1,PLK1,AURKA,PIAS1,KCNE2,BCAP31,RACK1,SIRT6,BBS7,RNF19B,DAB2IP
7_Member	GO Biological Processes	GO:0045862	positive regulation of proteolysis	-2.01159	-0.701683	29/370	101,355,356,1075,1611,1855,2185,2332,3717,4155,5347,6188,6790,8554,9451,9798,9992,10016,10018,10134,10399,51079,51429,51548,55212,65018,127544,153090,431705	ADAM8,FAS,FASLG,CTSC,DAP,DVL1,PTK2B,FMR1,JAK2,MBP,PLK1,RPS3,AURKA,PIAS1,EIF2AK3,IST1,KCNE2,PDCD6,BCL2L11,BCAP31,RACK1,NDUFA13,SNX9,SIRT6,BBS7,PINK1,RNF19B,DAB2IP,ASTL
8_Summary	GO Biological Processes	GO:0016197	endosomal transport	-7.3061	-4.66306	33/233	19,757,5987,6233,6811,7311,7454,8027,8878,8934,9043,9341,9527,9570,22876,23258,23339,23585,27243,51271,51429,51617,55317,55658,57132,57679,64129,79720,80700,144717,160622,200576,100287171,3916,23011,51361,55062	ABCA1,TMEM50B,TRIM27,RPS27A,STX5,UBA52,WAS,STAM,SQSTM1,RAB29,SPAG9,VAMP3,GOSR1,GOSR2,INPP5F,DENND5A,VPS39,TMEM50A,CHMP2A,UBAP1,SNX9,NSG2,AP5S1,RNF126,CHMP1B,ALS2,TINAGL1,VPS37B,UBXN6,PHETA1,TAMALIN,PIKFYVE,WASHC1,LAMP1,RAB21,HOOK1,WIPI1
8_Member	GO Biological Processes	GO:0016197	endosomal transport	-7.3061	-4.66306	33/233	19,757,5987,6233,6811,7311,7454,8027,8878,8934,9043,9341,9527,9570,22876,23258,23339,23585,27243,51271,51429,51617,55317,55658,57132,57679,64129,79720,80700,144717,160622,200576,100287171	ABCA1,TMEM50B,TRIM27,RPS27A,STX5,UBA52,WAS,STAM,SQSTM1,RAB29,SPAG9,VAMP3,GOSR1,GOSR2,INPP5F,DENND5A,VPS39,TMEM50A,CHMP2A,UBAP1,SNX9,NSG2,AP5S1,RNF126,CHMP1B,ALS2,TINAGL1,VPS37B,UBXN6,PHETA1,TAMALIN,PIKFYVE,WASHC1
8_Member	GO Biological Processes	GO:0042147	retrograde transport, endosome to Golgi	-2.61215	-1.10607	12/95	5987,6811,8934,9043,9341,9527,9570,23258,55658,144717,200576,100287171	TRIM27,STX5,RAB29,SPAG9,VAMP3,GOSR1,GOSR2,DENND5A,RNF126,PHETA1,PIKFYVE,WASHC1
8_Member	GO Biological Processes	GO:0016482	cytosolic transport	-2.04324	-0.723674	16/168	3916,5987,6811,8934,9043,9341,9527,9570,23011,23258,51361,55062,55658,144717,200576,100287171	LAMP1,TRIM27,STX5,RAB29,SPAG9,VAMP3,GOSR1,GOSR2,RAB21,DENND5A,HOOK1,WIPI1,RNF126,PHETA1,PIKFYVE,WASHC1
9_Summary	GO Biological Processes	GO:0097190	apoptotic signaling pathway	-7.29467	-4.66306	62/607	135,355,356,596,624,664,960,1075,1392,1540,1611,2070,2074,2081,2260,2272,2872,2876,3082,3091,3148,3265,3570,3655,3717,3916,3958,4170,4487,5164,6135,6188,6201,6880,6934,7178,7185,7703,8398,8879,9451,9531,10016,10018,10134,10399,10572,23368,51079,57144,64114,65018,80196,84893,85450,90427,117584,133746,153090,219790,246330,100133941,101,388,997,1027,1647,1948,2487,3593,3778,4168,4916,6194,6196,6233,…	ADORA2A,FAS,FASLG,BCL2,BDKRB2,BNIP3,CD44,CTSC,CRH,CYLD,DAP,EYA4,ERCC6,ERN1,FGFR1,FHIT,MKNK2,GPX1,HGF,HIF1A,HMGB2,HRAS,IL6R,ITGA6,JAK2,LAMP1,LGALS3,MCL1,MSX1,PDK2,RPL11,RPS3,RPS7,TAF9,TCF7L2,TPT1,TRAF1,PCGF2,PLA2G6,SGPL1,EIF2AK3,BAG3,PDCD6,BCL2L11,BCAP31,RACK1,SIVA1,PPP1R13B,NDUFA13,PAK5,TMBIM1,PINK1,RNF34,FBH1,ITPRIP,BMF,RFFL,JMY,DAB2IP,RTKN2,PELI3,CD24,ADAM8,RHOB,CDC34,CDKN1B,GADD45A,EFNB2,FRZB,…
9_Member	GO Biological Processes	GO:0097190	apoptotic signaling pathway	-7.29467	-4.66306	62/607	135,355,356,596,624,664,960,1075,1392,1540,1611,2070,2074,2081,2260,2272,2872,2876,3082,3091,3148,3265,3570,3655,3717,3916,3958,4170,4487,5164,6135,6188,6201,6880,6934,7178,7185,7703,8398,8879,9451,9531,10016,10018,10134,10399,10572,23368,51079,57144,64114,65018,80196,84893,85450,90427,117584,133746,153090,219790,246330,100133941	ADORA2A,FAS,FASLG,BCL2,BDKRB2,BNIP3,CD44,CTSC,CRH,CYLD,DAP,EYA4,ERCC6,ERN1,FGFR1,FHIT,MKNK2,GPX1,HGF,HIF1A,HMGB2,HRAS,IL6R,ITGA6,JAK2,LAMP1,LGALS3,MCL1,MSX1,PDK2,RPL11,RPS3,RPS7,TAF9,TCF7L2,TPT1,TRAF1,PCGF2,PLA2G6,SGPL1,EIF2AK3,BAG3,PDCD6,BCL2L11,BCAP31,RACK1,SIVA1,PPP1R13B,NDUFA13,PAK5,TMBIM1,PINK1,RNF34,FBH1,ITPRIP,BMF,RFFL,JMY,DAB2IP,RTKN2,PELI3,CD24
9_Member	GO Biological Processes	GO:2001233	regulation of apoptotic signaling pathway	-6.78131	-4.23471	46/408	135,355,356,596,624,664,960,1075,1540,2070,2260,2876,3082,3091,3148,3655,3717,3958,4170,4487,6135,6188,6201,6880,6934,7178,7185,7703,8398,9451,10018,10134,10399,23368,51079,57144,64114,65018,80196,84893,85450,90427,117584,153090,219790,246330	ADORA2A,FAS,FASLG,BCL2,BDKRB2,BNIP3,CD44,CTSC,CYLD,EYA4,FGFR1,GPX1,HGF,HIF1A,HMGB2,ITGA6,JAK2,LGALS3,MCL1,MSX1,RPL11,RPS3,RPS7,TAF9,TCF7L2,TPT1,TRAF1,PCGF2,PLA2G6,EIF2AK3,BCL2L11,BCAP31,RACK1,PPP1R13B,NDUFA13,PAK5,TMBIM1,PINK1,RNF34,FBH1,ITPRIP,BMF,RFFL,DAB2IP,RTKN2,PELI3
9_Member	GO Biological Processes	GO:0097193	intrinsic apoptotic signaling pathway	-5.16586	-2.94378	33/289	596,624,664,960,1540,2074,2081,2272,2876,3091,3265,3717,4170,4487,5164,6135,6188,6201,6880,7178,9451,10018,10134,10399,23368,51079,65018,84893,90427,133746,153090,219790,100133941	BCL2,BDKRB2,BNIP3,CD44,CYLD,ERCC6,ERN1,FHIT,GPX1,HIF1A,HRAS,JAK2,MCL1,MSX1,PDK2,RPL11,RPS3,RPS7,TAF9,TPT1,EIF2AK3,BCL2L11,BCAP31,RACK1,PPP1R13B,NDUFA13,PINK1,FBH1,BMF,JMY,DAB2IP,RTKN2,CD24
9_Member	GO Biological Processes	GO:2001242	regulation of intrinsic apoptotic signaling pathway	-4.62754	-2.5468	22/166	596,624,960,1540,2876,3091,4170,4487,6135,6188,6201,6880,7178,9451,10018,10134,10399,51079,65018,84893,90427,219790	BCL2,BDKRB2,CD44,CYLD,GPX1,HIF1A,MCL1,MSX1,RPL11,RPS3,RPS7,TAF9,TPT1,EIF2AK3,BCL2L11,BCAP31,RACK1,NDUFA13,PINK1,FBH1,BMF,RTKN2
9_Member	GO Biological Processes	GO:0010942	positive regulation of cell death	-4.47693	-2.42439	62/739	101,135,355,356,388,596,664,997,1027,1075,1392,1540,1611,1647,1948,2487,3593,3655,3717,3778,4168,4170,4487,4916,6135,6188,6194,6196,6201,6233,6352,7052,7189,7311,8091,8313,8398,8878,9262,9451,10016,10018,10134,10399,10628,22926,23087,23229,23368,23429,25803,27250,51079,51083,65018,84893,85477,90427,94241,121512,133746,153090	ADAM8,ADORA2A,FAS,FASLG,RHOB,BCL2,BNIP3,CDC34,CDKN1B,CTSC,CRH,CYLD,DAP,GADD45A,EFNB2,FRZB,IL12B,ITGA6,JAK2,KCNMA1,MCF2,MCL1,MSX1,NTRK3,RPL11,RPS3,RPS6,RPS6KA2,RPS7,RPS27A,CCL5,TGM2,TRAF6,UBA52,HMGA2,AXIN2,PLA2G6,SQSTM1,STK17B,EIF2AK3,PDCD6,BCL2L11,BCAP31,RACK1,TXNIP,ATF6,TRIM35,ARHGEF9,PPP1R13B,RYBP,SPDEF,PDCD4,NDUFA13,GAL,PINK1,FBH1,SCIN,BMF,TP53INP1,FGD4,JMY,DAB2IP
9_Member	GO Biological Processes	GO:0043065	positive regulation of apoptotic process	-4.44454	-2.4031	58/679	101,135,355,356,388,596,664,997,1075,1540,1611,1647,2487,3593,3655,3717,3778,4168,4170,4487,4916,6135,6188,6194,6196,6201,6233,6352,7052,7189,7311,8091,8398,8878,9262,9451,10016,10018,10134,10399,10628,22926,23087,23229,23368,23429,25803,27250,51079,51083,65018,84893,85477,90427,94241,121512,133746,153090	ADAM8,ADORA2A,FAS,FASLG,RHOB,BCL2,BNIP3,CDC34,CTSC,CYLD,DAP,GADD45A,FRZB,IL12B,ITGA6,JAK2,KCNMA1,MCF2,MCL1,MSX1,NTRK3,RPL11,RPS3,RPS6,RPS6KA2,RPS7,RPS27A,CCL5,TGM2,TRAF6,UBA52,HMGA2,PLA2G6,SQSTM1,STK17B,EIF2AK3,PDCD6,BCL2L11,BCAP31,RACK1,TXNIP,ATF6,TRIM35,ARHGEF9,PPP1R13B,RYBP,SPDEF,PDCD4,NDUFA13,GAL,PINK1,FBH1,SCIN,BMF,TP53INP1,FGD4,JMY,DAB2IP
9_Member	GO Biological Processes	GO:0043068	positive regulation of programmed cell death	-4.28474	-2.272	58/688	101,135,355,356,388,596,664,997,1075,1540,1611,1647,2487,3593,3655,3717,3778,4168,4170,4487,4916,6135,6188,6194,6196,6201,6233,6352,7052,7189,7311,8091,8398,8878,9262,9451,10016,10018,10134,10399,10628,22926,23087,23229,23368,23429,25803,27250,51079,51083,65018,84893,85477,90427,94241,121512,133746,153090	ADAM8,ADORA2A,FAS,FASLG,RHOB,BCL2,BNIP3,CDC34,CTSC,CYLD,DAP,GADD45A,FRZB,IL12B,ITGA6,JAK2,KCNMA1,MCF2,MCL1,MSX1,NTRK3,RPL11,RPS3,RPS6,RPS6KA2,RPS7,RPS27A,CCL5,TGM2,TRAF6,UBA52,HMGA2,PLA2G6,SQSTM1,STK17B,EIF2AK3,PDCD6,BCL2L11,BCAP31,RACK1,TXNIP,ATF6,TRIM35,ARHGEF9,PPP1R13B,RYBP,SPDEF,PDCD4,NDUFA13,GAL,PINK1,FBH1,SCIN,BMF,TP53INP1,FGD4,JMY,DAB2IP
9_Member	GO Biological Processes	GO:2001244	positive regulation of intrinsic apoptotic signaling pathway	-3.76269	-1.8851	11/61	596,4170,4487,6135,6188,6201,10018,10134,10399,84893,90427	BCL2,MCL1,MSX1,RPL11,RPS3,RPS7,BCL2L11,BCAP31,RACK1,FBH1,BMF
9_Member	GO Biological Processes	GO:2001235	positive regulation of apoptotic signaling pathway	-3.67846	-1.81909	21/179	135,355,596,664,1075,1540,3717,4170,4487,6135,6188,6201,8398,10018,10134,10399,23368,65018,84893,90427,153090	ADORA2A,FAS,BCL2,BNIP3,CTSC,CYLD,JAK2,MCL1,MSX1,RPL11,RPS3,RPS7,PLA2G6,BCL2L11,BCAP31,RACK1,PPP1R13B,PINK1,FBH1,BMF,DAB2IP
10_Summary	GO Biological Processes	GO:0007264	small GTPase mediated signal transduction	-7.17743	-4.5574	58/556	2,19,345,388,389,1121,2305,3265,3717,4168,5337,5864,5880,5908,6236,7454,8615,8878,8934,9267,9364,9639,9844,9886,9938,10253,10966,11031,11186,11188,23011,23108,23229,23580,23682,25780,27128,27289,29127,29899,30851,54453,57679,58480,79567,80005,89839,94134,116984,121512,137735,139818,153020,153090,221002,221938,376267,100271927	A2M,ABCA1,APOC3,RHOB,RHOC,CHM,FOXM1,HRAS,JAK2,MCF2,PLD1,RAB3A,RAC2,RAP1B,RRAD,WAS,USO1,SQSTM1,RAB29,CYTH1,RAB28,ARHGEF10,ELMO1,RHOBTB1,ARHGAP25,SPRY2,RAB40B,RAB31,RASSF1,NISCH,RAB21,RAP1GAP2,ARHGEF9,CDC42EP4,RAB38,RASGRP3,CYTH4,RND1,RACGAP1,GPSM2,TAX1BP3,RIN2,ALS2,RHOU,RIPOR1,DOCK5,ARHGAP11B,ARHGAP12,ARAP2,FGD4,ABRA,DOCK11,RASGEF1B,DAB2IP,RASGEF1A,MMD2,RAB15,RASA4B
10_Member	GO Biological Processes	GO:0007264	small GTPase mediated signal transduction	-7.17743	-4.5574	58/556	2,19,345,388,389,1121,2305,3265,3717,4168,5337,5864,5880,5908,6236,7454,8615,8878,8934,9267,9364,9639,9844,9886,9938,10253,10966,11031,11186,11188,23011,23108,23229,23580,23682,25780,27128,27289,29127,29899,30851,54453,57679,58480,79567,80005,89839,94134,116984,121512,137735,139818,153020,153090,221002,221938,376267,100271927	A2M,ABCA1,APOC3,RHOB,RHOC,CHM,FOXM1,HRAS,JAK2,MCF2,PLD1,RAB3A,RAC2,RAP1B,RRAD,WAS,USO1,SQSTM1,RAB29,CYTH1,RAB28,ARHGEF10,ELMO1,RHOBTB1,ARHGAP25,SPRY2,RAB40B,RAB31,RASSF1,NISCH,RAB21,RAP1GAP2,ARHGEF9,CDC42EP4,RAB38,RASGRP3,CYTH4,RND1,RACGAP1,GPSM2,TAX1BP3,RIN2,ALS2,RHOU,RIPOR1,DOCK5,ARHGAP11B,ARHGAP12,ARAP2,FGD4,ABRA,DOCK11,RASGEF1B,DAB2IP,RASGEF1A,MMD2,RAB15,RASA4B
10_Member	GO Biological Processes	GO:0007265	Ras protein signal transduction	-5.02224	-2.86382	41/402	19,345,388,389,2305,3265,3717,5337,5864,5880,5908,7454,8878,8934,9267,9364,9639,9844,9886,10253,10966,11031,11186,11188,23011,23580,23682,25780,27128,27289,29899,30851,57679,58480,79567,137735,153090,221002,221938,376267,100271927	ABCA1,APOC3,RHOB,RHOC,FOXM1,HRAS,JAK2,PLD1,RAB3A,RAC2,RAP1B,WAS,SQSTM1,RAB29,CYTH1,RAB28,ARHGEF10,ELMO1,RHOBTB1,SPRY2,RAB40B,RAB31,RASSF1,NISCH,RAB21,CDC42EP4,RAB38,RASGRP3,CYTH4,RND1,GPSM2,TAX1BP3,ALS2,RHOU,RIPOR1,ABRA,DAB2IP,RASGEF1A,MMD2,RAB15,RASA4B
10_Member	GO Biological Processes	GO:0051056	regulation of small GTPase mediated signal transduction	-3.64875	-1.81067	31/316	2,19,345,388,389,2305,3265,3717,4168,5880,8878,9267,9639,9886,9938,10253,23108,23229,27128,29127,57679,58480,89839,94134,116984,121512,137735,153090,221002,221938,100271927	A2M,ABCA1,APOC3,RHOB,RHOC,FOXM1,HRAS,JAK2,MCF2,RAC2,SQSTM1,CYTH1,ARHGEF10,RHOBTB1,ARHGAP25,SPRY2,RAP1GAP2,ARHGEF9,CYTH4,RACGAP1,ALS2,RHOU,ARHGAP11B,ARHGAP12,ARAP2,FGD4,ABRA,DAB2IP,RASGEF1A,MMD2,RASA4B
11_Summary	GO Biological Processes	GO:1904666	regulation of ubiquitin protein ligase activity	-6.33298	-3.81903	9/22	991,5347,6125,6135,6201,9349,11065,26271,84101,6187,65018,91947,4487,6188,8864,8878,59343,339745,2272,6386,6880,23429,27248,51465,153090	CDC20,PLK1,RPL5,RPL11,RPS7,RPL23,UBE2C,FBXO5,USP44,RPS2,PINK1,ARRDC4,MSX1,RPS3,PER2,SQSTM1,SENP2,SPOPL,FHIT,SDCBP,TAF9,RYBP,ERLEC1,UBE2J1,DAB2IP
11_Member	GO Biological Processes	GO:1904666	regulation of ubiquitin protein ligase activity	-6.33298	-3.81903	9/22	991,5347,6125,6135,6201,9349,11065,26271,84101	CDC20,PLK1,RPL5,RPL11,RPS7,RPL23,UBE2C,FBXO5,USP44
11_Member	GO Biological Processes	GO:1904667	negative regulation of ubiquitin protein ligase activity	-5.97921	-3.53527	6/9	6125,6135,6201,9349,26271,84101	RPL5,RPL11,RPS7,RPL23,FBXO5,USP44
11_Member	GO Biological Processes	GO:0051438	regulation of ubiquitin-protein transferase activity	-5.19	-2.96332	12/52	991,5347,6125,6135,6187,6201,9349,11065,26271,65018,84101,91947	CDC20,PLK1,RPL5,RPL11,RPS2,RPS7,RPL23,UBE2C,FBXO5,PINK1,USP44,ARRDC4
11_Member	GO Biological Processes	GO:0051444	negative regulation of ubiquitin-protein transferase activity	-4.12989	-2.17559	6/16	6125,6135,6201,9349,26271,84101	RPL5,RPL11,RPS7,RPL23,FBXO5,USP44
11_Member	GO Biological Processes	GO:1902255	positive regulation of intrinsic apoptotic signaling pathway by p53 class mediator	-2.95484	-1.33709	3/5	4487,6135,6201	MSX1,RPL11,RPS7
11_Member	GO Biological Processes	GO:0031397	negative regulation of protein ubiquitination	-2.7786	-1.2082	11/79	6125,6135,6188,6201,8864,8878,9349,26271,59343,84101,339745	RPL5,RPL11,RPS3,RPS7,PER2,SQSTM1,RPL23,FBXO5,SENP2,USP44,SPOPL
11_Member	GO Biological Processes	GO:2000059	negative regulation of ubiquitin-dependent protein catabolic process	-2.59532	-1.09622	8/49	2272,6125,6135,6201,6386,6880,9349,23429	FHIT,RPL5,RPL11,RPS7,SDCBP,TAF9,RPL23,RYBP
11_Member	GO Biological Processes	GO:1903051	negative regulation of proteolysis involved in cellular protein catabolic process	-2.4775	-1.01249	10/74	2272,6125,6135,6201,6386,6880,9349,23429,27248,51465	FHIT,RPL5,RPL11,RPS7,SDCBP,TAF9,RPL23,RYBP,ERLEC1,UBE2J1
11_Member	GO Biological Processes	GO:1903363	negative regulation of cellular protein catabolic process	-2.44226	-0.992959	11/87	2272,6125,6135,6201,6386,6880,9349,23429,27248,51465,153090	FHIT,RPL5,RPL11,RPS7,SDCBP,TAF9,RPL23,RYBP,ERLEC1,UBE2J1,DAB2IP
11_Member	GO Biological Processes	GO:1903321	negative regulation of protein modification by small protein conjugation or removal	-2.32827	-0.90806	11/90	6125,6135,6188,6201,8864,8878,9349,26271,59343,84101,339745	RPL5,RPL11,RPS3,RPS7,PER2,SQSTM1,RPL23,FBXO5,SENP2,USP44,SPOPL
12_Summary	GO Biological Processes	GO:0046777	protein autophosphorylation	-6.2099	-3.71766	31/235	238,816,1195,1196,2046,2081,2185,2260,2872,3055,3480,3643,3717,4751,4831,5610,6011,6503,6790,7010,8408,9262,9451,23178,54206,55364,57396,65018,131890,152110,415116,101,1839,2099,2651,2876,3059,3082,4916,5076,5880,6352,6934,7039,8817,8904,9863,10016,10019,10253,10399,10456,22876,23533,83667,960,2074,2915,3570,3593,7465,9021,25998,64092,100133941,2147,5330,5337,7291,25948,55803,153090	ALK,CAMK2B,CLK1,CLK2,EPHA8,ERN1,PTK2B,FGFR1,MKNK2,HCK,IGF1R,INSR,JAK2,NEK2,NME2,EIF2AK2,GRK1,SLA,AURKA,TEK,ULK1,STK17B,EIF2AK3,PASK,ERRFI1,IMPACT,CLK4,PINK1,GRK7,NEK10,PIM3,ADAM8,HBEGF,ESR1,GCNT2,GPX1,HCLS1,HGF,NTRK3,PAX2,RAC2,CCL5,TCF7L2,TGFA,FGF18,CPNE1,MAGI2,PDCD6,SH2B3,SPRY2,RACK1,HAX1,INPP5F,PIK3R5,SESN2,CD44,ERCC6,GRM5,IL6R,IL12B,WEE1,SOCS3,IBTK,SAMSN1,CD24,F2,PLCB2,PLD1,TWIST1,KBTBD2,ADAP2…
12_Member	GO Biological Processes	GO:0046777	protein autophosphorylation	-6.2099	-3.71766	31/235	238,816,1195,1196,2046,2081,2185,2260,2872,3055,3480,3643,3717,4751,4831,5610,6011,6503,6790,7010,8408,9262,9451,23178,54206,55364,57396,65018,131890,152110,415116	ALK,CAMK2B,CLK1,CLK2,EPHA8,ERN1,PTK2B,FGFR1,MKNK2,HCK,IGF1R,INSR,JAK2,NEK2,NME2,EIF2AK2,GRK1,SLA,AURKA,TEK,ULK1,STK17B,EIF2AK3,PASK,ERRFI1,IMPACT,CLK4,PINK1,GRK7,NEK10,PIM3
12_Member	GO Biological Processes	GO:0043491	protein kinase B signaling	-4.0458	-2.11356	29/273	101,1839,2099,2260,2651,2876,3059,3082,3480,3643,4916,5076,5880,6352,6934,7010,7039,8817,8904,9863,10016,10019,10253,10399,10456,22876,23533,65018,83667	ADAM8,HBEGF,ESR1,FGFR1,GCNT2,GPX1,HCLS1,HGF,IGF1R,INSR,NTRK3,PAX2,RAC2,CCL5,TCF7L2,TEK,TGFA,FGF18,CPNE1,MAGI2,PDCD6,SH2B3,SPRY2,RACK1,HAX1,INPP5F,PIK3R5,PINK1,SESN2
12_Member	GO Biological Processes	GO:0018108	peptidyl-tyrosine phosphorylation	-3.70752	-1.83405	35/371	238,960,1195,1196,1839,2046,2074,2185,2260,2915,3055,3059,3082,3480,3570,3593,3643,3717,4916,5610,6352,6503,7010,7039,7465,9021,10019,10399,10456,22876,25998,54206,57396,64092,100133941	ALK,CD44,CLK1,CLK2,HBEGF,EPHA8,ERCC6,PTK2B,FGFR1,GRM5,HCK,HCLS1,HGF,IGF1R,IL6R,IL12B,INSR,JAK2,NTRK3,EIF2AK2,CCL5,SLA,TEK,TGFA,WEE1,SOCS3,SH2B3,RACK1,HAX1,INPP5F,IBTK,ERRFI1,CLK4,SAMSN1,CD24
12_Member	GO Biological Processes	GO:0018212	peptidyl-tyrosine modification	-3.64078	-1.80646	35/374	238,960,1195,1196,1839,2046,2074,2185,2260,2915,3055,3059,3082,3480,3570,3593,3643,3717,4916,5610,6352,6503,7010,7039,7465,9021,10019,10399,10456,22876,25998,54206,57396,64092,100133941	ALK,CD44,CLK1,CLK2,HBEGF,EPHA8,ERCC6,PTK2B,FGFR1,GRM5,HCK,HCLS1,HGF,IGF1R,IL6R,IL12B,INSR,JAK2,NTRK3,EIF2AK2,CCL5,SLA,TEK,TGFA,WEE1,SOCS3,SH2B3,RACK1,HAX1,INPP5F,IBTK,ERRFI1,CLK4,SAMSN1,CD24
12_Member	GO Biological Processes	GO:0051896	regulation of protein kinase B signaling	-3.60121	-1.78161	26/248	101,1839,2099,2260,2651,2876,3059,3082,3480,3643,4916,5880,6934,7010,7039,8817,8904,9863,10016,10019,10253,10399,10456,22876,23533,65018	ADAM8,HBEGF,ESR1,FGFR1,GCNT2,GPX1,HCLS1,HGF,IGF1R,INSR,NTRK3,RAC2,TCF7L2,TEK,TGFA,FGF18,CPNE1,MAGI2,PDCD6,SH2B3,SPRY2,RACK1,HAX1,INPP5F,PIK3R5,PINK1
12_Member	GO Biological Processes	GO:0051897	positive regulation of protein kinase B signaling	-3.31832	-1.59995	20/177	101,1839,2099,2260,2651,2876,3059,3082,3480,3643,5880,6934,7010,7039,8817,8904,10253,10456,23533,65018	ADAM8,HBEGF,ESR1,FGFR1,GCNT2,GPX1,HCLS1,HGF,IGF1R,INSR,RAC2,TCF7L2,TEK,TGFA,FGF18,CPNE1,SPRY2,HAX1,PIK3R5,PINK1
12_Member	GO Biological Processes	GO:0014068	positive regulation of phosphatidylinositol 3-kinase signaling	-2.85732	-1.25921	12/89	2147,2260,3059,3082,3480,3643,3717,4916,6352,7010,10456,23533	F2,FGFR1,HCLS1,HGF,IGF1R,INSR,JAK2,NTRK3,CCL5,TEK,HAX1,PIK3R5
12_Member	GO Biological Processes	GO:0048017	inositol lipid-mediated signaling	-2.40792	-0.966103	19/196	2147,2260,3059,3082,3480,3643,3717,4916,5330,5337,6352,7010,7291,10456,22876,23533,25948,55803,153090	F2,FGFR1,HCLS1,HGF,IGF1R,INSR,JAK2,NTRK3,PLCB2,PLD1,CCL5,TEK,TWIST1,HAX1,INPP5F,PIK3R5,KBTBD2,ADAP2,DAB2IP
12_Member	GO Biological Processes	GO:0014066	regulation of phosphatidylinositol 3-kinase signaling	-2.36591	-0.93695	14/128	2147,2260,3059,3082,3480,3643,3717,4916,6352,7010,7291,10456,23533,153090	F2,FGFR1,HCLS1,HGF,IGF1R,INSR,JAK2,NTRK3,CCL5,TEK,TWIST1,HAX1,PIK3R5,DAB2IP
12_Member	GO Biological Processes	GO:0014065	phosphatidylinositol 3-kinase signaling	-2.08335	-0.748644	15/152	2147,2260,3059,3082,3480,3643,3717,4916,6352,7010,7291,10456,23533,25948,153090	F2,FGFR1,HCLS1,HGF,IGF1R,INSR,JAK2,NTRK3,CCL5,TEK,TWIST1,HAX1,PIK3R5,KBTBD2,DAB2IP
13_Summary	GO Biological Processes	GO:0000302	response to reactive oxygen species	-6.16934	-3.69381	31/236	337,347,388,596,664,1938,2074,2113,2185,2643,2876,3082,3373,4151,4313,4548,5076,5164,6188,7352,7703,8877,9973,10399,10628,51526,55139,55364,65018,83667,84557,113,1027,1141,1392,1933,3178,3397,3717,3779,4736,4916,6688,9349,51167,94241,255189,567,779,2332,4487,4843,5024,5142,5908,6262,8091,9992,10715,54206,55696,57026,64754,114907,1193,2098,6415,118,471,760,3091,3778,3795,3981,4982,7518,8895,8904,9…	APOA4,APOD,RHOB,BCL2,BNIP3,EEF2,ERCC6,ETS1,PTK2B,GCH1,GPX1,HGF,HYAL1,MB,MMP2,MTR,PAX2,PDK2,RPS3,UCP3,PCGF2,SPHK1,CCS,RACK1,TXNIP,OSER1,ANKZF1,IMPACT,PINK1,SESN2,MAP1LC3A,ADCY7,CDKN1B,CHRNB2,CRH,EEF1B2,HNRNPA1,ID1,JAK2,KCNMB1,RPL10A,NTRK3,SPI1,RPL23,CYB5R4,TP53INP1,PLA2G4F,B2M,CACNA1S,FMR1,MSX1,NOS2,P2RX3,PDE4B,RAP1B,RYR2,HMGA2,KCNE2,CERS1,ERRFI1,RBM22,PDXP,SMYD3,FBXO32,CLIC2,ESD,SELENOW,ADD1,ATIC…
13_Member	GO Biological Processes	GO:0000302	response to reactive oxygen species	-6.16934	-3.69381	31/236	337,347,388,596,664,1938,2074,2113,2185,2643,2876,3082,3373,4151,4313,4548,5076,5164,6188,7352,7703,8877,9973,10399,10628,51526,55139,55364,65018,83667,84557	APOA4,APOD,RHOB,BCL2,BNIP3,EEF2,ERCC6,ETS1,PTK2B,GCH1,GPX1,HGF,HYAL1,MB,MMP2,MTR,PAX2,PDK2,RPS3,UCP3,PCGF2,SPHK1,CCS,RACK1,TXNIP,OSER1,ANKZF1,IMPACT,PINK1,SESN2,MAP1LC3A
13_Member	GO Biological Processes	GO:0046677	response to antibiotic	-5.49456	-3.17226	37/331	113,388,596,664,1027,1141,1392,1933,1938,2113,2185,2876,3082,3178,3373,3397,3717,3779,4151,4736,4916,5076,6188,6688,7703,8877,9349,10399,10628,51167,51526,55139,55364,65018,84557,94241,255189	ADCY7,RHOB,BCL2,BNIP3,CDKN1B,CHRNB2,CRH,EEF1B2,EEF2,ETS1,PTK2B,GPX1,HGF,HNRNPA1,HYAL1,ID1,JAK2,KCNMB1,MB,RPL10A,NTRK3,PAX2,RPS3,SPI1,PCGF2,SPHK1,RPL23,RACK1,TXNIP,CYB5R4,OSER1,ANKZF1,IMPACT,PINK1,MAP1LC3A,TP53INP1,PLA2G4F
13_Member	GO Biological Processes	GO:0071236	cellular response to antibiotic	-5.38951	-3.09279	22/149	113,388,664,1027,2113,3082,3178,3779,5076,6188,6688,7703,8877,9349,10399,51526,55139,55364,65018,84557,94241,255189	ADCY7,RHOB,BNIP3,CDKN1B,ETS1,HGF,HNRNPA1,KCNMB1,PAX2,RPS3,SPI1,PCGF2,SPHK1,RPL23,RACK1,OSER1,ANKZF1,IMPACT,PINK1,MAP1LC3A,TP53INP1,PLA2G4F
13_Member	GO Biological Processes	GO:0035690	cellular response to drug	-5.3533	-3.07777	40/376	113,388,567,664,779,1141,1392,2113,2332,3082,3178,3397,3779,4487,4548,4843,5024,5076,5142,5908,6188,6262,6688,7703,8091,8877,9992,10399,10715,51526,54206,55139,55364,55696,57026,64754,65018,84557,94241,114907	ADCY7,RHOB,B2M,BNIP3,CACNA1S,CHRNB2,CRH,ETS1,FMR1,HGF,HNRNPA1,ID1,KCNMB1,MSX1,MTR,NOS2,P2RX3,PAX2,PDE4B,RAP1B,RPS3,RYR2,SPI1,PCGF2,HMGA2,SPHK1,KCNE2,RACK1,CERS1,OSER1,ERRFI1,ANKZF1,IMPACT,RBM22,PDXP,SMYD3,PINK1,MAP1LC3A,TP53INP1,FBXO32
13_Member	GO Biological Processes	GO:0097237	cellular response to toxic substance	-5.14551	-2.9403	30/251	113,337,388,567,664,1193,2098,2113,2643,2876,3082,3178,3779,4487,5076,6188,6415,6688,7703,8877,9973,10399,10715,51526,55139,55364,65018,83667,84557,94241	ADCY7,APOA4,RHOB,B2M,BNIP3,CLIC2,ESD,ETS1,GCH1,GPX1,HGF,HNRNPA1,KCNMB1,MSX1,PAX2,RPS3,SELENOW,SPI1,PCGF2,SPHK1,CCS,RACK1,CERS1,OSER1,ANKZF1,IMPACT,PINK1,SESN2,MAP1LC3A,TP53INP1
13_Member	GO Biological Processes	GO:0010035	response to inorganic substance	-4.92533	-2.78622	52/564	113,118,337,388,471,567,596,664,760,1027,1938,2074,2113,2185,2332,2643,2876,3082,3091,3178,3778,3779,3795,3981,4151,4548,4982,5076,6188,6262,6415,7352,7518,7703,8877,8895,8904,9451,9536,9973,10016,10272,10397,10399,10628,51526,55139,55364,65018,84329,84557,100271927	ADCY7,ADD1,APOA4,RHOB,ATIC,B2M,BCL2,BNIP3,CA2,CDKN1B,EEF2,ERCC6,ETS1,PTK2B,FMR1,GCH1,GPX1,HGF,HIF1A,HNRNPA1,KCNMA1,KCNMB1,KHK,LIG4,MB,MTR,TNFRSF11B,PAX2,RPS3,RYR2,SELENOW,UCP3,XRCC4,PCGF2,SPHK1,CPNE3,CPNE1,EIF2AK3,PTGES,CCS,PDCD6,FSTL3,NDRG1,RACK1,TXNIP,OSER1,ANKZF1,IMPACT,PINK1,HVCN1,MAP1LC3A,RASA4B
13_Member	GO Biological Processes	GO:0009636	response to toxic substance	-4.64456	-2.5587	49/533	113,135,337,388,567,596,664,1141,1193,1392,1933,1938,2074,2098,2113,2185,2643,2876,3082,3178,3778,3779,4151,4155,4487,4736,4916,5076,6188,6351,6352,6415,6688,7311,7703,8303,8787,8877,9973,10399,10628,10715,51526,55139,55364,65018,83667,84557,94241	ADCY7,ADORA2A,APOA4,RHOB,B2M,BCL2,BNIP3,CHRNB2,CLIC2,CRH,EEF1B2,EEF2,ERCC6,ESD,ETS1,PTK2B,GCH1,GPX1,HGF,HNRNPA1,KCNMA1,KCNMB1,MB,MBP,MSX1,RPL10A,NTRK3,PAX2,RPS3,CCL4,CCL5,SELENOW,SPI1,UBA52,PCGF2,SNN,RGS9,SPHK1,CCS,RACK1,TXNIP,CERS1,OSER1,ANKZF1,IMPACT,PINK1,SESN2,MAP1LC3A,TP53INP1
13_Member	GO Biological Processes	GO:0042542	response to hydrogen peroxide	-4.47199	-2.42439	20/146	388,596,664,1938,2113,2185,2876,3082,4151,5076,6188,7703,8877,10399,10628,51526,55139,55364,65018,84557	RHOB,BCL2,BNIP3,EEF2,ETS1,PTK2B,GPX1,HGF,MB,PAX2,RPS3,PCGF2,SPHK1,RACK1,TXNIP,OSER1,ANKZF1,IMPACT,PINK1,MAP1LC3A
13_Member	GO Biological Processes	GO:0034614	cellular response to reactive oxygen species	-3.5484	-1.75342	20/170	337,388,664,2113,2643,3082,4313,4548,5076,5164,6188,7703,8877,9973,10399,51526,55139,55364,65018,84557	APOA4,RHOB,BNIP3,ETS1,GCH1,HGF,MMP2,MTR,PAX2,PDK2,RPS3,PCGF2,SPHK1,CCS,RACK1,OSER1,ANKZF1,IMPACT,PINK1,MAP1LC3A
13_Member	GO Biological Processes	GO:0006979	response to oxidative stress	-3.44555	-1.68665	40/458	337,347,388,596,664,1161,1938,2074,2113,2185,2643,2876,3082,3091,3373,3717,4151,4170,4313,4548,4831,5076,5164,6188,7352,7703,8877,9973,10399,10628,51526,54363,55139,55364,57679,65018,83667,84557,94241,132864	APOA4,APOD,RHOB,BCL2,BNIP3,ERCC8,EEF2,ERCC6,ETS1,PTK2B,GCH1,GPX1,HGF,HIF1A,HYAL1,JAK2,MB,MCL1,MMP2,MTR,NME2,PAX2,PDK2,RPS3,UCP3,PCGF2,SPHK1,CCS,RACK1,TXNIP,OSER1,HAO1,ANKZF1,IMPACT,ALS2,PINK1,SESN2,MAP1LC3A,TP53INP1,CPEB2
13_Member	GO Biological Processes	GO:0070301	cellular response to hydrogen peroxide	-3.40872	-1.6607	14/100	388,664,2113,3082,5076,6188,7703,8877,10399,51526,55139,55364,65018,84557	RHOB,BNIP3,ETS1,HGF,PAX2,RPS3,PCGF2,SPHK1,RACK1,OSER1,ANKZF1,IMPACT,PINK1,MAP1LC3A
13_Member	GO Biological Processes	GO:0034599	cellular response to oxidative stress	-3.14099	-1.47394	29/309	337,388,596,664,2113,2643,2876,3082,3091,3717,4170,4313,4548,4831,5076,5164,6188,7703,8877,9973,10399,51526,55139,55364,65018,83667,84557,94241,132864	APOA4,RHOB,BCL2,BNIP3,ETS1,GCH1,GPX1,HGF,HIF1A,JAK2,MCL1,MMP2,MTR,NME2,PAX2,PDK2,RPS3,PCGF2,SPHK1,CCS,RACK1,OSER1,ANKZF1,IMPACT,PINK1,SESN2,MAP1LC3A,TP53INP1,CPEB2
14_Summary	GO Biological Processes	GO:0048705	skeletal system morphogenesis	-6.00986	-3.55042	31/240	54,579,871,1291,1749,2260,2296,3205,3207,3212,3216,3218,3373,3636,3638,4313,4325,4487,6862,7010,7067,7291,7703,8313,8785,8817,8879,51804,55790,56603,359845,960,1513,2114,2487,2702,3091,4856,4982,6926,8091,8111,9061,9451,9573,10019,10468,51478,63827,85477,43,596,1591,2185,3082,3397,3570,6209,6696,7189,7286,10272,10766,23353,26271,50964,51430,54857,79176,115908,166929,255743,7490,8609,79068,79718,1…	ACP5,NKX3-2,SERPINH1,COL6A1,DLX5,FGFR1,FOXC1,HOXA9,HOXA11,HOXB2,HOXB6,HOXB8,HYAL1,INPPL1,INSIG1,MMP2,MMP16,MSX1,TBXT,TEK,THRA,TWIST1,PCGF2,AXIN2,MATN4,FGF18,SGPL1,SIX4,CSGALNACT1,CYP26B1,RFLNB,CD44,CTSK,ETS2,FRZB,GJA5,HIF1A,CCN3,TNFRSF11B,TBX3,HMGA2,GPR68,PAPSS1,EIF2AK3,GDF3,SH2B3,FST,HSD17B7,BCAN,SCIN,ACHE,BCL2,CYP24A1,PTK2B,HGF,ID1,IL6R,RPS15,SPP1,TRAF6,TUFT1,FSTL3,TOB2,SUN1,FBXO5,SOST,SUCO,GDP…
14_Member	GO Biological Processes	GO:0048705	skeletal system morphogenesis	-6.00986	-3.55042	31/240	54,579,871,1291,1749,2260,2296,3205,3207,3212,3216,3218,3373,3636,3638,4313,4325,4487,6862,7010,7067,7291,7703,8313,8785,8817,8879,51804,55790,56603,359845	ACP5,NKX3-2,SERPINH1,COL6A1,DLX5,FGFR1,FOXC1,HOXA9,HOXA11,HOXB2,HOXB6,HOXB8,HYAL1,INPPL1,INSIG1,MMP2,MMP16,MSX1,TBXT,TEK,THRA,TWIST1,PCGF2,AXIN2,MATN4,FGF18,SGPL1,SIX4,CSGALNACT1,CYP26B1,RFLNB
14_Member	GO Biological Processes	GO:0060349	bone morphogenesis	-5.15356	-2.94052	18/110	54,871,1291,1749,2296,3207,3636,3638,4325,4487,6862,7010,7291,8313,8785,8817,55790,56603	ACP5,SERPINH1,COL6A1,DLX5,FOXC1,HOXA11,INPPL1,INSIG1,MMP16,MSX1,TBXT,TEK,TWIST1,AXIN2,MATN4,FGF18,CSGALNACT1,CYP26B1
14_Member	GO Biological Processes	GO:0001501	skeletal system development	-5.05009	-2.86836	50/529	54,579,871,960,1291,1513,1749,2114,2260,2296,2487,2702,3091,3205,3207,3212,3216,3218,3373,3636,3638,4313,4325,4487,4856,4982,6862,6926,7010,7067,7291,7703,8091,8111,8313,8785,8817,8879,9061,9451,9573,10019,10468,51478,51804,55790,56603,63827,85477,359845	ACP5,NKX3-2,SERPINH1,CD44,COL6A1,CTSK,DLX5,ETS2,FGFR1,FOXC1,FRZB,GJA5,HIF1A,HOXA9,HOXA11,HOXB2,HOXB6,HOXB8,HYAL1,INPPL1,INSIG1,MMP2,MMP16,MSX1,CCN3,TNFRSF11B,TBXT,TBX3,TEK,THRA,TWIST1,PCGF2,HMGA2,GPR68,AXIN2,MATN4,FGF18,SGPL1,PAPSS1,EIF2AK3,GDF3,SH2B3,FST,HSD17B7,SIX4,CSGALNACT1,CYP26B1,BCAN,SCIN,RFLNB
14_Member	GO Biological Processes	GO:0001503	ossification	-4.18236	-2.213	39/408	43,54,596,1291,1513,1591,1749,2185,2296,3082,3091,3397,3570,3636,4313,4325,6209,6696,7010,7067,7189,7286,7291,8313,8817,9451,10272,10766,23353,26271,50964,51430,54857,55790,79176,115908,166929,255743,359845	ACHE,ACP5,BCL2,COL6A1,CTSK,CYP24A1,DLX5,PTK2B,FOXC1,HGF,HIF1A,ID1,IL6R,INPPL1,MMP2,MMP16,RPS15,SPP1,TEK,THRA,TRAF6,TUFT1,TWIST1,AXIN2,FGF18,EIF2AK3,FSTL3,TOB2,SUN1,FBXO5,SOST,SUCO,GDPD2,CSGALNACT1,FBXL15,CTHRC1,SGMS2,NPNT,RFLNB
14_Member	GO Biological Processes	GO:0060350	endochondral bone morphogenesis	-3.83325	-1.93879	12/70	871,1291,1749,2296,3207,3636,4325,7010,8313,8785,8817,55790	SERPINH1,COL6A1,DLX5,FOXC1,HOXA11,INPPL1,MMP16,TEK,AXIN2,MATN4,FGF18,CSGALNACT1
14_Member	GO Biological Processes	GO:0001958	endochondral ossification	-3.48037	-1.70707	7/28	1749,2296,3636,4325,7010,8817,55790	DLX5,FOXC1,INPPL1,MMP16,TEK,FGF18,CSGALNACT1
14_Member	GO Biological Processes	GO:0036075	replacement ossification	-3.48037	-1.70707	7/28	1749,2296,3636,4325,7010,8817,55790	DLX5,FOXC1,INPPL1,MMP16,TEK,FGF18,CSGALNACT1
14_Member	GO Biological Processes	GO:0061448	connective tissue development	-3.18995	-1.50866	27/278	579,871,960,1291,1513,2260,2487,3091,3207,3373,3570,4487,4856,7067,7490,8091,8313,8609,8785,8817,9451,55790,79068,79718,85477,114789,359845	NKX3-2,SERPINH1,CD44,COL6A1,CTSK,FGFR1,FRZB,HIF1A,HOXA11,HYAL1,IL6R,MSX1,CCN3,THRA,WT1,HMGA2,AXIN2,KLF7,MATN4,FGF18,EIF2AK3,CSGALNACT1,FTO,TBL1XR1,SCIN,SLC25A25,RFLNB
14_Member	GO Biological Processes	GO:0051216	cartilage development	-2.71568	-1.16129	21/212	579,871,960,1291,1513,2260,2487,3091,3207,3373,4487,4856,7067,8091,8313,8785,8817,9451,55790,85477,359845	NKX3-2,SERPINH1,CD44,COL6A1,CTSK,FGFR1,FRZB,HIF1A,HOXA11,HYAL1,MSX1,CCN3,THRA,HMGA2,AXIN2,MATN4,FGF18,EIF2AK3,CSGALNACT1,SCIN,RFLNB
14_Member	GO Biological Processes	GO:0060348	bone development	-2.54537	-1.05432	21/219	54,871,1291,1749,2296,3207,3636,3638,4325,4487,6862,7010,7291,8111,8313,8785,8817,10019,55790,56603,359845	ACP5,SERPINH1,COL6A1,DLX5,FOXC1,HOXA11,INPPL1,INSIG1,MMP16,MSX1,TBXT,TEK,TWIST1,GPR68,AXIN2,MATN4,FGF18,SH2B3,CSGALNACT1,CYP26B1,RFLNB
14_Member	GO Biological Processes	GO:0002062	chondrocyte differentiation	-2.08347	-0.748644	13/124	579,871,1291,2260,3207,4856,8091,8313,8785,8817,9451,85477,359845	NKX3-2,SERPINH1,COL6A1,FGFR1,HOXA11,CCN3,HMGA2,AXIN2,MATN4,FGF18,EIF2AK3,SCIN,RFLNB
14_Member	GO Biological Processes	GO:0002063	chondrocyte development	-2.05849	-0.731869	7/48	871,1291,8313,8785,8817,9451,359845	SERPINH1,COL6A1,AXIN2,MATN4,FGF18,EIF2AK3,RFLNB
15_Summary	GO Biological Processes	GO:0051347	positive regulation of transferase activity	-5.96621	-3.52983	64/692	101,113,238,991,1027,1164,1647,2046,2074,2081,2147,2185,2260,2914,2915,3082,3150,3265,3480,3570,3593,3619,3643,3717,4751,4916,5347,5570,5585,5610,6176,6187,6188,6233,6352,6385,7010,7039,7189,7311,8091,8817,9043,9894,10253,11065,11266,22974,23162,23533,51429,54956,57144,57679,65018,79618,79866,84254,91947,133619,152110,153090,221938,100133941,355,567,596,624,816,960,1161,1540,2070,2305,2332,2643,2…	ADAM8,ADCY7,ALK,CDC20,CDKN1B,CKS2,GADD45A,EPHA8,ERCC6,ERN1,F2,PTK2B,FGFR1,GRM4,GRM5,HGF,HMGN1,HRAS,IGF1R,IL6R,IL12B,INCENP,INSR,JAK2,NEK2,NTRK3,PLK1,PKIB,PKN1,EIF2AK2,RPLP1,RPS2,RPS3,RPS27A,CCL5,SDC4,TEK,TGFA,TRAF6,UBA52,HMGA2,FGF18,SPAG9,TELO2,SPRY2,UBE2C,DUSP12,TPX2,MAPK8IP3,PIK3R5,SNX9,PARP16,PAK5,ALS2,PINK1,HMBOX1,BORA,CAMKK1,ARRDC4,PRRC1,NEK10,DAB2IP,MMD2,CD24,FAS,B2M,BCL2,BDKRB2,CAMK2B,CD44…
15_Member	GO Biological Processes	GO:0051347	positive regulation of transferase activity	-5.96621	-3.52983	64/692	101,113,238,991,1027,1164,1647,2046,2074,2081,2147,2185,2260,2914,2915,3082,3150,3265,3480,3570,3593,3619,3643,3717,4751,4916,5347,5570,5585,5610,6176,6187,6188,6233,6352,6385,7010,7039,7189,7311,8091,8817,9043,9894,10253,11065,11266,22974,23162,23533,51429,54956,57144,57679,65018,79618,79866,84254,91947,133619,152110,153090,221938,100133941	ADAM8,ADCY7,ALK,CDC20,CDKN1B,CKS2,GADD45A,EPHA8,ERCC6,ERN1,F2,PTK2B,FGFR1,GRM4,GRM5,HGF,HMGN1,HRAS,IGF1R,IL6R,IL12B,INCENP,INSR,JAK2,NEK2,NTRK3,PLK1,PKIB,PKN1,EIF2AK2,RPLP1,RPS2,RPS3,RPS27A,CCL5,SDC4,TEK,TGFA,TRAF6,UBA52,HMGA2,FGF18,SPAG9,TELO2,SPRY2,UBE2C,DUSP12,TPX2,MAPK8IP3,PIK3R5,SNX9,PARP16,PAK5,ALS2,PINK1,HMBOX1,BORA,CAMKK1,ARRDC4,PRRC1,NEK10,DAB2IP,MMD2,CD24
15_Member	GO Biological Processes	GO:0080135	regulation of cellular response to stress	-4.8358	-2.71675	65/765	355,567,596,624,816,960,1161,1540,1647,2070,2074,2081,2185,2305,2332,2643,2876,3082,3091,3265,3480,3638,4170,4189,4487,4916,5585,5610,6188,6386,6696,6880,7178,7185,7189,7291,7454,8091,8313,8877,9043,9451,9531,10018,10134,10399,22876,22926,23162,26271,27248,27250,51278,51339,51465,51548,54386,55364,55719,65018,81565,84787,84893,153090,101928527	FAS,B2M,BCL2,BDKRB2,CAMK2B,CD44,ERCC8,CYLD,GADD45A,EYA4,ERCC6,ERN1,PTK2B,FOXM1,FMR1,GCH1,GPX1,HGF,HIF1A,HRAS,IGF1R,INSIG1,MCL1,DNAJB9,MSX1,NTRK3,PKN1,EIF2AK2,RPS3,SDCBP,SPP1,TAF9,TPT1,TRAF1,TRAF6,TWIST1,WAS,HMGA2,AXIN2,SPHK1,SPAG9,EIF2AK3,BAG3,BCL2L11,BCAP31,RACK1,INPP5F,ATF6,MAPK8IP3,FBXO5,ERLEC1,PDCD4,IER5,DACT1,UBE2J1,SIRT6,TERF2IP,IMPACT,SLF2,PINK1,NDEL1,KMT5C,FBH1,DAB2IP,PIGBOS1
15_Member	GO Biological Processes	GO:0033674	positive regulation of kinase activity	-4.83377	-2.71675	55/613	101,113,238,1027,1164,1647,2046,2074,2081,2147,2185,2260,2914,2915,3082,3265,3480,3570,3593,3619,3643,3717,4916,5585,5610,6176,6188,6233,6352,6385,7010,7039,7189,7311,8091,8817,9043,9894,10253,11266,22974,23162,23533,51429,54956,57144,57679,65018,79866,84254,133619,152110,153090,221938,100133941	ADAM8,ADCY7,ALK,CDKN1B,CKS2,GADD45A,EPHA8,ERCC6,ERN1,F2,PTK2B,FGFR1,GRM4,GRM5,HGF,HRAS,IGF1R,IL6R,IL12B,INCENP,INSR,JAK2,NTRK3,PKN1,EIF2AK2,RPLP1,RPS3,RPS27A,CCL5,SDC4,TEK,TGFA,TRAF6,UBA52,HMGA2,FGF18,SPAG9,TELO2,SPRY2,DUSP12,TPX2,MAPK8IP3,PIK3R5,SNX9,PARP16,PAK5,ALS2,PINK1,BORA,CAMKK1,PRRC1,NEK10,DAB2IP,MMD2,CD24
15_Member	GO Biological Processes	GO:0045860	positive regulation of protein kinase activity	-4.80916	-2.69926	50/540	101,113,238,1027,1164,1647,2074,2081,2185,2260,2914,2915,3082,3265,3570,3593,3619,3643,3717,4916,5585,5610,6176,6188,6233,6352,6385,7039,7189,7311,8091,8817,9043,9894,10253,22974,23162,23533,51429,54956,57144,57679,65018,79866,84254,133619,152110,153090,221938,100133941	ADAM8,ADCY7,ALK,CDKN1B,CKS2,GADD45A,ERCC6,ERN1,PTK2B,FGFR1,GRM4,GRM5,HGF,HRAS,IL6R,IL12B,INCENP,INSR,JAK2,NTRK3,PKN1,EIF2AK2,RPLP1,RPS3,RPS27A,CCL5,SDC4,TGFA,TRAF6,UBA52,HMGA2,FGF18,SPAG9,TELO2,SPRY2,TPX2,MAPK8IP3,PIK3R5,SNX9,PARP16,PAK5,ALS2,PINK1,BORA,CAMKK1,PRRC1,NEK10,DAB2IP,MMD2,CD24
15_Member	GO Biological Processes	GO:0071900	regulation of protein serine/threonine kinase activity	-4.75129	-2.65869	49/528	101,238,899,901,1027,1031,1164,1647,2074,2081,2185,2260,2914,3082,3265,3480,3619,3643,3717,4916,5347,5570,5585,5610,5998,6188,6233,7026,7039,7189,7311,8091,8817,9043,9894,10019,10253,10309,23162,23533,27250,54956,57018,57679,83667,85417,152110,153090,100133941	ADAM8,ALK,CCNF,CCNG2,CDKN1B,CDKN2C,CKS2,GADD45A,ERCC6,ERN1,PTK2B,FGFR1,GRM4,HGF,HRAS,IGF1R,INCENP,INSR,JAK2,NTRK3,PLK1,PKIB,PKN1,EIF2AK2,RGS3,RPS3,RPS27A,NR2F2,TGFA,TRAF6,UBA52,HMGA2,FGF18,SPAG9,TELO2,SH2B3,SPRY2,CCNO,MAPK8IP3,PIK3R5,PDCD4,PARP16,CCNL1,ALS2,SESN2,CCNB3,NEK10,DAB2IP,CD24
15_Member	GO Biological Processes	GO:0071902	positive regulation of protein serine/threonine kinase activity	-4.38524	-2.35275	35/343	101,238,1027,1164,1647,2074,2081,2185,2260,2914,3082,3265,3619,3643,3717,4916,5585,5610,6188,6233,7039,7189,7311,8091,8817,9043,9894,10253,23162,23533,54956,57679,152110,153090,100133941	ADAM8,ALK,CDKN1B,CKS2,GADD45A,ERCC6,ERN1,PTK2B,FGFR1,GRM4,HGF,HRAS,INCENP,INSR,JAK2,NTRK3,PKN1,EIF2AK2,RPS3,RPS27A,TGFA,TRAF6,UBA52,HMGA2,FGF18,SPAG9,TELO2,SPRY2,MAPK8IP3,PIK3R5,PARP16,ALS2,NEK10,DAB2IP,CD24
15_Member	GO Biological Processes	GO:0043406	positive regulation of MAP kinase activity	-3.56814	-1.76689	27/263	101,238,1647,2074,2081,2185,2260,2914,3082,3265,3643,3717,4916,5585,5610,6188,6233,7039,7189,7311,8817,9043,23162,23533,152110,153090,100133941	ADAM8,ALK,GADD45A,ERCC6,ERN1,PTK2B,FGFR1,GRM4,HGF,HRAS,INSR,JAK2,NTRK3,PKN1,EIF2AK2,RPS3,RPS27A,TGFA,TRAF6,UBA52,FGF18,SPAG9,MAPK8IP3,PIK3R5,NEK10,DAB2IP,CD24
15_Member	GO Biological Processes	GO:0043405	regulation of MAP kinase activity	-3.33617	-1.61492	32/344	101,238,1647,2074,2081,2185,2260,2914,3082,3265,3480,3643,3717,4916,5585,5610,5998,6188,6233,7039,7189,7311,8817,9043,10019,10253,23162,23533,27250,152110,153090,100133941	ADAM8,ALK,GADD45A,ERCC6,ERN1,PTK2B,FGFR1,GRM4,HGF,HRAS,IGF1R,INSR,JAK2,NTRK3,PKN1,EIF2AK2,RGS3,RPS3,RPS27A,TGFA,TRAF6,UBA52,FGF18,SPAG9,SH2B3,SPRY2,MAPK8IP3,PIK3R5,PDCD4,NEK10,DAB2IP,CD24
15_Member	GO Biological Processes	GO:0043408	regulation of MAPK cascade	-2.80672	-1.23247	56/754	101,238,355,960,1540,1647,1880,2046,2074,2081,2185,2260,2305,2651,2914,3082,3265,3397,3480,3643,3717,4916,5585,5610,5908,5998,6188,6233,6351,6352,6386,7010,7039,7185,7189,7311,8817,8877,9043,10019,10159,10253,23162,23286,23533,27250,27330,51339,54206,55816,65018,78986,152110,153090,255743,100133941	ADAM8,ALK,FAS,CD44,CYLD,GADD45A,GPR183,EPHA8,ERCC6,ERN1,PTK2B,FGFR1,FOXM1,GCNT2,GRM4,HGF,HRAS,ID1,IGF1R,INSR,JAK2,NTRK3,PKN1,EIF2AK2,RAP1B,RGS3,RPS3,RPS27A,CCL4,CCL5,SDCBP,TEK,TGFA,TRAF1,TRAF6,UBA52,FGF18,SPHK1,SPAG9,SH2B3,ATP6AP2,SPRY2,MAPK8IP3,WWC1,PIK3R5,PDCD4,RPS6KA6,DACT1,ERRFI1,DOK5,PINK1,DUSP26,NEK10,DAB2IP,NPNT,CD24
15_Member	GO Biological Processes	GO:0032872	regulation of stress-activated MAPK cascade	-2.75319	-1.1902	23/239	355,1540,1647,2074,2081,2185,2305,3082,3265,3480,5585,5610,6188,6386,7185,7189,8877,9043,23162,27250,51339,65018,153090	FAS,CYLD,GADD45A,ERCC6,ERN1,PTK2B,FOXM1,HGF,HRAS,IGF1R,PKN1,EIF2AK2,RPS3,SDCBP,TRAF1,TRAF6,SPHK1,SPAG9,MAPK8IP3,PDCD4,DACT1,PINK1,DAB2IP
15_Member	GO Biological Processes	GO:0070302	regulation of stress-activated protein kinase signaling cascade	-2.68306	-1.1403	23/242	355,1540,1647,2074,2081,2185,2305,3082,3265,3480,5585,5610,6188,6386,7185,7189,8877,9043,23162,27250,51339,65018,153090	FAS,CYLD,GADD45A,ERCC6,ERN1,PTK2B,FOXM1,HGF,HRAS,IGF1R,PKN1,EIF2AK2,RPS3,SDCBP,TRAF1,TRAF6,SPHK1,SPAG9,MAPK8IP3,PDCD4,DACT1,PINK1,DAB2IP
15_Member	GO Biological Processes	GO:0043410	positive regulation of MAPK cascade	-2.65971	-1.13032	43/552	101,238,960,1647,1880,2046,2074,2081,2185,2260,2651,2914,3082,3265,3480,3643,3717,4916,5585,5610,5908,6188,6233,6351,6352,6386,7010,7039,7185,7189,7311,8817,8877,9043,10253,23162,23286,23533,55816,152110,153090,255743,100133941	ADAM8,ALK,CD44,GADD45A,GPR183,EPHA8,ERCC6,ERN1,PTK2B,FGFR1,GCNT2,GRM4,HGF,HRAS,IGF1R,INSR,JAK2,NTRK3,PKN1,EIF2AK2,RAP1B,RPS3,RPS27A,CCL4,CCL5,SDCBP,TEK,TGFA,TRAF1,TRAF6,UBA52,FGF18,SPHK1,SPAG9,SPRY2,MAPK8IP3,WWC1,PIK3R5,DOK5,NEK10,DAB2IP,NPNT,CD24
15_Member	GO Biological Processes	GO:0032147	activation of protein kinase activity	-2.60595	-1.1025	29/335	113,238,1647,2074,2081,2185,2914,3082,3570,3593,3643,3717,4916,5585,5610,6176,6233,6352,7039,7189,7311,9043,22974,23162,57144,65018,79866,133619,153090	ADCY7,ALK,GADD45A,ERCC6,ERN1,PTK2B,GRM4,HGF,IL6R,IL12B,INSR,JAK2,NTRK3,PKN1,EIF2AK2,RPLP1,RPS27A,CCL5,TGFA,TRAF6,UBA52,SPAG9,TPX2,MAPK8IP3,PAK5,PINK1,BORA,PRRC1,DAB2IP
15_Member	GO Biological Processes	GO:0051403	stress-activated MAPK cascade	-2.35983	-0.931606	25/287	355,1540,1647,2074,2081,2185,2305,3082,3265,3480,5585,5610,6188,6233,6386,7185,7189,7311,8877,9043,23162,27250,51339,65018,153090	FAS,CYLD,GADD45A,ERCC6,ERN1,PTK2B,FOXM1,HGF,HRAS,IGF1R,PKN1,EIF2AK2,RPS3,RPS27A,SDCBP,TRAF1,TRAF6,UBA52,SPHK1,SPAG9,MAPK8IP3,PDCD4,DACT1,PINK1,DAB2IP
15_Member	GO Biological Processes	GO:0046328	regulation of JNK cascade	-2.35165	-0.927082	18/184	1540,1647,2074,2081,2185,3265,3480,5585,6188,6386,7185,7189,9043,23162,27250,51339,65018,153090	CYLD,GADD45A,ERCC6,ERN1,PTK2B,HRAS,IGF1R,PKN1,RPS3,SDCBP,TRAF1,TRAF6,SPAG9,MAPK8IP3,PDCD4,DACT1,PINK1,DAB2IP
15_Member	GO Biological Processes	GO:0007254	JNK cascade	-2.34848	-0.924642	20/213	1540,1647,2074,2081,2185,3265,3480,5585,6188,6233,6386,7185,7189,7311,9043,23162,27250,51339,65018,153090	CYLD,GADD45A,ERCC6,ERN1,PTK2B,HRAS,IGF1R,PKN1,RPS3,RPS27A,SDCBP,TRAF1,TRAF6,UBA52,SPAG9,MAPK8IP3,PDCD4,DACT1,PINK1,DAB2IP
15_Member	GO Biological Processes	GO:0031098	stress-activated protein kinase signaling cascade	-2.09655	-0.752791	26/317	355,1540,1647,2074,2081,2185,2305,3082,3265,3480,5585,5610,6188,6233,6386,7185,7189,7311,8877,9043,23162,27250,51339,57144,65018,153090	FAS,CYLD,GADD45A,ERCC6,ERN1,PTK2B,FOXM1,HGF,HRAS,IGF1R,PKN1,EIF2AK2,RPS3,RPS27A,SDCBP,TRAF1,TRAF6,UBA52,SPHK1,SPAG9,MAPK8IP3,PDCD4,DACT1,PAK5,PINK1,DAB2IP
15_Member	GO Biological Processes	GO:0043507	positive regulation of JUN kinase activity	-2.05927	-0.731869	9/72	2074,2081,2185,5585,6188,7189,9043,23162,153090	ERCC6,ERN1,PTK2B,PKN1,RPS3,TRAF6,SPAG9,MAPK8IP3,DAB2IP
15_Member	GO Biological Processes	GO:0000187	activation of MAPK activity	-2.03327	-0.715414	15/154	238,2074,2081,2914,3082,3643,4916,5585,6233,7039,7189,7311,9043,23162,153090	ALK,ERCC6,ERN1,GRM4,HGF,INSR,NTRK3,PKN1,RPS27A,TGFA,TRAF6,UBA52,SPAG9,MAPK8IP3,DAB2IP
16_Summary	GO Biological Processes	GO:0010817	regulation of hormone levels	-5.86954	-3.44059	53/537	43,135,293,438,775,777,1392,1508,1513,1576,1589,2029,2099,2182,2260,2516,2661,3091,3382,3717,4843,4856,5991,6352,6447,6696,6926,6934,8111,8292,8398,8609,8864,8879,9227,9341,9515,9563,9572,10159,23178,27284,51083,51167,51478,51768,53630,55107,56603,57818,84909,94121,415116,1141,1855,2332,2914,5864,5908,6809,6812,8825,23557,51248,101,2624,2702,3598,3916,3993,4155,5880,5987,6385,6386,7189,7291,7293,…	ACHE,ADORA2A,SLC25A6,ASMT,CACNA1C,CACNA1E,CRH,CTSB,CTSK,CYP3A4,CYP21A2,ENSA,ESR1,ACSL4,FGFR1,NR5A1,GDF9,HIF1A,ICA1,JAK2,NOS2,CCN3,RFX3,CCL5,SCG5,SPP1,TBX3,TCF7L2,GPR68,COLQ,PLA2G6,KLF7,PER2,SGPL1,LRAT,VAMP3,STXBP5L,H6PD,NR1D1,ATP6AP2,PASK,SULT1B1,GAL,CYB5R4,HSD17B7,TM7SF3,BCO1,ANO1,CYP26B1,G6PC2,AOPEP,SYTL4,PIM3,CHRNB2,DVL1,FMR1,GRM4,RAB3A,RAP1B,STX3,STXBP1,LIN7A,SNAPIN,PDZD11,ADAM8,GATA2,GJA5,IL…
16_Member	GO Biological Processes	GO:0010817	regulation of hormone levels	-5.86954	-3.44059	53/537	43,135,293,438,775,777,1392,1508,1513,1576,1589,2029,2099,2182,2260,2516,2661,3091,3382,3717,4843,4856,5991,6352,6447,6696,6926,6934,8111,8292,8398,8609,8864,8879,9227,9341,9515,9563,9572,10159,23178,27284,51083,51167,51478,51768,53630,55107,56603,57818,84909,94121,415116	ACHE,ADORA2A,SLC25A6,ASMT,CACNA1C,CACNA1E,CRH,CTSB,CTSK,CYP3A4,CYP21A2,ENSA,ESR1,ACSL4,FGFR1,NR5A1,GDF9,HIF1A,ICA1,JAK2,NOS2,CCN3,RFX3,CCL5,SCG5,SPP1,TBX3,TCF7L2,GPR68,COLQ,PLA2G6,KLF7,PER2,SGPL1,LRAT,VAMP3,STXBP5L,H6PD,NR1D1,ATP6AP2,PASK,SULT1B1,GAL,CYB5R4,HSD17B7,TM7SF3,BCO1,ANO1,CYP26B1,G6PC2,AOPEP,SYTL4,PIM3
16_Member	GO Biological Processes	GO:0046883	regulation of hormone secretion	-5.84554	-3.42388	33/269	135,293,775,777,1392,2029,2182,2260,2661,3091,3382,3717,4843,4856,5991,6352,6447,6696,6934,8111,8398,8609,8864,9341,9515,9572,23178,51083,51768,55107,57818,94121,415116	ADORA2A,SLC25A6,CACNA1C,CACNA1E,CRH,ENSA,ACSL4,FGFR1,GDF9,HIF1A,ICA1,JAK2,NOS2,CCN3,RFX3,CCL5,SCG5,SPP1,TCF7L2,GPR68,PLA2G6,KLF7,PER2,VAMP3,STXBP5L,NR1D1,PASK,GAL,TM7SF3,ANO1,G6PC2,SYTL4,PIM3
16_Member	GO Biological Processes	GO:0050796	regulation of insulin secretion	-5.67409	-3.30036	25/177	293,775,777,1392,2029,2182,3091,3382,3717,4843,4856,5991,6352,6934,8111,8398,8609,8864,9515,9572,51768,55107,57818,94121,415116	SLC25A6,CACNA1C,CACNA1E,CRH,ENSA,ACSL4,HIF1A,ICA1,JAK2,NOS2,CCN3,RFX3,CCL5,TCF7L2,GPR68,PLA2G6,KLF7,PER2,STXBP5L,NR1D1,TM7SF3,ANO1,G6PC2,SYTL4,PIM3
16_Member	GO Biological Processes	GO:0030073	insulin secretion	-5.36006	-3.07777	27/208	293,775,777,1392,2029,2182,3091,3382,3717,4843,4856,5991,6352,6934,8111,8398,8609,8864,9515,9572,51083,51167,51768,55107,57818,94121,415116	SLC25A6,CACNA1C,CACNA1E,CRH,ENSA,ACSL4,HIF1A,ICA1,JAK2,NOS2,CCN3,RFX3,CCL5,TCF7L2,GPR68,PLA2G6,KLF7,PER2,STXBP5L,NR1D1,GAL,CYB5R4,TM7SF3,ANO1,G6PC2,SYTL4,PIM3
16_Member	GO Biological Processes	GO:0023061	signal release	-5.15538	-2.94052	46/467	135,293,775,777,1141,1392,1855,2029,2182,2260,2332,2661,2914,3091,3382,3717,4843,4856,5864,5908,5991,6352,6447,6696,6809,6812,6926,6934,8111,8398,8609,8825,8864,9341,9515,9572,23178,23557,51083,51167,51248,51768,55107,57818,94121,415116	ADORA2A,SLC25A6,CACNA1C,CACNA1E,CHRNB2,CRH,DVL1,ENSA,ACSL4,FGFR1,FMR1,GDF9,GRM4,HIF1A,ICA1,JAK2,NOS2,CCN3,RAB3A,RAP1B,RFX3,CCL5,SCG5,SPP1,STX3,STXBP1,TBX3,TCF7L2,GPR68,PLA2G6,KLF7,LIN7A,PER2,VAMP3,STXBP5L,NR1D1,PASK,SNAPIN,GAL,CYB5R4,PDZD11,TM7SF3,ANO1,G6PC2,SYTL4,PIM3
16_Member	GO Biological Processes	GO:0046879	hormone secretion	-5.14448	-2.9403	35/316	135,293,775,777,1392,2029,2182,2260,2661,3091,3382,3717,4843,4856,5991,6352,6447,6696,6926,6934,8111,8398,8609,8864,9341,9515,9572,23178,51083,51167,51768,55107,57818,94121,415116	ADORA2A,SLC25A6,CACNA1C,CACNA1E,CRH,ENSA,ACSL4,FGFR1,GDF9,HIF1A,ICA1,JAK2,NOS2,CCN3,RFX3,CCL5,SCG5,SPP1,TBX3,TCF7L2,GPR68,PLA2G6,KLF7,PER2,VAMP3,STXBP5L,NR1D1,PASK,GAL,CYB5R4,TM7SF3,ANO1,G6PC2,SYTL4,PIM3
16_Member	GO Biological Processes	GO:0009914	hormone transport	-4.90759	-2.77224	35/324	135,293,775,777,1392,2029,2182,2260,2661,3091,3382,3717,4843,4856,5991,6352,6447,6696,6926,6934,8111,8398,8609,8864,9341,9515,9572,23178,51083,51167,51768,55107,57818,94121,415116	ADORA2A,SLC25A6,CACNA1C,CACNA1E,CRH,ENSA,ACSL4,FGFR1,GDF9,HIF1A,ICA1,JAK2,NOS2,CCN3,RFX3,CCL5,SCG5,SPP1,TBX3,TCF7L2,GPR68,PLA2G6,KLF7,PER2,VAMP3,STXBP5L,NR1D1,PASK,GAL,CYB5R4,TM7SF3,ANO1,G6PC2,SYTL4,PIM3
16_Member	GO Biological Processes	GO:0090276	regulation of peptide hormone secretion	-4.85152	-2.72359	26/209	293,775,777,1392,2029,2182,3091,3382,3717,4843,4856,5991,6352,6934,8111,8398,8609,8864,9515,9572,23178,51768,55107,57818,94121,415116	SLC25A6,CACNA1C,CACNA1E,CRH,ENSA,ACSL4,HIF1A,ICA1,JAK2,NOS2,CCN3,RFX3,CCL5,TCF7L2,GPR68,PLA2G6,KLF7,PER2,STXBP5L,NR1D1,PASK,TM7SF3,ANO1,G6PC2,SYTL4,PIM3
16_Member	GO Biological Processes	GO:1903530	regulation of secretion by cell	-4.62604	-2.5468	65/777	43,101,135,293,775,777,1141,1392,1855,2029,2182,2260,2332,2624,2661,2702,3091,3382,3598,3717,3916,3993,4155,4843,4856,5864,5880,5908,5987,5991,6352,6385,6386,6447,6696,6812,6934,7189,7291,7293,7850,8027,8111,8398,8609,8864,9173,9341,9515,9572,10802,23011,23178,23332,23557,27243,50855,51083,51768,55107,57818,65018,94121,376267,415116	ACHE,ADAM8,ADORA2A,SLC25A6,CACNA1C,CACNA1E,CHRNB2,CRH,DVL1,ENSA,ACSL4,FGFR1,FMR1,GATA2,GDF9,GJA5,HIF1A,ICA1,IL13RA2,JAK2,LAMP1,LLGL2,MBP,NOS2,CCN3,RAB3A,RAC2,RAP1B,TRIM27,RFX3,CCL5,SDC4,SDCBP,SCG5,SPP1,STXBP1,TCF7L2,TRAF6,TWIST1,TNFRSF4,IL1R2,STAM,GPR68,PLA2G6,KLF7,PER2,IL1RL1,VAMP3,STXBP5L,NR1D1,SEC24A,RAB21,PASK,CLASP1,SNAPIN,CHMP2A,PARD6A,GAL,TM7SF3,ANO1,G6PC2,PINK1,SYTL4,RAB15,PIM3
16_Member	GO Biological Processes	GO:0030072	peptide hormone secretion	-4.23786	-2.2529	28/253	293,775,777,1392,2029,2182,3091,3382,3717,4843,4856,5991,6352,6934,8111,8398,8609,8864,9515,9572,23178,51083,51167,51768,55107,57818,94121,415116	SLC25A6,CACNA1C,CACNA1E,CRH,ENSA,ACSL4,HIF1A,ICA1,JAK2,NOS2,CCN3,RFX3,CCL5,TCF7L2,GPR68,PLA2G6,KLF7,PER2,STXBP5L,NR1D1,PASK,GAL,CYB5R4,TM7SF3,ANO1,G6PC2,SYTL4,PIM3
16_Member	GO Biological Processes	GO:0090087	regulation of peptide transport	-4.20701	-2.22731	62/755	43,101,135,293,347,760,775,777,1392,2029,2182,2702,3059,3091,3265,3382,3638,3717,3993,4155,4843,4856,5880,5987,5991,6352,6934,7189,7291,7293,7850,8111,8398,8609,8864,8934,9173,9341,9515,9531,9572,10134,10399,10456,10802,23178,27248,50855,51465,51512,51768,54602,55107,55696,57818,58480,65018,79567,81565,94121,160622,415116	ACHE,ADAM8,ADORA2A,SLC25A6,APOD,CA2,CACNA1C,CACNA1E,CRH,ENSA,ACSL4,GJA5,HCLS1,HIF1A,HRAS,ICA1,INSIG1,JAK2,LLGL2,MBP,NOS2,CCN3,RAC2,TRIM27,RFX3,CCL5,TCF7L2,TRAF6,TWIST1,TNFRSF4,IL1R2,GPR68,PLA2G6,KLF7,PER2,RAB29,IL1RL1,VAMP3,STXBP5L,BAG3,NR1D1,BCAP31,RACK1,HAX1,SEC24A,PASK,ERLEC1,PARD6A,UBE2J1,GTSE1,TM7SF3,NDFIP2,ANO1,RBM22,G6PC2,RHOU,PINK1,RIPOR1,NDEL1,SYTL4,TAMALIN,PIM3
16_Member	GO Biological Processes	GO:0051223	regulation of protein transport	-4.18436	-2.213	60/725	43,101,135,293,347,775,777,1392,2029,2182,2702,3059,3091,3265,3382,3638,3717,3993,4155,4843,4856,5880,5987,5991,6352,6934,7189,7291,7293,7850,8111,8398,8609,8864,8934,9173,9341,9515,9531,9572,10134,10399,10456,10802,27248,50855,51465,51512,51768,54602,55107,55696,57818,58480,65018,79567,81565,94121,160622,415116	ACHE,ADAM8,ADORA2A,SLC25A6,APOD,CACNA1C,CACNA1E,CRH,ENSA,ACSL4,GJA5,HCLS1,HIF1A,HRAS,ICA1,INSIG1,JAK2,LLGL2,MBP,NOS2,CCN3,RAC2,TRIM27,RFX3,CCL5,TCF7L2,TRAF6,TWIST1,TNFRSF4,IL1R2,GPR68,PLA2G6,KLF7,PER2,RAB29,IL1RL1,VAMP3,STXBP5L,BAG3,NR1D1,BCAP31,RACK1,HAX1,SEC24A,ERLEC1,PARD6A,UBE2J1,GTSE1,TM7SF3,NDFIP2,ANO1,RBM22,G6PC2,RHOU,PINK1,RIPOR1,NDEL1,SYTL4,TAMALIN,PIM3
16_Member	GO Biological Processes	GO:0070201	regulation of establishment of protein localization	-3.93456	-2.02479	62/772	43,101,135,293,347,596,775,777,1392,2029,2182,2702,3059,3091,3265,3382,3638,3717,3993,4155,4843,4856,5880,5987,5991,6352,6934,7189,7291,7293,7850,8111,8398,8609,8864,8934,9173,9341,9515,9531,9572,10134,10399,10456,10802,23368,27248,50855,51465,51512,51768,54602,55107,55696,57818,58480,65018,79567,81565,94121,160622,415116	ACHE,ADAM8,ADORA2A,SLC25A6,APOD,BCL2,CACNA1C,CACNA1E,CRH,ENSA,ACSL4,GJA5,HCLS1,HIF1A,HRAS,ICA1,INSIG1,JAK2,LLGL2,MBP,NOS2,CCN3,RAC2,TRIM27,RFX3,CCL5,TCF7L2,TRAF6,TWIST1,TNFRSF4,IL1R2,GPR68,PLA2G6,KLF7,PER2,RAB29,IL1RL1,VAMP3,STXBP5L,BAG3,NR1D1,BCAP31,RACK1,HAX1,SEC24A,PPP1R13B,ERLEC1,PARD6A,UBE2J1,GTSE1,TM7SF3,NDFIP2,ANO1,RBM22,G6PC2,RHOU,PINK1,RIPOR1,NDEL1,SYTL4,TAMALIN,PIM3
16_Member	GO Biological Processes	GO:0009306	protein secretion	-2.93299	-1.32201	48/614	19,43,101,135,293,775,777,1392,2029,2182,2702,3091,3382,3717,3993,4155,4843,4856,5341,5864,5987,5991,6352,6934,7189,7291,7293,7850,8111,8398,8609,8864,9173,9341,9515,9572,10802,50855,51030,51083,51167,51768,55107,57818,84433,94121,376267,415116	ABCA1,ACHE,ADAM8,ADORA2A,SLC25A6,CACNA1C,CACNA1E,CRH,ENSA,ACSL4,GJA5,HIF1A,ICA1,JAK2,LLGL2,MBP,NOS2,CCN3,PLEK,RAB3A,TRIM27,RFX3,CCL5,TCF7L2,TRAF6,TWIST1,TNFRSF4,IL1R2,GPR68,PLA2G6,KLF7,PER2,IL1RL1,VAMP3,STXBP5L,NR1D1,SEC24A,PARD6A,TVP23B,GAL,CYB5R4,TM7SF3,ANO1,G6PC2,CARD11,SYTL4,RAB15,PIM3
16_Member	GO Biological Processes	GO:0050708	regulation of protein secretion	-2.8466	-1.25209	40/492	43,101,135,293,775,777,1392,2029,2182,2702,3091,3382,3717,3993,4155,4843,4856,5987,5991,6352,6934,7189,7291,7293,7850,8111,8398,8609,8864,9173,9341,9515,9572,10802,50855,51768,55107,57818,94121,415116	ACHE,ADAM8,ADORA2A,SLC25A6,CACNA1C,CACNA1E,CRH,ENSA,ACSL4,GJA5,HIF1A,ICA1,JAK2,LLGL2,MBP,NOS2,CCN3,TRIM27,RFX3,CCL5,TCF7L2,TRAF6,TWIST1,TNFRSF4,IL1R2,GPR68,PLA2G6,KLF7,PER2,IL1RL1,VAMP3,STXBP5L,NR1D1,SEC24A,PARD6A,TM7SF3,ANO1,G6PC2,SYTL4,PIM3
16_Member	GO Biological Processes	GO:0002790	peptide secretion	-2.66941	-1.13612	49/649	19,43,101,135,293,775,777,1392,2029,2182,2702,3091,3382,3717,3993,4155,4843,4856,5341,5864,5987,5991,6352,6934,7189,7291,7293,7850,8111,8398,8609,8864,9173,9341,9515,9572,10802,23178,50855,51030,51083,51167,51768,55107,57818,84433,94121,376267,415116	ABCA1,ACHE,ADAM8,ADORA2A,SLC25A6,CACNA1C,CACNA1E,CRH,ENSA,ACSL4,GJA5,HIF1A,ICA1,JAK2,LLGL2,MBP,NOS2,CCN3,PLEK,RAB3A,TRIM27,RFX3,CCL5,TCF7L2,TRAF6,TWIST1,TNFRSF4,IL1R2,GPR68,PLA2G6,KLF7,PER2,IL1RL1,VAMP3,STXBP5L,NR1D1,SEC24A,PASK,PARD6A,TVP23B,GAL,CYB5R4,TM7SF3,ANO1,G6PC2,CARD11,SYTL4,RAB15,PIM3
16_Member	GO Biological Processes	GO:0002791	regulation of peptide secretion	-2.65711	-1.13032	41/520	43,101,135,293,775,777,1392,2029,2182,2702,3091,3382,3717,3993,4155,4843,4856,5987,5991,6352,6934,7189,7291,7293,7850,8111,8398,8609,8864,9173,9341,9515,9572,10802,23178,50855,51768,55107,57818,94121,415116	ACHE,ADAM8,ADORA2A,SLC25A6,CACNA1C,CACNA1E,CRH,ENSA,ACSL4,GJA5,HIF1A,ICA1,JAK2,LLGL2,MBP,NOS2,CCN3,TRIM27,RFX3,CCL5,TCF7L2,TRAF6,TWIST1,TNFRSF4,IL1R2,GPR68,PLA2G6,KLF7,PER2,IL1RL1,VAMP3,STXBP5L,NR1D1,SEC24A,PASK,PARD6A,TM7SF3,ANO1,G6PC2,SYTL4,PIM3
17_Summary	GO Biological Processes	GO:0042255	ribosome assembly	-5.74408	-3.33666	14/63	6122,6125,6128,6135,6136,6147,6175,6204,6208,6209,6223,6232,6234,84769,4736,6129,6130,6165,9045,10412,11224,51121,6187,6194,6201,6202,6217,6218,6227,6229,51042,55695,84128,91893,1778,3646,6228,6880,8666,8667,10569,55692,149041,23536,54973,57505,81605,83707	RPL3,RPL5,RPL6,RPL11,RPL12,RPL23A,RPLP0,RPS10,RPS14,RPS15,RPS19,RPS27,RPS28,MPV17L2,RPL10A,RPL7,RPL7A,RPL35A,RPL14,NSA2,RPL35,RPL26L1,RPS2,RPS6,RPS7,RPS8,RPS16,RPS17,RPS21,RPS24,ZNF593,NSUN5,WDR75,FDXACB1,DYNC1H1,EIF3E,RPS23,TAF9,EIF3G,EIF3H,SLU7,LUC7L,RC3H1,ADAT1,INTS11,AARS2,URM1,TRPT1
17_Member	GO Biological Processes	GO:0042255	ribosome assembly	-5.74408	-3.33666	14/63	6122,6125,6128,6135,6136,6147,6175,6204,6208,6209,6223,6232,6234,84769	RPL3,RPL5,RPL6,RPL11,RPL12,RPL23A,RPLP0,RPS10,RPS14,RPS15,RPS19,RPS27,RPS28,MPV17L2
17_Member	GO Biological Processes	GO:0042273	ribosomal large subunit biogenesis	-5.57315	-3.2128	15/74	4736,6122,6125,6128,6129,6130,6135,6136,6147,6165,6175,9045,10412,11224,51121	RPL10A,RPL3,RPL5,RPL6,RPL7,RPL7A,RPL11,RPL12,RPL23A,RPL35A,RPLP0,RPL14,NSA2,RPL35,RPL26L1
17_Member	GO Biological Processes	GO:0042254	ribosome biogenesis	-5.29494	-3.03961	34/298	4736,6122,6125,6128,6129,6130,6135,6136,6147,6165,6175,6187,6194,6201,6202,6204,6208,6209,6217,6218,6223,6227,6229,6232,6234,9045,10412,11224,51042,51121,55695,84128,84769,91893	RPL10A,RPL3,RPL5,RPL6,RPL7,RPL7A,RPL11,RPL12,RPL23A,RPL35A,RPLP0,RPS2,RPS6,RPS7,RPS8,RPS10,RPS14,RPS15,RPS16,RPS17,RPS19,RPS21,RPS24,RPS27,RPS28,RPL14,NSA2,RPL35,ZNF593,RPL26L1,NSUN5,WDR75,MPV17L2,FDXACB1
17_Member	GO Biological Processes	GO:0042274	ribosomal small subunit biogenesis	-4.41471	-2.37626	13/71	6194,6201,6202,6204,6208,6209,6217,6218,6223,6227,6229,6232,6234	RPS6,RPS7,RPS8,RPS10,RPS14,RPS15,RPS16,RPS17,RPS19,RPS21,RPS24,RPS27,RPS28
17_Member	GO Biological Processes	GO:0022613	ribonucleoprotein complex biogenesis	-4.27542	-2.272	43/462	1778,3646,4736,6122,6125,6128,6129,6130,6135,6136,6147,6165,6175,6187,6194,6201,6202,6204,6208,6209,6217,6218,6223,6227,6228,6229,6232,6234,6880,8666,8667,9045,10412,10569,11224,51042,51121,55692,55695,84128,84769,91893,149041	DYNC1H1,EIF3E,RPL10A,RPL3,RPL5,RPL6,RPL7,RPL7A,RPL11,RPL12,RPL23A,RPL35A,RPLP0,RPS2,RPS6,RPS7,RPS8,RPS10,RPS14,RPS15,RPS16,RPS17,RPS19,RPS21,RPS23,RPS24,RPS27,RPS28,TAF9,EIF3G,EIF3H,RPL14,NSA2,SLU7,RPL35,ZNF593,RPL26L1,LUC7L,NSUN5,WDR75,MPV17L2,FDXACB1,RC3H1
17_Member	GO Biological Processes	GO:0006364	rRNA processing	-4.13136	-2.17559	25/217	4736,6125,6129,6130,6135,6165,6187,6194,6201,6202,6208,6209,6217,6218,6223,6227,6229,6232,6234,9045,10412,11224,55695,84128,91893	RPL10A,RPL5,RPL7,RPL7A,RPL11,RPL35A,RPS2,RPS6,RPS7,RPS8,RPS14,RPS15,RPS16,RPS17,RPS19,RPS21,RPS24,RPS27,RPS28,RPL14,NSA2,RPL35,NSUN5,WDR75,FDXACB1
17_Member	GO Biological Processes	GO:0000028	ribosomal small subunit assembly	-3.65535	-1.8109	6/19	6204,6208,6209,6223,6232,6234	RPS10,RPS14,RPS15,RPS19,RPS27,RPS28
17_Member	GO Biological Processes	GO:0000027	ribosomal large subunit assembly	-3.37914	-1.6462	7/29	6122,6125,6128,6135,6136,6147,6175	RPL3,RPL5,RPL6,RPL11,RPL12,RPL23A,RPLP0
17_Member	GO Biological Processes	GO:0016072	rRNA metabolic process	-3.03197	-1.38604	25/256	4736,6125,6129,6130,6135,6165,6187,6194,6201,6202,6208,6209,6217,6218,6223,6227,6229,6232,6234,9045,10412,11224,55695,84128,91893	RPL10A,RPL5,RPL7,RPL7A,RPL11,RPL35A,RPS2,RPS6,RPS7,RPS8,RPS14,RPS15,RPS16,RPS17,RPS19,RPS21,RPS24,RPS27,RPS28,RPL14,NSA2,RPL35,NSUN5,WDR75,FDXACB1
17_Member	GO Biological Processes	GO:0022618	ribonucleoprotein complex assembly	-2.82502	-1.24672	23/236	1778,3646,6122,6125,6128,6135,6136,6147,6175,6204,6208,6209,6223,6228,6232,6234,6880,8666,8667,10569,55692,84769,149041	DYNC1H1,EIF3E,RPL3,RPL5,RPL6,RPL11,RPL12,RPL23A,RPLP0,RPS10,RPS14,RPS15,RPS19,RPS23,RPS27,RPS28,TAF9,EIF3G,EIF3H,SLU7,LUC7L,MPV17L2,RC3H1
17_Member	GO Biological Processes	GO:0071826	ribonucleoprotein complex subunit organization	-2.50401	-1.03011	23/250	1778,3646,6122,6125,6128,6135,6136,6147,6175,6204,6208,6209,6223,6228,6232,6234,6880,8666,8667,10569,55692,84769,149041	DYNC1H1,EIF3E,RPL3,RPL5,RPL6,RPL11,RPL12,RPL23A,RPLP0,RPS10,RPS14,RPS15,RPS19,RPS23,RPS27,RPS28,TAF9,EIF3G,EIF3H,SLU7,LUC7L,MPV17L2,RC3H1
17_Member	GO Biological Processes	GO:0034470	ncRNA processing	-2.05836	-0.731869	30/383	4736,6125,6129,6130,6135,6165,6187,6194,6201,6202,6208,6209,6217,6218,6223,6227,6229,6232,6234,9045,10412,11224,23536,54973,55695,57505,81605,83707,84128,91893	RPL10A,RPL5,RPL7,RPL7A,RPL11,RPL35A,RPS2,RPS6,RPS7,RPS8,RPS14,RPS15,RPS16,RPS17,RPS19,RPS21,RPS24,RPS27,RPS28,RPL14,NSA2,RPL35,ADAT1,INTS11,NSUN5,AARS2,URM1,TRPT1,WDR75,FDXACB1
18_Summary	GO Biological Processes	GO:0000281	mitotic cytokinesis	-5.73124	-3.33559	15/72	388,389,3619,5347,9700,10112,23503,26586,27243,29127,51203,51429,54902,57132,114327,9798,27443,6790,6840,9055,9886,9903,27289,57026,2103,7039,10399,10628,56241,259266	RHOB,RHOC,INCENP,PLK1,ESPL1,KIF20A,ZFYVE26,CKAP2,CHMP2A,RACGAP1,NUSAP1,SNX9,TTC19,CHMP1B,EFHC1,IST1,CECR2,AURKA,SVIL,PRC1,RHOBTB1,KLHL21,RND1,PDXP,ESRRB,TGFA,RACK1,TXNIP,SUSD2,ASPM
18_Member	GO Biological Processes	GO:0000281	mitotic cytokinesis	-5.73124	-3.33559	15/72	388,389,3619,5347,9700,10112,23503,26586,27243,29127,51203,51429,54902,57132,114327	RHOB,RHOC,INCENP,PLK1,ESPL1,KIF20A,ZFYVE26,CKAP2,CHMP2A,RACGAP1,NUSAP1,SNX9,TTC19,CHMP1B,EFHC1
18_Member	GO Biological Processes	GO:0061640	cytoskeleton-dependent cytokinesis	-5.1909	-2.96332	17/99	388,389,3619,5347,9700,9798,10112,23503,26586,27243,27443,29127,51203,51429,54902,57132,114327	RHOB,RHOC,INCENP,PLK1,ESPL1,IST1,KIF20A,ZFYVE26,CKAP2,CHMP2A,CECR2,RACGAP1,NUSAP1,SNX9,TTC19,CHMP1B,EFHC1
18_Member	GO Biological Processes	GO:0000910	cytokinesis	-5.11899	-2.92351	24/178	388,389,3619,5347,6790,6840,9055,9700,9798,9886,9903,10112,23503,26586,27243,27289,27443,29127,51203,51429,54902,57026,57132,114327	RHOB,RHOC,INCENP,PLK1,AURKA,SVIL,PRC1,ESPL1,IST1,RHOBTB1,KLHL21,KIF20A,ZFYVE26,CKAP2,CHMP2A,RND1,CECR2,RACGAP1,NUSAP1,SNX9,TTC19,PDXP,CHMP1B,EFHC1
18_Member	GO Biological Processes	GO:0051302	regulation of cell division	-2.39912	-0.961989	17/168	2103,3619,5347,6790,6840,7039,9055,9903,10112,10399,10628,23503,29127,56241,57026,114327,259266	ESRRB,INCENP,PLK1,AURKA,SVIL,TGFA,PRC1,KLHL21,KIF20A,RACK1,TXNIP,ZFYVE26,RACGAP1,SUSD2,PDXP,EFHC1,ASPM
19_Summary	GO Biological Processes	GO:0019216	regulation of lipid metabolic process	-5.72922	-3.33559	44/417	19,123,337,345,347,887,1389,2046,2147,2185,2222,2516,3638,5164,5565,5919,6610,7010,7067,7291,8398,8877,9021,9563,9572,9975,10399,10499,10577,23533,23682,26137,29095,30837,51083,54704,58526,79602,79718,153090,154791,158219,340895,100287171,8399,10087,10802,29116,83667,100133941	ABCA1,PLIN2,APOA4,APOC3,APOD,CCKBR,CREBL2,EPHA8,F2,PTK2B,FDFT1,NR5A1,INSIG1,PDK2,PRKAB2,RARRES2,SMPD2,TEK,THRA,TWIST1,PLA2G6,SPHK1,SOCS3,H6PD,NR1D1,NR1D2,RACK1,NCOA2,NPC2,PIK3R5,RAB38,ZBTB20,ORMDL2,SOCS7,GAL,PDP1,MID1IP1,ADIPOR2,TBL1XR1,DAB2IP,FMC1,TTC39B,MALRD1,WASHC1,PLA2G10,CERT1,SEC24A,MYLIP,SESN2,CD24
19_Member	GO Biological Processes	GO:0019216	regulation of lipid metabolic process	-5.72922	-3.33559	44/417	19,123,337,345,347,887,1389,2046,2147,2185,2222,2516,3638,5164,5565,5919,6610,7010,7067,7291,8398,8877,9021,9563,9572,9975,10399,10499,10577,23533,23682,26137,29095,30837,51083,54704,58526,79602,79718,153090,154791,158219,340895,100287171	ABCA1,PLIN2,APOA4,APOC3,APOD,CCKBR,CREBL2,EPHA8,F2,PTK2B,FDFT1,NR5A1,INSIG1,PDK2,PRKAB2,RARRES2,SMPD2,TEK,THRA,TWIST1,PLA2G6,SPHK1,SOCS3,H6PD,NR1D1,NR1D2,RACK1,NCOA2,NPC2,PIK3R5,RAB38,ZBTB20,ORMDL2,SOCS7,GAL,PDP1,MID1IP1,ADIPOR2,TBL1XR1,DAB2IP,FMC1,TTC39B,MALRD1,WASHC1
19_Member	GO Biological Processes	GO:0055088	lipid homeostasis	-2.73671	-1.17837	17/156	19,337,345,3638,8399,9572,9975,10087,10577,10802,26137,29095,29116,83667,158219,340895,100133941	ABCA1,APOA4,APOC3,INSIG1,PLA2G10,NR1D1,NR1D2,CERT1,NPC2,SEC24A,ZBTB20,ORMDL2,MYLIP,SESN2,TTC39B,MALRD1,CD24
19_Member	GO Biological Processes	GO:0042632	cholesterol homeostasis	-2.46183	-1.0008	12/99	19,337,345,3638,8399,9572,10577,10802,29116,158219,340895,100133941	ABCA1,APOA4,APOC3,INSIG1,PLA2G10,NR1D1,NPC2,SEC24A,MYLIP,TTC39B,MALRD1,CD24
19_Member	GO Biological Processes	GO:0055092	sterol homeostasis	-2.42575	-0.979523	12/100	19,337,345,3638,8399,9572,10577,10802,29116,158219,340895,100133941	ABCA1,APOA4,APOC3,INSIG1,PLA2G10,NR1D1,NPC2,SEC24A,MYLIP,TTC39B,MALRD1,CD24
19_Member	GO Biological Processes	GO:0046890	regulation of lipid biosynthetic process	-2.26677	-0.867678	19/202	337,345,1389,2222,2516,3638,5565,6610,8398,8877,9563,9572,10399,23682,26137,29095,58526,79602,340895	APOA4,APOC3,CREBL2,FDFT1,NR5A1,INSIG1,PRKAB2,SMPD2,PLA2G6,SPHK1,H6PD,NR1D1,RACK1,RAB38,ZBTB20,ORMDL2,MID1IP1,ADIPOR2,MALRD1
20_Summary	GO Biological Processes	GO:0007163	establishment or maintenance of cell polarity	-5.68506	-3.3048	29/224	388,389,2185,3993,5347,5880,5908,6351,7010,7465,8825,9267,9793,9886,10253,10399,23150,23286,23332,27289,29899,50855,51248,51421,54908,56603,58480,64398,81565,1778,9700,51203,259266	RHOB,RHOC,PTK2B,LLGL2,PLK1,RAC2,RAP1B,CCL4,TEK,WEE1,LIN7A,CYTH1,CKAP5,RHOBTB1,SPRY2,RACK1,FRMD4B,WWC1,CLASP1,RND1,GPSM2,PARD6A,PDZD11,AMOTL2,SPDL1,CYP26B1,RHOU,MPP5,NDEL1,DYNC1H1,ESPL1,NUSAP1,ASPM
20_Member	GO Biological Processes	GO:0007163	establishment or maintenance of cell polarity	-5.68506	-3.3048	29/224	388,389,2185,3993,5347,5880,5908,6351,7010,7465,8825,9267,9793,9886,10253,10399,23150,23286,23332,27289,29899,50855,51248,51421,54908,56603,58480,64398,81565	RHOB,RHOC,PTK2B,LLGL2,PLK1,RAC2,RAP1B,CCL4,TEK,WEE1,LIN7A,CYTH1,CKAP5,RHOBTB1,SPRY2,RACK1,FRMD4B,WWC1,CLASP1,RND1,GPSM2,PARD6A,PDZD11,AMOTL2,SPDL1,CYP26B1,RHOU,MPP5,NDEL1
20_Member	GO Biological Processes	GO:0051653	spindle localization	-4.59598	-2.52002	11/50	1778,3993,5347,9700,10253,23332,29899,51203,54908,81565,259266	DYNC1H1,LLGL2,PLK1,ESPL1,SPRY2,CLASP1,GPSM2,NUSAP1,SPDL1,NDEL1,ASPM
20_Member	GO Biological Processes	GO:0051293	establishment of spindle localization	-4.26924	-2.272	10/45	1778,3993,5347,9700,10253,23332,29899,51203,54908,81565	DYNC1H1,LLGL2,PLK1,ESPL1,SPRY2,CLASP1,GPSM2,NUSAP1,SPDL1,NDEL1
20_Member	GO Biological Processes	GO:0040001	establishment of mitotic spindle localization	-3.61264	-1.7894	8/35	5347,9700,10253,23332,29899,51203,54908,81565	PLK1,ESPL1,SPRY2,CLASP1,GPSM2,NUSAP1,SPDL1,NDEL1
20_Member	GO Biological Processes	GO:0030010	establishment of cell polarity	-3.19191	-1.50866	17/142	2185,3993,5347,5908,7465,9267,10253,10399,23150,23286,23332,29899,51421,54908,56603,64398,81565	PTK2B,LLGL2,PLK1,RAP1B,WEE1,CYTH1,SPRY2,RACK1,FRMD4B,WWC1,CLASP1,GPSM2,AMOTL2,SPDL1,CYP26B1,MPP5,NDEL1
20_Member	GO Biological Processes	GO:0051294	establishment of spindle orientation	-2.70923	-1.15582	7/37	3993,5347,10253,23332,29899,54908,81565	LLGL2,PLK1,SPRY2,CLASP1,GPSM2,SPDL1,NDEL1

## Sheet: MYOD1KO 5day VS 0day DOWN
GroupID	Category	Term	Description	LogP	Log(q-value)	InTerm_InList	Genes	Symbols
1_Summary	GO Biological Processes	GO:0043062	extracellular structure organization	-12.4959	-8.36188	66/429	165,780,948,1277,1278,1280,1282,1284,1289,1296,1303,1520,1842,2181,2199,2200,2247,2266,2294,2335,3037,3038,3569,3693,3909,3911,3912,4015,4017,4023,4921,5033,5154,5155,5156,5175,5806,6382,6624,7057,7092,7132,7133,7276,7373,7837,8076,8510,9388,9509,9719,11096,22801,30814,55512,55959,56999,80274,84168,84695,133584,140766,146206,151887,284217,375790	AEBP1,DDR1,CD36,COL1A1,COL1A2,COL2A1,COL4A1,COL4A2,COL5A1,COL8A2,COL12A1,CTSS,ECM2,ACSL3,FBLN2,FBN1,FGF2,FGG,FOXF1,FN1,HAS2,HAS3,IL6,ITGB5,LAMA3,LAMA5,LAMB1,LOX,LOXL2,LPL,DDR2,P4HA1,PDGFA,PDGFB,PDGFRA,PECAM1,PTX3,SDC1,FSCN1,THBS1,TLL1,TNFRSF1A,TNFRSF1B,TTR,COL14A1,PXDN,MFAP5,MMP23B,LIPG,ADAMTS2,ADAMTSL2,ADAMTS5,ITGA11,PLA2G2E,SMPD3,SULF2,ADAMTS9,SCUBE1,ANTXR1,LOXL3,EGFLAM,ADAMTS14,CARMIL2,CCDC80,…
1_Member	GO Biological Processes	GO:0043062	extracellular structure organization	-12.4959	-8.36188	66/429	165,780,948,1277,1278,1280,1282,1284,1289,1296,1303,1520,1842,2181,2199,2200,2247,2266,2294,2335,3037,3038,3569,3693,3909,3911,3912,4015,4017,4023,4921,5033,5154,5155,5156,5175,5806,6382,6624,7057,7092,7132,7133,7276,7373,7837,8076,8510,9388,9509,9719,11096,22801,30814,55512,55959,56999,80274,84168,84695,133584,140766,146206,151887,284217,375790	AEBP1,DDR1,CD36,COL1A1,COL1A2,COL2A1,COL4A1,COL4A2,COL5A1,COL8A2,COL12A1,CTSS,ECM2,ACSL3,FBLN2,FBN1,FGF2,FGG,FOXF1,FN1,HAS2,HAS3,IL6,ITGB5,LAMA3,LAMA5,LAMB1,LOX,LOXL2,LPL,DDR2,P4HA1,PDGFA,PDGFB,PDGFRA,PECAM1,PTX3,SDC1,FSCN1,THBS1,TLL1,TNFRSF1A,TNFRSF1B,TTR,COL14A1,PXDN,MFAP5,MMP23B,LIPG,ADAMTS2,ADAMTSL2,ADAMTS5,ITGA11,PLA2G2E,SMPD3,SULF2,ADAMTS9,SCUBE1,ANTXR1,LOXL3,EGFLAM,ADAMTS14,CARMIL2,CCDC80,…
1_Member	GO Biological Processes	GO:0030198	extracellular matrix organization	-12.2607	-8.36188	60/373	165,780,1277,1278,1280,1282,1284,1289,1296,1303,1520,1842,2199,2200,2247,2266,2294,2335,3037,3038,3569,3693,3909,3911,3912,4015,4017,4921,5033,5154,5155,5156,5175,5806,6624,7057,7092,7132,7133,7276,7373,7837,8076,8510,9509,9719,11096,22801,55512,55959,56999,80274,84168,84695,133584,140766,146206,151887,284217,375790	AEBP1,DDR1,COL1A1,COL1A2,COL2A1,COL4A1,COL4A2,COL5A1,COL8A2,COL12A1,CTSS,ECM2,FBLN2,FBN1,FGF2,FGG,FOXF1,FN1,HAS2,HAS3,IL6,ITGB5,LAMA3,LAMA5,LAMB1,LOX,LOXL2,DDR2,P4HA1,PDGFA,PDGFB,PDGFRA,PECAM1,PTX3,FSCN1,THBS1,TLL1,TNFRSF1A,TNFRSF1B,TTR,COL14A1,PXDN,MFAP5,MMP23B,ADAMTS2,ADAMTSL2,ADAMTS5,ITGA11,SMPD3,SULF2,ADAMTS9,SCUBE1,ANTXR1,LOXL3,EGFLAM,ADAMTS14,CARMIL2,CCDC80,LAMA1,AGRN
1_Member	GO Biological Processes	GO:0030199	collagen fibril organization	-6.95818	-3.8907	15/51	165,1277,1278,1280,1289,1303,4015,4017,4921,5033,7373,7837,9509,84695,140766	AEBP1,COL1A1,COL1A2,COL2A1,COL5A1,COL12A1,LOX,LOXL2,DDR2,P4HA1,COL14A1,PXDN,ADAMTS2,LOXL3,ADAMTS14
2_Summary	GO Biological Processes	GO:0007423	sensory organ development	-10.8316	-7.10887	74/554	86,93,220,357,627,650,659,780,1181,1280,1282,1289,1296,1497,1745,1906,1956,2200,2637,2736,3229,3280,3714,4171,4628,4647,4867,4919,5156,5159,5176,5595,5663,5915,5979,6299,6469,7068,7070,7485,7545,7976,8100,8322,9261,10461,10541,23554,23657,24147,25945,25987,26146,30062,51141,53904,54567,54796,55084,55584,55764,57381,63976,64919,79633,84465,90780,121227,145258,204851,284217,340784,348980,375611	ACTL6A,ACVR2B,ALDH1A3,SHROOM2,BDNF,BMP2,BMPR2,DDR1,CLCN2,COL2A1,COL4A1,COL5A1,COL8A2,CTNS,DLX1,EDN1,EGFR,FBN1,GBX2,GLI2,HOXC13,HES1,JAG2,MCM2,MYH10,MYO7A,NPHP1,ROR1,PDGFRA,PDGFRB,SERPINF1,MAPK3,PSEN1,RARB,RET,SALL1,SHH,THRB,THY1,GET1,ZIC1,FZD3,IFT88,FZD4,MAPKAPK2,MERTK,ANP32B,TSPAN12,SLC7A11,FJX1,NECTIN3,TSKU,TRAF3IP1,RAX,INSIG2,MYO3A,DLL4,BNC2,SOBP,CHRNA9,IFT122,RHOJ,PRDM16,BCL11B,FAT4,MEGF11,PY…
2_Member	GO Biological Processes	GO:0007423	sensory organ development	-10.8316	-7.10887	74/554	86,93,220,357,627,650,659,780,1181,1280,1282,1289,1296,1497,1745,1906,1956,2200,2637,2736,3229,3280,3714,4171,4628,4647,4867,4919,5156,5159,5176,5595,5663,5915,5979,6299,6469,7068,7070,7485,7545,7976,8100,8322,9261,10461,10541,23554,23657,24147,25945,25987,26146,30062,51141,53904,54567,54796,55084,55584,55764,57381,63976,64919,79633,84465,90780,121227,145258,204851,284217,340784,348980,375611	ACTL6A,ACVR2B,ALDH1A3,SHROOM2,BDNF,BMP2,BMPR2,DDR1,CLCN2,COL2A1,COL4A1,COL5A1,COL8A2,CTNS,DLX1,EDN1,EGFR,FBN1,GBX2,GLI2,HOXC13,HES1,JAG2,MCM2,MYH10,MYO7A,NPHP1,ROR1,PDGFRA,PDGFRB,SERPINF1,MAPK3,PSEN1,RARB,RET,SALL1,SHH,THRB,THY1,GET1,ZIC1,FZD3,IFT88,FZD4,MAPKAPK2,MERTK,ANP32B,TSPAN12,SLC7A11,FJX1,NECTIN3,TSKU,TRAF3IP1,RAX,INSIG2,MYO3A,DLL4,BNC2,SOBP,CHRNA9,IFT122,RHOJ,PRDM16,BCL11B,FAT4,MEGF11,PY…
2_Member	GO Biological Processes	GO:0060041	retina development in camera-type eye	-6.94438	-3.8907	26/140	86,93,659,1181,1282,1745,4628,4867,5156,5159,5176,5663,5979,7068,7070,8322,10461,23554,24147,25945,54567,57381,84465,204851,284217,348980	ACTL6A,ACVR2B,BMPR2,CLCN2,COL4A1,DLX1,MYH10,NPHP1,PDGFRA,PDGFRB,SERPINF1,PSEN1,RET,THRB,THY1,FZD4,MERTK,TSPAN12,FJX1,NECTIN3,DLL4,RHOJ,MEGF11,HIPK1,LAMA1,HCN1
2_Member	GO Biological Processes	GO:0043010	camera-type eye development	-5.73077	-3.20306	40/311	86,93,220,357,659,1181,1282,1296,1497,1745,1956,2200,4628,4867,5156,5159,5176,5663,5979,6469,7068,7070,8322,10461,23554,23657,24147,25945,25987,26146,30062,54567,55764,57381,64919,84465,90780,204851,284217,348980	ACTL6A,ACVR2B,ALDH1A3,SHROOM2,BMPR2,CLCN2,COL4A1,COL8A2,CTNS,DLX1,EGFR,FBN1,MYH10,NPHP1,PDGFRA,PDGFRB,SERPINF1,PSEN1,RET,SHH,THRB,THY1,FZD4,MERTK,TSPAN12,SLC7A11,FJX1,NECTIN3,TSKU,TRAF3IP1,RAX,DLL4,IFT122,RHOJ,BCL11B,MEGF11,PYGO2,HIPK1,LAMA1,HCN1
2_Member	GO Biological Processes	GO:0001654	eye development	-5.60333	-3.13591	44/361	86,93,220,357,627,659,1181,1282,1289,1296,1497,1745,1956,2200,4628,4647,4867,5156,5159,5176,5663,5915,5979,6469,7068,7070,8322,10461,23554,23657,24147,25945,25987,26146,30062,54567,55764,57381,64919,84465,90780,204851,284217,348980	ACTL6A,ACVR2B,ALDH1A3,SHROOM2,BDNF,BMPR2,CLCN2,COL4A1,COL5A1,COL8A2,CTNS,DLX1,EGFR,FBN1,MYH10,MYO7A,NPHP1,PDGFRA,PDGFRB,SERPINF1,PSEN1,RARB,RET,SHH,THRB,THY1,FZD4,MERTK,TSPAN12,SLC7A11,FJX1,NECTIN3,TSKU,TRAF3IP1,RAX,DLL4,IFT122,RHOJ,BCL11B,MEGF11,PYGO2,HIPK1,LAMA1,HCN1
2_Member	GO Biological Processes	GO:0150063	visual system development	-5.47694	-3.04056	44/365	86,93,220,357,627,659,1181,1282,1289,1296,1497,1745,1956,2200,4628,4647,4867,5156,5159,5176,5663,5915,5979,6469,7068,7070,8322,10461,23554,23657,24147,25945,25987,26146,30062,54567,55764,57381,64919,84465,90780,204851,284217,348980	ACTL6A,ACVR2B,ALDH1A3,SHROOM2,BDNF,BMPR2,CLCN2,COL4A1,COL5A1,COL8A2,CTNS,DLX1,EGFR,FBN1,MYH10,MYO7A,NPHP1,PDGFRA,PDGFRB,SERPINF1,PSEN1,RARB,RET,SHH,THRB,THY1,FZD4,MERTK,TSPAN12,SLC7A11,FJX1,NECTIN3,TSKU,TRAF3IP1,RAX,DLL4,IFT122,RHOJ,BCL11B,MEGF11,PYGO2,HIPK1,LAMA1,HCN1
2_Member	GO Biological Processes	GO:0048880	sensory system development	-5.32259	-2.93203	44/370	86,93,220,357,627,659,1181,1282,1289,1296,1497,1745,1956,2200,4628,4647,4867,5156,5159,5176,5663,5915,5979,6469,7068,7070,8322,10461,23554,23657,24147,25945,25987,26146,30062,54567,55764,57381,64919,84465,90780,204851,284217,348980	ACTL6A,ACVR2B,ALDH1A3,SHROOM2,BDNF,BMPR2,CLCN2,COL4A1,COL5A1,COL8A2,CTNS,DLX1,EGFR,FBN1,MYH10,MYO7A,NPHP1,PDGFRA,PDGFRB,SERPINF1,PSEN1,RARB,RET,SHH,THRB,THY1,FZD4,MERTK,TSPAN12,SLC7A11,FJX1,NECTIN3,TSKU,TRAF3IP1,RAX,DLL4,IFT122,RHOJ,BCL11B,MEGF11,PYGO2,HIPK1,LAMA1,HCN1
2_Member	GO Biological Processes	GO:0090596	sensory organ morphogenesis	-5.01803	-2.67966	34/263	220,357,627,1280,1289,1296,1906,2200,2637,2736,3229,4647,5595,5915,6299,7068,7070,7545,7976,23554,24147,25945,25987,51141,53904,55084,55584,55764,84465,121227,145258,204851,340784,348980	ALDH1A3,SHROOM2,BDNF,COL2A1,COL5A1,COL8A2,EDN1,FBN1,GBX2,GLI2,HOXC13,MYO7A,MAPK3,RARB,SALL1,THRB,THY1,ZIC1,FZD3,TSPAN12,FJX1,NECTIN3,TSKU,INSIG2,MYO3A,SOBP,CHRNA9,IFT122,MEGF11,LRIG3,GSC,HIPK1,HMX3,HCN1
2_Member	GO Biological Processes	GO:0003407	neural retina development	-3.11374	-1.41499	11/62	86,1745,5663,7068,7070,23554,24147,54567,84465,204851,348980	ACTL6A,DLX1,PSEN1,THRB,THY1,TSPAN12,FJX1,DLL4,MEGF11,HIPK1,HCN1
2_Member	GO Biological Processes	GO:0048592	eye morphogenesis	-2.54973	-1.01173	18/151	220,357,627,1289,1296,2200,4647,5915,7068,7070,23554,24147,25945,25987,55764,84465,204851,348980	ALDH1A3,SHROOM2,BDNF,COL5A1,COL8A2,FBN1,MYO7A,RARB,THRB,THY1,TSPAN12,FJX1,NECTIN3,TSKU,IFT122,MEGF11,HIPK1,HCN1
2_Member	GO Biological Processes	GO:0060042	retina morphogenesis in camera-type eye	-2.17933	-0.771907	8/49	7068,7070,23554,24147,25945,84465,204851,348980	THRB,THY1,TSPAN12,FJX1,NECTIN3,MEGF11,HIPK1,HCN1
3_Summary	GO Biological Processes	GO:0006260	DNA replication	-8.33462	-4.73687	42/270	898,990,1111,1854,1956,2237,2736,4171,4172,4173,4174,4175,4678,4683,4781,4999,5427,5558,5888,5930,6241,6416,8208,8317,8914,9134,9837,11124,11169,26057,27000,51514,51659,54107,56652,63967,64785,80010,92667,144455,253461,254394,7015,25913	CCNE1,CDC6,CHEK1,DUT,EGFR,FEN1,GLI2,MCM2,MCM3,MCM4,MCM5,MCM6,NASP,NBN,NFIB,ORC2,POLE2,PRIM2,RAD51,RBBP6,RRM2,MAP2K4,CHAF1B,CDC7,TIMELESS,CCNE2,GINS1,FAF1,WDHD1,ANKRD17,DNAJC2,DTL,GINS2,POLE3,TWNK,CLSPN,GINS3,RMI1,MGME1,E2F7,ZBTB38,MCM9,TERT,POT1
3_Member	GO Biological Processes	GO:0006260	DNA replication	-8.33462	-4.73687	42/270	898,990,1111,1854,1956,2237,2736,4171,4172,4173,4174,4175,4678,4683,4781,4999,5427,5558,5888,5930,6241,6416,8208,8317,8914,9134,9837,11124,11169,26057,27000,51514,51659,54107,56652,63967,64785,80010,92667,144455,253461,254394	CCNE1,CDC6,CHEK1,DUT,EGFR,FEN1,GLI2,MCM2,MCM3,MCM4,MCM5,MCM6,NASP,NBN,NFIB,ORC2,POLE2,PRIM2,RAD51,RBBP6,RRM2,MAP2K4,CHAF1B,CDC7,TIMELESS,CCNE2,GINS1,FAF1,WDHD1,ANKRD17,DNAJC2,DTL,GINS2,POLE3,TWNK,CLSPN,GINS3,RMI1,MGME1,E2F7,ZBTB38,MCM9
3_Member	GO Biological Processes	GO:0006270	DNA replication initiation	-6.97678	-3.8907	13/38	898,990,4171,4172,4173,4174,4175,4683,4999,5427,5558,9134,54107	CCNE1,CDC6,MCM2,MCM3,MCM4,MCM5,MCM6,NBN,ORC2,POLE2,PRIM2,CCNE2,POLE3
3_Member	GO Biological Processes	GO:0000727	double-strand break repair via break-induced replication	-6.24434	-3.56304	7/11	4171,4172,4173,4174,4175,8317,51659	MCM2,MCM3,MCM4,MCM5,MCM6,CDC7,GINS2
3_Member	GO Biological Processes	GO:0006261	DNA-dependent DNA replication	-5.78793	-3.24134	25/150	898,990,2237,4171,4172,4173,4174,4175,4683,4999,5427,5558,5888,8317,8914,9134,9837,11169,51659,54107,56652,64785,92667,144455,254394	CCNE1,CDC6,FEN1,MCM2,MCM3,MCM4,MCM5,MCM6,NBN,ORC2,POLE2,PRIM2,RAD51,CDC7,TIMELESS,CCNE2,GINS1,WDHD1,GINS2,POLE3,TWNK,GINS3,MGME1,E2F7,MCM9
3_Member	GO Biological Processes	GO:0022616	DNA strand elongation	-5.69404	-3.20181	10/28	2237,4172,4173,4683,7015,9837,25913,51659,54107,64785	FEN1,MCM3,MCM4,NBN,TERT,GINS1,POT1,GINS2,POLE3,GINS3
3_Member	GO Biological Processes	GO:0006267	pre-replicative complex assembly involved in nuclear cell cycle DNA replication	-4.9142	-2.62288	5/7	4171,4172,4173,4174,4175	MCM2,MCM3,MCM4,MCM5,MCM6
3_Member	GO Biological Processes	GO:0036388	pre-replicative complex assembly	-4.9142	-2.62288	5/7	4171,4172,4173,4174,4175	MCM2,MCM3,MCM4,MCM5,MCM6
3_Member	GO Biological Processes	GO:1902299	pre-replicative complex assembly involved in cell cycle DNA replication	-4.9142	-2.62288	5/7	4171,4172,4173,4174,4175	MCM2,MCM3,MCM4,MCM5,MCM6
3_Member	GO Biological Processes	GO:0044786	cell cycle DNA replication	-4.12863	-2.08168	13/65	2237,4171,4172,4173,4174,4175,5427,5558,5888,8317,9837,54107,144455	FEN1,MCM2,MCM3,MCM4,MCM5,MCM6,POLE2,PRIM2,RAD51,CDC7,GINS1,POLE3,E2F7
3_Member	GO Biological Processes	GO:1902969	mitotic DNA replication	-3.93082	-1.96513	6/15	4171,4172,4173,4175,5888,9837	MCM2,MCM3,MCM4,MCM6,RAD51,GINS1
3_Member	GO Biological Processes	GO:0006271	DNA strand elongation involved in DNA replication	-3.91997	-1.9632	7/21	2237,4172,4173,9837,51659,54107,64785	FEN1,MCM3,MCM4,GINS1,GINS2,POLE3,GINS3
3_Member	GO Biological Processes	GO:0033260	nuclear DNA replication	-3.85543	-1.92746	12/60	2237,4171,4172,4173,4174,4175,5427,5558,5888,8317,9837,54107	FEN1,MCM2,MCM3,MCM4,MCM5,MCM6,POLE2,PRIM2,RAD51,CDC7,GINS1,POLE3
3_Member	GO Biological Processes	GO:1902292	cell cycle DNA replication initiation	-3.13251	-1.42963	3/4	4171,4172,4173	MCM2,MCM3,MCM4
3_Member	GO Biological Processes	GO:1902315	nuclear cell cycle DNA replication initiation	-3.13251	-1.42963	3/4	4171,4172,4173	MCM2,MCM3,MCM4
3_Member	GO Biological Processes	GO:1902975	mitotic DNA replication initiation	-3.13251	-1.42963	3/4	4171,4172,4173	MCM2,MCM3,MCM4
3_Member	GO Biological Processes	GO:0006268	DNA unwinding involved in DNA replication	-2.92836	-1.27878	5/15	4171,4173,4175,5888,56652	MCM2,MCM4,MCM6,RAD51,TWNK
4_Summary	GO Biological Processes	GO:0097435	supramolecular fiber organization	-7.73939	-4.30974	78/698	165,357,390,829,948,1277,1278,1280,1289,1303,1901,1906,2059,2150,2670,2693,3312,3326,3693,3837,3861,3872,4015,4017,4130,4133,4628,4647,4739,4921,5033,5074,5156,5159,5318,5580,5581,5663,5756,5962,6422,6469,6624,7168,7171,7184,7373,7837,8076,8153,8936,9509,10391,10395,10753,11135,11346,23603,25802,55160,55604,55607,55971,56203,57381,57619,57704,79822,80179,84695,84948,140766,146206,221061,347240,44…	AEBP1,SHROOM2,RND3,CAPZA1,CD36,COL1A1,COL1A2,COL2A1,COL5A1,COL12A1,S1PR1,EDN1,EPS8,F2RL1,GFAP,GHSR,HSPA8,HSP90AB1,ITGB5,KPNB1,KRT14,KRT17,LOX,LOXL2,MAP1A,MAP2,MYH10,MYO7A,NEDD9,DDR2,P4HA1,PAWR,PDGFRA,PDGFRB,PKP2,PRKCD,PRKCE,PSEN1,TWF1,RDX,SFRP1,SHH,FSCN1,TPM1,TPM4,HSP90B1,COL14A1,PXDN,MFAP5,RND2,WASF1,ADAMTS2,CORO2B,DLC1,CAPN9,CDC42EP1,SYNPO,CORO1C,LMOD1,ARHGEF10L,CARMIL1,PPP1R9A,BAIAP2L1,LMOD3,R…
4_Member	GO Biological Processes	GO:0097435	supramolecular fiber organization	-7.73939	-4.30974	78/698	165,357,390,829,948,1277,1278,1280,1289,1303,1901,1906,2059,2150,2670,2693,3312,3326,3693,3837,3861,3872,4015,4017,4130,4133,4628,4647,4739,4921,5033,5074,5156,5159,5318,5580,5581,5663,5756,5962,6422,6469,6624,7168,7171,7184,7373,7837,8076,8153,8936,9509,10391,10395,10753,11135,11346,23603,25802,55160,55604,55607,55971,56203,57381,57619,57704,79822,80179,84695,84948,140766,146206,221061,347240,44…	AEBP1,SHROOM2,RND3,CAPZA1,CD36,COL1A1,COL1A2,COL2A1,COL5A1,COL12A1,S1PR1,EDN1,EPS8,F2RL1,GFAP,GHSR,HSPA8,HSP90AB1,ITGB5,KPNB1,KRT14,KRT17,LOX,LOXL2,MAP1A,MAP2,MYH10,MYO7A,NEDD9,DDR2,P4HA1,PAWR,PDGFRA,PDGFRB,PKP2,PRKCD,PRKCE,PSEN1,TWF1,RDX,SFRP1,SHH,FSCN1,TPM1,TPM4,HSP90B1,COL14A1,PXDN,MFAP5,RND2,WASF1,ADAMTS2,CORO2B,DLC1,CAPN9,CDC42EP1,SYNPO,CORO1C,LMOD1,ARHGEF10L,CARMIL1,PPP1R9A,BAIAP2L1,LMOD3,R…
4_Member	GO Biological Processes	GO:0030029	actin filament-based process	-5.94947	-3.36244	79/785	287,357,390,776,829,1265,1365,1466,1756,1901,1906,2059,2150,2252,2693,3551,3693,3762,3845,4192,4628,4647,4739,4867,5074,5154,5156,5159,5318,5580,5581,5592,5756,5910,5962,6422,6444,6624,7094,7168,7171,7184,7226,8153,8913,8936,10391,10395,10753,11135,11346,22885,23136,23500,23603,25802,26037,27032,55153,55160,55604,55607,55971,56203,57381,57591,57619,57704,79822,80179,81788,84168,84948,85458,146206…	ANK2,SHROOM2,RND3,CACNA1D,CAPZA1,CNN2,CLDN3,CSRP2,DMD,S1PR1,EDN1,EPS8,F2RL1,FGF7,GHSR,IKBKB,ITGB5,KCNJ5,KRAS,MDK,MYH10,MYO7A,NEDD9,NPHP1,PAWR,PDGFA,PDGFRA,PDGFRB,PKP2,PRKCD,PRKCE,PRKG1,TWF1,RAP1GDS1,RDX,SFRP1,SGCD,FSCN1,TLN1,TPM1,TPM4,HSP90B1,TRPM2,RND2,CACNA1G,WASF1,CORO2B,DLC1,CAPN9,CDC42EP1,SYNPO,ABLIM3,EPB41L3,DAAM2,CORO1C,LMOD1,SIPA1L1,ATP2C1,SDAD1,ARHGEF10L,CARMIL1,PPP1R9A,BAIAP2L1,LMOD3,RH…
4_Member	GO Biological Processes	GO:0030036	actin cytoskeleton organization	-5.70458	-3.202	71/692	357,390,829,1265,1365,1466,1901,1906,2059,2150,2252,2693,3551,3693,3845,4192,4628,4647,4739,4867,5074,5154,5156,5159,5580,5581,5592,5756,5910,5962,6422,6624,7094,7168,7171,7184,7226,8153,8936,10391,10395,10753,11135,11346,22885,23136,23500,23603,25802,26037,27032,55153,55160,55604,55607,55971,56203,57381,57591,57619,57704,79822,80179,81788,84168,84948,85458,146206,221061,339451,643338	SHROOM2,RND3,CAPZA1,CNN2,CLDN3,CSRP2,S1PR1,EDN1,EPS8,F2RL1,FGF7,GHSR,IKBKB,ITGB5,KRAS,MDK,MYH10,MYO7A,NEDD9,NPHP1,PAWR,PDGFA,PDGFRA,PDGFRB,PRKCD,PRKCE,PRKG1,TWF1,RAP1GDS1,RDX,SFRP1,FSCN1,TLN1,TPM1,TPM4,HSP90B1,TRPM2,RND2,WASF1,CORO2B,DLC1,CAPN9,CDC42EP1,SYNPO,ABLIM3,EPB41L3,DAAM2,CORO1C,LMOD1,SIPA1L1,ATP2C1,SDAD1,ARHGEF10L,CARMIL1,PPP1R9A,BAIAP2L1,LMOD3,RHOJ,MRTFA,SHROOM3,GBA2,ARHGAP28,MYO19,NUAK…
4_Member	GO Biological Processes	GO:0051017	actin filament bundle assembly	-3.62414	-1.77567	22/166	357,390,1901,2059,3693,4739,5074,5962,6422,6624,7168,7184,8153,10391,10395,11346,55160,55604,55607,55971,79822,221061	SHROOM2,RND3,S1PR1,EPS8,ITGB5,NEDD9,PAWR,RDX,SFRP1,FSCN1,TPM1,HSP90B1,RND2,CORO2B,DLC1,SYNPO,ARHGEF10L,CARMIL1,PPP1R9A,BAIAP2L1,ARHGAP28,FAM171A1
4_Member	GO Biological Processes	GO:0044089	positive regulation of cellular component biogenesis	-3.54229	-1.71245	53/559	142,627,948,1365,1643,1654,1906,2059,2073,2150,3038,3320,3556,4867,5064,5581,5795,5899,6382,6422,6624,7070,7162,7168,7507,8936,9079,9746,9774,11124,11135,11346,22871,23394,23613,25802,55160,55512,55604,55971,56203,59272,79574,79734,83732,84948,146206,347731,375790,386724,388630,643338,100506658	PARP1,BDNF,CD36,CLDN3,DDB2,DDX3X,EDN1,EPS8,ERCC5,F2RL1,HAS3,HSP90AA1,IL1RAP,NPHP1,PALM,PRKCE,PTPRJ,RALB,SDC1,SFRP1,FSCN1,THY1,TPBG,TPM1,XPA,WASF1,LDB2,CLSTN3,BCLAF1,FAF1,CDC42EP1,SYNPO,NLGN1,ADNP,ZMYND8,LMOD1,ARHGEF10L,SMPD3,CARMIL1,BAIAP2L1,LMOD3,ACE2,EPS8L3,KCTD17,RIOK1,TIGD5,CARMIL2,LRRTM3,AGRN,AMIGO3,TRABD2B,C15orf62,OCLN
4_Member	GO Biological Processes	GO:0061572	actin filament bundle organization	-3.47662	-1.66062	22/170	357,390,1901,2059,3693,4739,5074,5962,6422,6624,7168,7184,8153,10391,10395,11346,55160,55604,55607,55971,79822,221061	SHROOM2,RND3,S1PR1,EPS8,ITGB5,NEDD9,PAWR,RDX,SFRP1,FSCN1,TPM1,HSP90B1,RND2,CORO2B,DLC1,SYNPO,ARHGEF10L,CARMIL1,PPP1R9A,BAIAP2L1,ARHGAP28,FAM171A1
4_Member	GO Biological Processes	GO:0032956	regulation of actin cytoskeleton organization	-3.30868	-1.53538	37/359	390,829,1901,1906,2059,2150,4192,5154,5156,5159,5580,5581,5756,5962,6422,6624,7168,7226,8153,8936,10391,10395,11135,11346,25802,55160,55604,55607,55971,56203,57381,57704,79822,84948,85458,146206,643338	RND3,CAPZA1,S1PR1,EDN1,EPS8,F2RL1,MDK,PDGFA,PDGFRA,PDGFRB,PRKCD,PRKCE,TWF1,RDX,SFRP1,FSCN1,TPM1,TRPM2,RND2,WASF1,CORO2B,DLC1,CDC42EP1,SYNPO,LMOD1,ARHGEF10L,CARMIL1,PPP1R9A,BAIAP2L1,LMOD3,RHOJ,GBA2,ARHGAP28,TIGD5,DIXDC1,CARMIL2,C15orf62
4_Member	GO Biological Processes	GO:0007015	actin filament organization	-3.26969	-1.50604	42/426	357,390,829,1901,2059,2150,2693,3693,4647,4739,5074,5580,5581,5756,5962,6422,6624,7168,7171,7184,8153,8936,10391,10395,11135,11346,23603,25802,55160,55604,55607,55971,56203,57381,57619,57704,79822,80179,84948,146206,221061,643338	SHROOM2,RND3,CAPZA1,S1PR1,EPS8,F2RL1,GHSR,ITGB5,MYO7A,NEDD9,PAWR,PRKCD,PRKCE,TWF1,RDX,SFRP1,FSCN1,TPM1,TPM4,HSP90B1,RND2,WASF1,CORO2B,DLC1,CDC42EP1,SYNPO,CORO1C,LMOD1,ARHGEF10L,CARMIL1,PPP1R9A,BAIAP2L1,LMOD3,RHOJ,SHROOM3,GBA2,ARHGAP28,MYO19,TIGD5,CARMIL2,FAM171A1,C15orf62
4_Member	GO Biological Processes	GO:0032970	regulation of actin filament-based process	-3.1788	-1.44733	40/404	287,390,829,1265,1901,1906,2059,2150,4192,5154,5156,5159,5318,5580,5581,5756,5962,6422,6624,7168,7226,8153,8936,10391,10395,11135,11346,25802,55160,55604,55607,55971,56203,57381,57704,79822,84948,85458,146206,643338	ANK2,RND3,CAPZA1,CNN2,S1PR1,EDN1,EPS8,F2RL1,MDK,PDGFA,PDGFRA,PDGFRB,PKP2,PRKCD,PRKCE,TWF1,RDX,SFRP1,FSCN1,TPM1,TRPM2,RND2,WASF1,CORO2B,DLC1,CDC42EP1,SYNPO,LMOD1,ARHGEF10L,CARMIL1,PPP1R9A,BAIAP2L1,LMOD3,RHOJ,GBA2,ARHGAP28,TIGD5,DIXDC1,CARMIL2,C15orf62
4_Member	GO Biological Processes	GO:0051493	regulation of cytoskeleton organization	-3.12183	-1.42033	51/555	390,829,1104,1111,1901,1906,2059,2150,4130,4133,4192,5154,5156,5159,5580,5581,5595,5756,5902,5962,6422,6624,7168,7226,8045,8153,8936,10391,10395,10634,10769,11064,11135,11346,22994,25802,26146,55160,55604,55607,55971,56203,57381,57704,79822,84948,85458,91147,146206,643338,100506658	RND3,CAPZA1,RCC1,CHEK1,S1PR1,EDN1,EPS8,F2RL1,MAP1A,MAP2,MDK,PDGFA,PDGFRA,PDGFRB,PRKCD,PRKCE,MAPK3,TWF1,RANBP1,RDX,SFRP1,FSCN1,TPM1,TRPM2,RASSF7,RND2,WASF1,CORO2B,DLC1,GAS2L1,PLK2,CNTRL,CDC42EP1,SYNPO,CEP131,LMOD1,TRAF3IP1,ARHGEF10L,CARMIL1,PPP1R9A,BAIAP2L1,LMOD3,RHOJ,GBA2,ARHGAP28,TIGD5,DIXDC1,TMEM67,CARMIL2,C15orf62,OCLN
4_Member	GO Biological Processes	GO:1902903	regulation of supramolecular fiber organization	-2.03954	-0.695943	33/370	165,829,1901,1906,2059,2150,3312,4130,4133,5580,5581,5663,5756,5962,6422,7168,8936,10391,10395,11135,11346,25802,55160,55604,55607,55971,56203,57704,79822,84948,146206,643338,100506658	AEBP1,CAPZA1,S1PR1,EDN1,EPS8,F2RL1,HSPA8,MAP1A,MAP2,PRKCD,PRKCE,PSEN1,TWF1,RDX,SFRP1,TPM1,WASF1,CORO2B,DLC1,CDC42EP1,SYNPO,LMOD1,ARHGEF10L,CARMIL1,PPP1R9A,BAIAP2L1,LMOD3,GBA2,ARHGAP28,TIGD5,CARMIL2,C15orf62,OCLN
4_Member	GO Biological Processes	GO:0110053	regulation of actin filament organization	-2.00024	-0.670838	26/276	829,1901,2059,2150,5580,5581,5756,5962,6422,7168,8936,10391,10395,11135,11346,25802,55160,55604,55607,55971,56203,57704,79822,84948,146206,643338	CAPZA1,S1PR1,EPS8,F2RL1,PRKCD,PRKCE,TWF1,RDX,SFRP1,TPM1,WASF1,CORO2B,DLC1,CDC42EP1,SYNPO,LMOD1,ARHGEF10L,CARMIL1,PPP1R9A,BAIAP2L1,LMOD3,GBA2,ARHGAP28,TIGD5,CARMIL2,C15orf62
5_Summary	GO Biological Processes	GO:0016054	organic acid catabolic process	-7.6593	-4.30974	41/274	30,36,384,443,1376,1757,2247,2572,2653,2731,2806,2990,3034,3242,3667,3712,5096,5226,5264,5471,6470,8310,8659,8692,10327,10478,10894,23576,23600,23659,51084,51449,55268,55347,78991,84693,112817,135293,138199,259307,414328,1497,2729,3376,5033,5464,5683,5710,5718,6611,8974,9945,9971,10056,10197,23657,51074,51091,55157,55256,65263,84842,112399,123283,441024,2821,3613,4521,51071,55809,57016,151531,161…	ACAA1,ACADSB,ARG2,ASPA,CPT2,SARDH,FGF2,GAD2,GCSH,GLDC,GOT2,GUSB,HAL,HPD,IRS1,IVD,PCCB,PGD,PHYH,PPAT,SHMT1,ACOX3,ALDH4A1,HYAL2,AKR1A1,SLC25A17,LYVE1,DDAH1,AMACR,PLA2G15,CRYL1,PCYOX1,ECHDC2,ABHD10,PCYOX1L,MCEE,HOGA1,PM20D2,CARNMT1,IL4I1,IDNK,CTNS,GCLC,IARS1,P4HA1,PPA1,PSMA2,PSMD4,PSMD12,SMS,P4HA2,GFPT2,NR1H4,FARSB,PSME3,SLC7A11,APIP,SEPSECS,DARS2,ADI1,PYCR3,HPDL,EGLN3,TARS3,MTHFD2L,GPI,IMPA2,NUDT1,…
5_Member	GO Biological Processes	GO:0016054	organic acid catabolic process	-7.6593	-4.30974	41/274	30,36,384,443,1376,1757,2247,2572,2653,2731,2806,2990,3034,3242,3667,3712,5096,5226,5264,5471,6470,8310,8659,8692,10327,10478,10894,23576,23600,23659,51084,51449,55268,55347,78991,84693,112817,135293,138199,259307,414328	ACAA1,ACADSB,ARG2,ASPA,CPT2,SARDH,FGF2,GAD2,GCSH,GLDC,GOT2,GUSB,HAL,HPD,IRS1,IVD,PCCB,PGD,PHYH,PPAT,SHMT1,ACOX3,ALDH4A1,HYAL2,AKR1A1,SLC25A17,LYVE1,DDAH1,AMACR,PLA2G15,CRYL1,PCYOX1,ECHDC2,ABHD10,PCYOX1L,MCEE,HOGA1,PM20D2,CARNMT1,IL4I1,IDNK
5_Member	GO Biological Processes	GO:0046395	carboxylic acid catabolic process	-7.6593	-4.30974	41/274	30,36,384,443,1376,1757,2247,2572,2653,2731,2806,2990,3034,3242,3667,3712,5096,5226,5264,5471,6470,8310,8659,8692,10327,10478,10894,23576,23600,23659,51084,51449,55268,55347,78991,84693,112817,135293,138199,259307,414328	ACAA1,ACADSB,ARG2,ASPA,CPT2,SARDH,FGF2,GAD2,GCSH,GLDC,GOT2,GUSB,HAL,HPD,IRS1,IVD,PCCB,PGD,PHYH,PPAT,SHMT1,ACOX3,ALDH4A1,HYAL2,AKR1A1,SLC25A17,LYVE1,DDAH1,AMACR,PLA2G15,CRYL1,PCYOX1,ECHDC2,ABHD10,PCYOX1L,MCEE,HOGA1,PM20D2,CARNMT1,IL4I1,IDNK
5_Member	GO Biological Processes	GO:0006520	cellular amino acid metabolic process	-5.73237	-3.20306	44/357	36,384,443,1497,1757,2572,2653,2729,2731,2806,3034,3242,3376,3712,5033,5464,5471,5683,5710,5718,6470,6611,8659,8974,9945,9971,10056,10197,23576,23657,51074,51091,51449,55157,55256,65263,78991,84842,112399,112817,123283,138199,259307,441024	ACADSB,ARG2,ASPA,CTNS,SARDH,GAD2,GCSH,GCLC,GLDC,GOT2,HAL,HPD,IARS1,IVD,P4HA1,PPA1,PPAT,PSMA2,PSMD4,PSMD12,SHMT1,SMS,ALDH4A1,P4HA2,GFPT2,NR1H4,FARSB,PSME3,DDAH1,SLC7A11,APIP,SEPSECS,PCYOX1,DARS2,ADI1,PYCR3,PCYOX1L,HPDL,EGLN3,HOGA1,TARS3,CARNMT1,IL4I1,MTHFD2L
5_Member	GO Biological Processes	GO:0044282	small molecule catabolic process	-4.92255	-2.62288	49/445	30,36,384,443,1376,1757,2247,2572,2653,2731,2806,2821,2990,3034,3242,3613,3667,3712,4521,5096,5226,5264,5471,6470,8310,8659,8692,10327,10478,10894,23576,23600,23659,51071,51084,51449,55268,55347,55809,57016,78991,84693,112817,135293,138199,151531,161823,259307,414328	ACAA1,ACADSB,ARG2,ASPA,CPT2,SARDH,FGF2,GAD2,GCSH,GLDC,GOT2,GPI,GUSB,HAL,HPD,IMPA2,IRS1,IVD,NUDT1,PCCB,PGD,PHYH,PPAT,SHMT1,ACOX3,ALDH4A1,HYAL2,AKR1A1,SLC25A17,LYVE1,DDAH1,AMACR,PLA2G15,DERA,CRYL1,PCYOX1,ECHDC2,ABHD10,TRERF1,AKR1B10,PCYOX1L,MCEE,HOGA1,PM20D2,CARNMT1,UPP2,ADAL,IL4I1,IDNK
5_Member	GO Biological Processes	GO:1901605	alpha-amino acid metabolic process	-4.91715	-2.62288	30/221	384,443,1757,2572,2653,2729,2731,2806,3034,3242,3712,5033,5471,6470,6611,8659,8974,9945,9971,23576,23657,51074,51091,55256,65263,112399,112817,138199,259307,441024	ARG2,ASPA,SARDH,GAD2,GCSH,GCLC,GLDC,GOT2,HAL,HPD,IVD,P4HA1,PPAT,SHMT1,SMS,ALDH4A1,P4HA2,GFPT2,NR1H4,DDAH1,SLC7A11,APIP,SEPSECS,ADI1,PYCR3,EGLN3,HOGA1,CARNMT1,IL4I1,MTHFD2L
5_Member	GO Biological Processes	GO:0043648	dicarboxylic acid metabolic process	-4.87544	-2.59471	18/99	443,1719,2572,2729,2806,3034,4191,4199,5264,6470,6770,8659,8801,9971,23657,112817,135293,441024	ASPA,DHFR,GAD2,GCLC,GOT2,HAL,MDH2,ME1,PHYH,SHMT1,STAR,ALDH4A1,SUCLG2,NR1H4,SLC7A11,HOGA1,PM20D2,MTHFD2L
5_Member	GO Biological Processes	GO:0009063	cellular amino acid catabolic process	-4.49386	-2.30353	20/125	36,384,443,1757,2572,2653,2731,2806,3034,3242,3712,5471,6470,8659,23576,51449,78991,112817,138199,259307	ACADSB,ARG2,ASPA,SARDH,GAD2,GCSH,GLDC,GOT2,HAL,HPD,IVD,PPAT,SHMT1,ALDH4A1,DDAH1,PCYOX1,PCYOX1L,HOGA1,CARNMT1,IL4I1
5_Member	GO Biological Processes	GO:1901606	alpha-amino acid catabolic process	-3.97744	-1.97903	17/105	384,443,1757,2572,2653,2731,2806,3034,3242,3712,5471,6470,8659,23576,112817,138199,259307	ARG2,ASPA,SARDH,GAD2,GCSH,GLDC,GOT2,HAL,HPD,IVD,PPAT,SHMT1,ALDH4A1,DDAH1,HOGA1,CARNMT1,IL4I1
5_Member	GO Biological Processes	GO:0009064	glutamine family amino acid metabolic process	-2.8795	-1.24079	12/76	384,2572,2729,2806,3034,5471,8659,9945,9971,23576,23657,65263	ARG2,GAD2,GCLC,GOT2,HAL,PPAT,ALDH4A1,GFPT2,NR1H4,DDAH1,SLC7A11,PYCR3
5_Member	GO Biological Processes	GO:0006536	glutamate metabolic process	-2.6192	-1.06382	7/33	2572,2729,2806,3034,8659,9971,23657	GAD2,GCLC,GOT2,HAL,ALDH4A1,NR1H4,SLC7A11
5_Member	GO Biological Processes	GO:0009065	glutamine family amino acid catabolic process	-2.33487	-0.873838	6/28	384,2572,2806,5471,8659,23576	ARG2,GAD2,GOT2,PPAT,ALDH4A1,DDAH1
6_Summary	GO Biological Processes	GO:0048729	tissue morphogenesis	-7.55873	-4.30974	76/680	72,186,220,650,659,768,780,1282,1289,1303,1901,1906,1956,2239,2247,2252,2294,2637,2736,3202,3217,3280,3400,3714,3845,3872,3909,3911,4192,4618,4919,5154,5318,5663,5683,5710,5718,5979,6046,6091,6299,6422,6469,6768,7168,7296,7373,7976,8322,8521,8914,10197,10252,10395,10512,11146,23462,26146,54567,55083,55764,57167,57493,57534,57591,57619,58495,79633,79810,81792,84133,146206,161882,166336,200894,2842…	ACTG2,AGTR2,ALDH1A3,BMP2,BMPR2,CA9,DDR1,COL4A1,COL5A1,COL12A1,S1PR1,EDN1,EGFR,GPC4,FGF2,FGF7,FOXF1,GBX2,GLI2,HOXA5,HOXB7,HES1,ID4,JAG2,KRAS,KRT17,LAMA3,LAMA5,MDK,MYF6,ROR1,PDGFA,PKP2,PSEN1,PSMA2,PSMD4,PSMD12,RET,BRD2,ROBO1,SALL1,SFRP1,SHH,ST14,TPM1,TXNRD1,COL14A1,FZD3,FZD4,GCM1,TIMELESS,PSME3,SPRY1,DLC1,SEMA3C,GLMN,HEY1,TRAF3IP1,DLL4,KIF26B,IFT122,SALL4,HEG1,MIB1,MRTFA,SHROOM3,OVOL2,FAT4,PTCD2,AD…
6_Member	GO Biological Processes	GO:0048729	tissue morphogenesis	-7.55873	-4.30974	76/680	72,186,220,650,659,768,780,1282,1289,1303,1901,1906,1956,2239,2247,2252,2294,2637,2736,3202,3217,3280,3400,3714,3845,3872,3909,3911,4192,4618,4919,5154,5318,5663,5683,5710,5718,5979,6046,6091,6299,6422,6469,6768,7168,7296,7373,7976,8322,8521,8914,10197,10252,10395,10512,11146,23462,26146,54567,55083,55764,57167,57493,57534,57591,57619,58495,79633,79810,81792,84133,146206,161882,166336,200894,2842…	ACTG2,AGTR2,ALDH1A3,BMP2,BMPR2,CA9,DDR1,COL4A1,COL5A1,COL12A1,S1PR1,EDN1,EGFR,GPC4,FGF2,FGF7,FOXF1,GBX2,GLI2,HOXA5,HOXB7,HES1,ID4,JAG2,KRAS,KRT17,LAMA3,LAMA5,MDK,MYF6,ROR1,PDGFA,PKP2,PSEN1,PSMA2,PSMD4,PSMD12,RET,BRD2,ROBO1,SALL1,SFRP1,SHH,ST14,TPM1,TXNRD1,COL14A1,FZD3,FZD4,GCM1,TIMELESS,PSME3,SPRY1,DLC1,SEMA3C,GLMN,HEY1,TRAF3IP1,DLL4,KIF26B,IFT122,SALL4,HEG1,MIB1,MRTFA,SHROOM3,OVOL2,FAT4,PTCD2,AD…
6_Member	GO Biological Processes	GO:0072001	renal system development	-7.32823	-4.12842	42/292	93,186,384,627,650,1282,1958,2018,2200,2247,2294,2736,3037,3217,3280,3398,3911,5154,5155,5156,5159,5175,5176,5471,5915,5979,6299,6382,6422,6469,8100,8692,9510,10252,26146,55083,55959,79633,79810,80310,90780,282679	ACVR2B,AGTR2,ARG2,BDNF,BMP2,COL4A1,EGR1,EMX2,FBN1,FGF2,FOXF1,GLI2,HAS2,HOXB7,HES1,ID2,LAMA5,PDGFA,PDGFB,PDGFRA,PDGFRB,PECAM1,SERPINF1,PPAT,RARB,RET,SALL1,SDC1,SFRP1,SHH,IFT88,HYAL2,ADAMTS1,SPRY1,TRAF3IP1,KIF26B,SULF2,FAT4,PTCD2,PDGFD,PYGO2,AQP11
6_Member	GO Biological Processes	GO:0001655	urogenital system development	-6.67787	-3.77691	44/330	93,186,384,627,650,1282,1958,2018,2200,2247,2294,2736,3037,3217,3280,3398,3400,3911,5154,5155,5156,5159,5175,5176,5471,5915,5979,6299,6382,6422,6469,6599,8100,8692,9510,10252,26146,55083,55959,79633,79810,80310,90780,282679	ACVR2B,AGTR2,ARG2,BDNF,BMP2,COL4A1,EGR1,EMX2,FBN1,FGF2,FOXF1,GLI2,HAS2,HOXB7,HES1,ID2,ID4,LAMA5,PDGFA,PDGFB,PDGFRA,PDGFRB,PECAM1,SERPINF1,PPAT,RARB,RET,SALL1,SDC1,SFRP1,SHH,SMARCC1,IFT88,HYAL2,ADAMTS1,SPRY1,TRAF3IP1,KIF26B,SULF2,FAT4,PTCD2,PDGFD,PYGO2,AQP11
6_Member	GO Biological Processes	GO:0002009	morphogenesis of an epithelium	-6.38071	-3.63991	62/551	186,220,650,768,780,1282,1289,1906,1956,2239,2247,2252,2294,2637,2736,3202,3217,3280,3400,3714,3845,3872,3909,3911,4192,4919,5154,5663,5683,5710,5718,5979,6046,6299,6422,6469,6768,7976,8322,8521,8914,10197,10252,10395,10512,11146,26146,54567,55083,55764,57167,57534,57591,57619,58495,79633,81792,84133,146206,166336,200894,284217	AGTR2,ALDH1A3,BMP2,CA9,DDR1,COL4A1,COL5A1,EDN1,EGFR,GPC4,FGF2,FGF7,FOXF1,GBX2,GLI2,HOXA5,HOXB7,HES1,ID4,JAG2,KRAS,KRT17,LAMA3,LAMA5,MDK,ROR1,PDGFA,PSEN1,PSMA2,PSMD4,PSMD12,RET,BRD2,SALL1,SFRP1,SHH,ST14,FZD3,FZD4,GCM1,TIMELESS,PSME3,SPRY1,DLC1,SEMA3C,GLMN,TRAF3IP1,DLL4,KIF26B,IFT122,SALL4,MIB1,MRTFA,SHROOM3,OVOL2,FAT4,ADAMTS12,ZNRF3,CARMIL2,PRICKLE2,ARL13B,LAMA1
6_Member	GO Biological Processes	GO:0001822	kidney development	-6.3628	-3.63991	39/283	93,186,384,627,650,1958,2200,2247,2736,3037,3217,3280,3398,3911,5154,5155,5156,5159,5175,5176,5471,5915,5979,6299,6382,6422,6469,8100,8692,9510,10252,26146,55083,55959,79633,79810,80310,90780,282679	ACVR2B,AGTR2,ARG2,BDNF,BMP2,EGR1,FBN1,FGF2,GLI2,HAS2,HOXB7,HES1,ID2,LAMA5,PDGFA,PDGFB,PDGFRA,PDGFRB,PECAM1,SERPINF1,PPAT,RARB,RET,SALL1,SDC1,SFRP1,SHH,IFT88,HYAL2,ADAMTS1,SPRY1,TRAF3IP1,KIF26B,SULF2,FAT4,PTCD2,PDGFD,PYGO2,AQP11
6_Member	GO Biological Processes	GO:0061138	morphogenesis of a branching epithelium	-5.15645	-2.78271	27/183	186,650,780,1282,1906,2247,2252,2294,2637,2736,3202,3217,3845,3911,4192,5154,6299,6422,6469,6768,8521,8914,10252,10512,54567,79633,284217	AGTR2,BMP2,DDR1,COL4A1,EDN1,FGF2,FGF7,FOXF1,GBX2,GLI2,HOXA5,HOXB7,KRAS,LAMA5,MDK,PDGFA,SALL1,SFRP1,SHH,ST14,GCM1,TIMELESS,SPRY1,SEMA3C,DLL4,FAT4,LAMA1
6_Member	GO Biological Processes	GO:0001763	morphogenesis of a branching structure	-4.4863	-2.30353	27/199	186,650,780,1282,1906,2247,2252,2294,2637,2736,3202,3217,3845,3911,4192,5154,6299,6422,6469,6768,8521,8914,10252,10512,54567,79633,284217	AGTR2,BMP2,DDR1,COL4A1,EDN1,FGF2,FGF7,FOXF1,GBX2,GLI2,HOXA5,HOXB7,KRAS,LAMA5,MDK,PDGFA,SALL1,SFRP1,SHH,ST14,GCM1,TIMELESS,SPRY1,SEMA3C,DLL4,FAT4,LAMA1
6_Member	GO Biological Processes	GO:0060562	epithelial tube morphogenesis	-4.46294	-2.29251	38/327	186,650,780,1282,1906,2247,2294,2637,2736,3202,3217,3280,3845,3911,4192,5663,5979,6046,6299,6422,6469,6768,7976,8914,10252,10395,11146,54567,55083,55764,57167,57534,57619,58495,79633,81792,200894,284217	AGTR2,BMP2,DDR1,COL4A1,EDN1,FGF2,FOXF1,GBX2,GLI2,HOXA5,HOXB7,HES1,KRAS,LAMA5,MDK,PSEN1,RET,BRD2,SALL1,SFRP1,SHH,ST14,FZD3,TIMELESS,SPRY1,DLC1,GLMN,DLL4,KIF26B,IFT122,SALL4,MIB1,SHROOM3,OVOL2,FAT4,ADAMTS12,ARL13B,LAMA1
6_Member	GO Biological Processes	GO:0001657	ureteric bud development	-4.36608	-2.22697	17/98	186,384,627,650,2247,3217,3280,3911,5915,5979,6299,6382,6422,6469,10252,55083,79633	AGTR2,ARG2,BDNF,BMP2,FGF2,HOXB7,HES1,LAMA5,RARB,RET,SALL1,SDC1,SFRP1,SHH,SPRY1,KIF26B,FAT4
6_Member	GO Biological Processes	GO:0072163	mesonephric epithelium development	-4.30798	-2.19748	17/99	186,384,627,650,2247,3217,3280,3911,5915,5979,6299,6382,6422,6469,10252,55083,79633	AGTR2,ARG2,BDNF,BMP2,FGF2,HOXB7,HES1,LAMA5,RARB,RET,SALL1,SDC1,SFRP1,SHH,SPRY1,KIF26B,FAT4
6_Member	GO Biological Processes	GO:0072164	mesonephric tubule development	-4.30798	-2.19748	17/99	186,384,627,650,2247,3217,3280,3911,5915,5979,6299,6382,6422,6469,10252,55083,79633	AGTR2,ARG2,BDNF,BMP2,FGF2,HOXB7,HES1,LAMA5,RARB,RET,SALL1,SDC1,SFRP1,SHH,SPRY1,KIF26B,FAT4
6_Member	GO Biological Processes	GO:0001823	mesonephros development	-4.0843	-2.05475	17/103	186,384,627,650,2247,3217,3280,3911,5915,5979,6299,6382,6422,6469,10252,55083,79633	AGTR2,ARG2,BDNF,BMP2,FGF2,HOXB7,HES1,LAMA5,RARB,RET,SALL1,SDC1,SFRP1,SHH,SPRY1,KIF26B,FAT4
6_Member	GO Biological Processes	GO:0048754	branching morphogenesis of an epithelial tube	-3.78003	-1.87248	21/151	186,650,780,1282,1906,2247,2294,2637,2736,3202,3217,3845,3911,4192,6299,6469,8914,10252,54567,79633,284217	AGTR2,BMP2,DDR1,COL4A1,EDN1,FGF2,FOXF1,GBX2,GLI2,HOXA5,HOXB7,KRAS,LAMA5,MDK,SALL1,SHH,TIMELESS,SPRY1,DLL4,FAT4,LAMA1
6_Member	GO Biological Processes	GO:0072073	kidney epithelium development	-3.26417	-1.50369	19/142	186,384,627,650,2247,3217,3280,3911,5175,5915,5979,6299,6382,6422,6469,10252,55083,79633,282679	AGTR2,ARG2,BDNF,BMP2,FGF2,HOXB7,HES1,LAMA5,PECAM1,RARB,RET,SALL1,SDC1,SFRP1,SHH,SPRY1,KIF26B,FAT4,AQP11
6_Member	GO Biological Processes	GO:0060675	ureteric bud morphogenesis	-2.40452	-0.921548	10/65	186,650,2247,3217,3280,3911,6299,6469,55083,79633	AGTR2,BMP2,FGF2,HOXB7,HES1,LAMA5,SALL1,SHH,KIF26B,FAT4
6_Member	GO Biological Processes	GO:0072171	mesonephric tubule morphogenesis	-2.35574	-0.884658	10/66	186,650,2247,3217,3280,3911,6299,6469,55083,79633	AGTR2,BMP2,FGF2,HOXB7,HES1,LAMA5,SALL1,SHH,KIF26B,FAT4
6_Member	GO Biological Processes	GO:0061333	renal tubule morphogenesis	-2.33744	-0.873838	11/77	186,650,1282,2247,3217,3280,3911,6299,6469,55083,79633	AGTR2,BMP2,COL4A1,FGF2,HOXB7,HES1,LAMA5,SALL1,SHH,KIF26B,FAT4
6_Member	GO Biological Processes	GO:0072028	nephron morphogenesis	-2.33744	-0.873838	11/77	186,650,2247,3217,3280,3911,5159,6299,6469,55083,79633	AGTR2,BMP2,FGF2,HOXB7,HES1,LAMA5,PDGFRB,SALL1,SHH,KIF26B,FAT4
6_Member	GO Biological Processes	GO:0061326	renal tubule development	-2.06869	-0.69785	12/95	186,650,1282,2247,3217,3280,3911,6299,6469,55083,79633,282679	AGTR2,BMP2,COL4A1,FGF2,HOXB7,HES1,LAMA5,SALL1,SHH,KIF26B,FAT4,AQP11
6_Member	GO Biological Processes	GO:0072078	nephron tubule morphogenesis	-2.04421	-0.695943	10/73	186,650,2247,3217,3280,3911,6299,6469,55083,79633	AGTR2,BMP2,FGF2,HOXB7,HES1,LAMA5,SALL1,SHH,KIF26B,FAT4
7_Summary	GO Biological Processes	GO:1905114	cell surface receptor signaling pathway involved in cell-cell signaling	-7.55531	-4.30974	72/631	627,650,861,898,1138,1277,1654,1956,1958,2030,2239,2736,2904,3090,3487,4188,4192,4772,4919,5495,5649,5663,5683,5710,5718,6299,6382,6422,6424,6469,6478,7015,7088,7443,7976,8322,8532,8607,8613,8796,8973,9101,9127,9209,9479,9699,10197,22871,23500,23554,23613,25987,51473,51701,55584,55607,55716,55737,55959,63923,65268,84133,85458,90780,145258,164284,166336,283149,387914,388630,440193,100113407	BDNF,BMP2,RUNX1,CCNE1,CHRNA5,COL1A1,DDX3X,EGFR,EGR1,SLC29A1,GPC4,GLI2,GRIN2B,HIC1,IGFBP4,MDFI,MDK,NFATC1,ROR1,PPM1B,RELN,PSEN1,PSMA2,PSMD4,PSMD12,SALL1,SDC1,SFRP1,SFRP4,SHH,SIAH2,TERT,TLE1,VRK1,FZD3,FZD4,CPZ,RUVBL1,PLPP3,SCEL,CHRNA6,USP8,P2RX6,LRRFIP2,MAPK8IP1,RIMS2,PSME3,NLGN1,DAAM2,TSPAN12,ZMYND8,TSKU,DCDC2,NLK,CHRNA9,PPP1R9A,LMBR1L,VPS35,SULF2,TNN,WNK2,ZNRF3,DIXDC1,PYGO2,GSC,APCDD1L,PRICKLE2,B…
7_Member	GO Biological Processes	GO:1905114	cell surface receptor signaling pathway involved in cell-cell signaling	-7.55531	-4.30974	72/631	627,650,861,898,1138,1277,1654,1956,1958,2030,2239,2736,2904,3090,3487,4188,4192,4772,4919,5495,5649,5663,5683,5710,5718,6299,6382,6422,6424,6469,6478,7015,7088,7443,7976,8322,8532,8607,8613,8796,8973,9101,9127,9209,9479,9699,10197,22871,23500,23554,23613,25987,51473,51701,55584,55607,55716,55737,55959,63923,65268,84133,85458,90780,145258,164284,166336,283149,387914,388630,440193,100113407	BDNF,BMP2,RUNX1,CCNE1,CHRNA5,COL1A1,DDX3X,EGFR,EGR1,SLC29A1,GPC4,GLI2,GRIN2B,HIC1,IGFBP4,MDFI,MDK,NFATC1,ROR1,PPM1B,RELN,PSEN1,PSMA2,PSMD4,PSMD12,SALL1,SDC1,SFRP1,SFRP4,SHH,SIAH2,TERT,TLE1,VRK1,FZD3,FZD4,CPZ,RUVBL1,PLPP3,SCEL,CHRNA6,USP8,P2RX6,LRRFIP2,MAPK8IP1,RIMS2,PSME3,NLGN1,DAAM2,TSPAN12,ZMYND8,TSKU,DCDC2,NLK,CHRNA9,PPP1R9A,LMBR1L,VPS35,SULF2,TNN,WNK2,ZNRF3,DIXDC1,PYGO2,GSC,APCDD1L,PRICKLE2,B…
7_Member	GO Biological Processes	GO:0016055	Wnt signaling pathway	-6.08466	-3.44115	59/525	650,861,898,1277,1654,1956,1958,2239,3090,3487,4188,4192,4772,4919,5495,5663,5683,5710,5718,6299,6382,6422,6424,6469,6478,7015,7088,7443,7976,8322,8532,8607,8613,8796,9101,9209,9479,10197,23500,23554,25987,51473,51701,55716,55737,55959,63923,65268,84133,85458,90780,145258,164284,166336,283149,387914,388630,440193,100113407	BMP2,RUNX1,CCNE1,COL1A1,DDX3X,EGFR,EGR1,GPC4,HIC1,IGFBP4,MDFI,MDK,NFATC1,ROR1,PPM1B,PSEN1,PSMA2,PSMD4,PSMD12,SALL1,SDC1,SFRP1,SFRP4,SHH,SIAH2,TERT,TLE1,VRK1,FZD3,FZD4,CPZ,RUVBL1,PLPP3,SCEL,USP8,LRRFIP2,MAPK8IP1,PSME3,DAAM2,TSPAN12,TSKU,DCDC2,NLK,LMBR1L,VPS35,SULF2,TNN,WNK2,ZNRF3,DIXDC1,PYGO2,GSC,APCDD1L,PRICKLE2,BCL9L,SHISA2,TRABD2B,CCDC88C,TMEM170B
7_Member	GO Biological Processes	GO:0198738	cell-cell signaling by wnt	-6.03045	-3.41042	59/527	650,861,898,1277,1654,1956,1958,2239,3090,3487,4188,4192,4772,4919,5495,5663,5683,5710,5718,6299,6382,6422,6424,6469,6478,7015,7088,7443,7976,8322,8532,8607,8613,8796,9101,9209,9479,10197,23500,23554,25987,51473,51701,55716,55737,55959,63923,65268,84133,85458,90780,145258,164284,166336,283149,387914,388630,440193,100113407	BMP2,RUNX1,CCNE1,COL1A1,DDX3X,EGFR,EGR1,GPC4,HIC1,IGFBP4,MDFI,MDK,NFATC1,ROR1,PPM1B,PSEN1,PSMA2,PSMD4,PSMD12,SALL1,SDC1,SFRP1,SFRP4,SHH,SIAH2,TERT,TLE1,VRK1,FZD3,FZD4,CPZ,RUVBL1,PLPP3,SCEL,USP8,LRRFIP2,MAPK8IP1,PSME3,DAAM2,TSPAN12,TSKU,DCDC2,NLK,LMBR1L,VPS35,SULF2,TNN,WNK2,ZNRF3,DIXDC1,PYGO2,GSC,APCDD1L,PRICKLE2,BCL9L,SHISA2,TRABD2B,CCDC88C,TMEM170B
7_Member	GO Biological Processes	GO:0030111	regulation of Wnt signaling pathway	-5.87325	-3.30691	46/376	650,861,1277,1654,1956,1958,3090,3487,4188,4192,4772,5495,5663,5683,5710,5718,6299,6422,6424,6469,6478,7015,7088,8607,8613,8796,9101,9479,10197,23500,25987,51473,51701,55716,55737,55959,63923,65268,84133,85458,145258,164284,387914,388630,440193,100113407	BMP2,RUNX1,COL1A1,DDX3X,EGFR,EGR1,HIC1,IGFBP4,MDFI,MDK,NFATC1,PPM1B,PSEN1,PSMA2,PSMD4,PSMD12,SALL1,SFRP1,SFRP4,SHH,SIAH2,TERT,TLE1,RUVBL1,PLPP3,SCEL,USP8,MAPK8IP1,PSME3,DAAM2,TSKU,DCDC2,NLK,LMBR1L,VPS35,SULF2,TNN,WNK2,ZNRF3,DIXDC1,GSC,APCDD1L,SHISA2,TRABD2B,CCDC88C,TMEM170B
7_Member	GO Biological Processes	GO:0030178	negative regulation of Wnt signaling pathway	-4.12616	-2.08168	28/220	650,1958,3090,3487,4188,4192,4772,5683,5710,5718,6422,6424,6469,6478,7088,9479,10197,25987,51701,55716,63923,84133,145258,164284,387914,388630,440193,100113407	BMP2,EGR1,HIC1,IGFBP4,MDFI,MDK,NFATC1,PSMA2,PSMD4,PSMD12,SFRP1,SFRP4,SHH,SIAH2,TLE1,MAPK8IP1,PSME3,TSKU,NLK,LMBR1L,TNN,ZNRF3,GSC,APCDD1L,SHISA2,TRABD2B,CCDC88C,TMEM170B
7_Member	GO Biological Processes	GO:0060070	canonical Wnt signaling pathway	-4.09715	-2.0617	38/340	650,1277,1654,1956,1958,3487,4192,5495,5663,5683,5710,5718,6382,6422,6424,6469,6478,7088,7976,8322,8607,8613,8796,9101,9479,10197,23500,55716,55737,55959,63923,65268,84133,85458,90780,283149,440193,100113407	BMP2,COL1A1,DDX3X,EGFR,EGR1,IGFBP4,MDK,PPM1B,PSEN1,PSMA2,PSMD4,PSMD12,SDC1,SFRP1,SFRP4,SHH,SIAH2,TLE1,FZD3,FZD4,RUVBL1,PLPP3,SCEL,USP8,MAPK8IP1,PSME3,DAAM2,LMBR1L,VPS35,SULF2,TNN,WNK2,ZNRF3,DIXDC1,PYGO2,BCL9L,CCDC88C,TMEM170B
7_Member	GO Biological Processes	GO:0030177	positive regulation of Wnt signaling pathway	-3.06865	-1.38132	22/182	650,1277,1654,1956,5495,5683,5710,5718,6299,6422,6424,6469,7015,8607,8796,9101,10197,23500,55737,55959,65268,85458	BMP2,COL1A1,DDX3X,EGFR,PPM1B,PSMA2,PSMD4,PSMD12,SALL1,SFRP1,SFRP4,SHH,TERT,RUVBL1,SCEL,USP8,PSME3,DAAM2,VPS35,SULF2,WNK2,DIXDC1
7_Member	GO Biological Processes	GO:0060828	regulation of canonical Wnt signaling pathway	-3.03077	-1.35365	31/294	650,1277,1654,1956,1958,3487,4192,5495,5663,5683,5710,5718,6422,6424,6469,6478,7088,8607,8796,9101,9479,10197,23500,55716,55737,55959,63923,65268,84133,440193,100113407	BMP2,COL1A1,DDX3X,EGFR,EGR1,IGFBP4,MDK,PPM1B,PSEN1,PSMA2,PSMD4,PSMD12,SFRP1,SFRP4,SHH,SIAH2,TLE1,RUVBL1,SCEL,USP8,MAPK8IP1,PSME3,DAAM2,LMBR1L,VPS35,SULF2,TNN,WNK2,ZNRF3,CCDC88C,TMEM170B
7_Member	GO Biological Processes	GO:0090263	positive regulation of canonical Wnt signaling pathway	-2.27498	-0.835594	17/148	1277,1654,1956,5495,5683,5710,5718,6422,6424,8607,8796,9101,10197,23500,55737,55959,65268	COL1A1,DDX3X,EGFR,PPM1B,PSMA2,PSMD4,PSMD12,SFRP1,SFRP4,RUVBL1,SCEL,USP8,PSME3,DAAM2,VPS35,SULF2,WNK2
8_Summary	GO Biological Processes	GO:0009792	embryo development ending in birth or egg hatching	-6.99701	-3.8907	73/664	86,321,650,659,1277,1280,1376,1745,1906,1956,2294,2395,2637,2736,2768,3202,3213,3215,3217,3280,3714,4071,4188,4618,4628,4678,4683,5155,5156,5159,5663,5930,6046,6422,6469,6768,6949,7168,7516,7976,8521,8796,8846,8894,9221,9394,9837,10395,10436,10512,11146,23326,23432,23462,26146,28982,50814,53615,54888,55224,55764,55959,57167,57493,57534,57619,58495,60529,79805,144455,145258,200894,284723,93,1959,2…	ACTL6A,APBA2,BMP2,BMPR2,COL1A1,COL2A1,CPT2,DLX1,EDN1,EGFR,FOXF1,FXN,GBX2,GLI2,GNA12,HOXA5,HOXB3,HOXB5,HOXB7,HES1,JAG2,TM4SF1,MDFI,MYF6,MYH10,NASP,NBN,PDGFB,PDGFRA,PDGFRB,PSEN1,RBBP6,BRD2,SFRP1,SHH,ST14,TCOF1,TPM1,XRCC2,FZD3,GCM1,SCEL,ALKBH1,EIF2S2,NOLC1,HS6ST1,GINS1,DLC1,EMG1,SEMA3C,GLMN,USP22,GPR161,HEY1,TRAF3IP1,FLVCR1,NSDHL,MBD3,NSUN2,ETNK2,IFT122,SULF2,SALL4,HEG1,MIB1,SHROOM3,OVOL2,ALX4,VASH2…
8_Member	GO Biological Processes	GO:0009792	embryo development ending in birth or egg hatching	-6.99701	-3.8907	73/664	86,321,650,659,1277,1280,1376,1745,1906,1956,2294,2395,2637,2736,2768,3202,3213,3215,3217,3280,3714,4071,4188,4618,4628,4678,4683,5155,5156,5159,5663,5930,6046,6422,6469,6768,6949,7168,7516,7976,8521,8796,8846,8894,9221,9394,9837,10395,10436,10512,11146,23326,23432,23462,26146,28982,50814,53615,54888,55224,55764,55959,57167,57493,57534,57619,58495,60529,79805,144455,145258,200894,284723	ACTL6A,APBA2,BMP2,BMPR2,COL1A1,COL2A1,CPT2,DLX1,EDN1,EGFR,FOXF1,FXN,GBX2,GLI2,GNA12,HOXA5,HOXB3,HOXB5,HOXB7,HES1,JAG2,TM4SF1,MDFI,MYF6,MYH10,NASP,NBN,PDGFB,PDGFRA,PDGFRB,PSEN1,RBBP6,BRD2,SFRP1,SHH,ST14,TCOF1,TPM1,XRCC2,FZD3,GCM1,SCEL,ALKBH1,EIF2S2,NOLC1,HS6ST1,GINS1,DLC1,EMG1,SEMA3C,GLMN,USP22,GPR161,HEY1,TRAF3IP1,FLVCR1,NSDHL,MBD3,NSUN2,ETNK2,IFT122,SULF2,SALL4,HEG1,MIB1,SHROOM3,OVOL2,ALX4,VASH2…
8_Member	GO Biological Processes	GO:0043009	chordate embryonic development	-6.49641	-3.68654	70/646	86,321,650,659,1277,1280,1376,1745,1906,1956,2294,2637,2736,2768,3202,3213,3215,3217,3280,3714,4071,4188,4618,4628,4678,4683,5155,5156,5159,5663,5930,6046,6422,6469,6768,6949,7168,7516,7976,8521,8846,8894,9221,9394,9837,10395,10436,10512,11146,23432,23462,26146,28982,50814,53615,54888,55224,55764,55959,57167,57493,57534,57619,58495,60529,79805,144455,145258,200894,284723	ACTL6A,APBA2,BMP2,BMPR2,COL1A1,COL2A1,CPT2,DLX1,EDN1,EGFR,FOXF1,GBX2,GLI2,GNA12,HOXA5,HOXB3,HOXB5,HOXB7,HES1,JAG2,TM4SF1,MDFI,MYF6,MYH10,NASP,NBN,PDGFB,PDGFRA,PDGFRB,PSEN1,RBBP6,BRD2,SFRP1,SHH,ST14,TCOF1,TPM1,XRCC2,FZD3,GCM1,ALKBH1,EIF2S2,NOLC1,HS6ST1,GINS1,DLC1,EMG1,SEMA3C,GLMN,GPR161,HEY1,TRAF3IP1,FLVCR1,NSDHL,MBD3,NSUN2,ETNK2,IFT122,SULF2,SALL4,HEG1,MIB1,SHROOM3,OVOL2,ALX4,VASH2,E2F7,GSC,ARL13…
8_Member	GO Biological Processes	GO:0007389	pattern specification process	-5.56328	-3.10383	51/446	93,650,659,1745,1906,1959,2018,2294,2637,2736,3202,3213,3215,3217,3229,3280,4188,4618,5649,5663,6091,6422,6469,7516,7545,8726,9371,10252,10512,22856,23237,23432,23462,23500,26146,29880,30062,54567,55130,55764,57534,57619,57801,58495,60529,63917,84976,145258,200894,201164,204851	ACVR2B,BMP2,BMPR2,DLX1,EDN1,EGR2,EMX2,FOXF1,GBX2,GLI2,HOXA5,HOXB3,HOXB5,HOXB7,HOXC13,HES1,MDFI,MYF6,RELN,PSEN1,ROBO1,SFRP1,SHH,XRCC2,ZIC1,EED,KIF3B,SPRY1,SEMA3C,CHSY1,ARC,GPR161,HEY1,DAAM2,TRAF3IP1,ALG5,RAX,DLL4,ARMC4,IFT122,MIB1,SHROOM3,HES4,OVOL2,ALX4,GALNT11,DISP1,GSC,ARL13B,PLD6,HIPK1
8_Member	GO Biological Processes	GO:0003002	regionalization	-5.45258	-3.02363	43/354	93,650,659,1745,1906,1959,2018,2294,2637,2736,3202,3213,3215,3217,3229,3280,4188,4618,5649,5663,6091,6422,6469,7516,8726,10252,10512,22856,23237,23432,23462,26146,54567,55764,57534,57801,58495,60529,84976,145258,200894,201164,204851	ACVR2B,BMP2,BMPR2,DLX1,EDN1,EGR2,EMX2,FOXF1,GBX2,GLI2,HOXA5,HOXB3,HOXB5,HOXB7,HOXC13,HES1,MDFI,MYF6,RELN,PSEN1,ROBO1,SFRP1,SHH,XRCC2,EED,SPRY1,SEMA3C,CHSY1,ARC,GPR161,HEY1,TRAF3IP1,DLL4,IFT122,MIB1,HES4,OVOL2,ALX4,DISP1,GSC,ARL13B,PLD6,HIPK1
8_Member	GO Biological Processes	GO:0001701	in utero embryonic development	-4.21824	-2.12564	42/385	86,321,650,1376,1906,1956,2294,2736,2768,3280,3714,4071,4188,4628,4678,4683,5155,5156,5159,5930,6768,7168,7516,8521,8846,8894,9394,9837,10436,23462,28982,50814,53615,54888,55224,57167,57493,57534,58495,79805,144455,284723	ACTL6A,APBA2,BMP2,CPT2,EDN1,EGFR,FOXF1,GLI2,GNA12,HES1,JAG2,TM4SF1,MDFI,MYH10,NASP,NBN,PDGFB,PDGFRA,PDGFRB,RBBP6,ST14,TPM1,XRCC2,GCM1,ALKBH1,EIF2S2,HS6ST1,GINS1,EMG1,HEY1,FLVCR1,NSDHL,MBD3,NSUN2,ETNK2,SALL4,HEG1,MIB1,OVOL2,VASH2,E2F7,SLC25A34
8_Member	GO Biological Processes	GO:0009952	anterior/posterior pattern specification	-3.42513	-1.63356	26/218	93,650,659,2018,2294,2637,2736,3202,3213,3215,3217,3229,3280,4618,5663,6422,6469,7516,10512,23237,23462,57534,57801,60529,201164,204851	ACVR2B,BMP2,BMPR2,EMX2,FOXF1,GBX2,GLI2,HOXA5,HOXB3,HOXB5,HOXB7,HOXC13,HES1,MYF6,PSEN1,SFRP1,SHH,XRCC2,SEMA3C,ARC,HEY1,MIB1,HES4,ALX4,PLD6,HIPK1
9_Summary	GO Biological Processes	GO:0060541	respiratory system development	-6.74677	-3.77691	32/201	93,220,659,1956,2252,2294,2736,3202,3280,3845,3911,4015,4781,5154,5156,5159,5595,6469,7068,8914,9394,9509,9678,9719,10252,23657,54768,55512,57493,84695,84976,284217,394,650,780,1054,1181,2030,2671,2806,3142,3213,3398,3400,4192,5176,5471,5663,5915,6091,6195,6299,6422,6599,10512,55959,57864,64919,79810,81606,84876,90780,144455,340481	ACVR2B,ALDH1A3,BMPR2,EGFR,FGF7,FOXF1,GLI2,HOXA5,HES1,KRAS,LAMA5,LOX,NFIB,PDGFA,PDGFRA,PDGFRB,MAPK3,SHH,THRB,TIMELESS,HS6ST1,ADAMTS2,PHF14,ADAMTSL2,SPRY1,SLC7A11,HYDIN,SMPD3,HEG1,LOXL3,DISP1,LAMA1,ARHGAP5,BMP2,DDR1,CEBPG,CLCN2,SLC29A1,GFER,GOT2,HLX,HOXB3,ID2,ID4,MDK,SERPINF1,PPAT,PSEN1,RARB,ROBO1,RPS6KA1,SALL1,SFRP1,SMARCC1,SEMA3C,SULF2,SLC46A2,BCL11B,PTCD2,LBH,ORAI1,PYGO2,E2F7,ZDHHC21
9_Member	GO Biological Processes	GO:0060541	respiratory system development	-6.74677	-3.77691	32/201	93,220,659,1956,2252,2294,2736,3202,3280,3845,3911,4015,4781,5154,5156,5159,5595,6469,7068,8914,9394,9509,9678,9719,10252,23657,54768,55512,57493,84695,84976,284217	ACVR2B,ALDH1A3,BMPR2,EGFR,FGF7,FOXF1,GLI2,HOXA5,HES1,KRAS,LAMA5,LOX,NFIB,PDGFA,PDGFRA,PDGFRB,MAPK3,SHH,THRB,TIMELESS,HS6ST1,ADAMTS2,PHF14,ADAMTSL2,SPRY1,SLC7A11,HYDIN,SMPD3,HEG1,LOXL3,DISP1,LAMA1
[truncated: 117 more rows]

## Sheet: MYOD1OE 5 day vs 0 day UP
GroupID	Category	Term	Description	LogP	Log(q-value)	InTerm_InList	Genes	Symbols
[truncated: 188 more rows]

[truncated: 1 more sheets: MYOD1OE 5 day vs 0 day DOWN]
