# Supplementary material for: MYOD1 inhibits avian adipocyte differentiation via miRNA-206/KLF4 axis
Source: J Anim Sci Biotechnol. 2021 May 5;12:55. doi: 10.1186/s40104-021-00579-x (PMC8101123; doi:10.1186/s40104-021-00579-x)
Supplement: Supplementary file 7 — Additional file 7: Table S6. A list of the expression fold changes of known lipid biosynthesis genes in MYOD1KO, MYOD1NC and MYOD1OE cells. (Genes are selected from genecards database: Pathcards: Fatty Acyl-CoA Biosynthesis & Triglyceride Biosynthesis). [file 40104_2021_579_MOESM7_ESM.xlsx]

## Sheet: Sheet1
lipid biosynthetic genes	FC(MYOD1OE day 5 vs day 0)	FC(MYOD1NC day 5 vs day 0)	FC(MYOD1KO day 5 vs day 0)
ABCA1	-1.43394	0.699772	1.14073
ABHD3	0.699067	0.838644	0.124242
ACACA	-0.302377	0.0311906	0.229724
ACBD6	0.177782	0.0171067	0.0913578
ACBD7	-0.0221815	0.0410416	1.23549
ACLY	-0.603975	-0.296356	-0.395289
ACOT11	0.14198	0.0788658	0.551193
ACOT12	0.321829	0.0888049	0.283491
ACOT7	0.466561	0.360557	0.337556
ACOT9	-0.289621	-0.0405146	-0.0247065
ACSBG1	0.389395	0.138326	-0.0830049
ACSBG2	-0.480825	0.0356672	0.542032
ACSL1	-0.0993837	0.0452794	-0.19823
ACSL4	-0.128795	0.783253	0.743074
ACSM3	-0.0576722	-0.0213673	0.102852
ADIPOQ	-0.0538756	0.0674958	0.183082
ADIPOR2	-0.716519	0.847753	0.672094
AGK	-0.247342	0.0587852	-0.173204
AGPAT2	-0.634259	0.368326	1.11858
AGPAT3	-0.842741	-0.0787344	-0.15024
AGPAT4	-0.412586	0.608996	0.221675
ALDH3A2	-0.550806	0.00270702	-0.373788
APOA1	-0.384553	-0.171853	-0.276031
APOA4	0.906569	1.89024	1.98945
BCO1	0.562931	0.977699	3.62535
CBR4	-0.14005	-0.274575	-0.112131
CD24	-0.804323	-0.0787625	0.569877
CERT1	-0.660178	0.734276	0.738476
CKB	-0.313143	0.640422	1.45652
CKMT1B	0.0217841	0.574468	0.419813
CPNE1	0.150684	0.681738	1.11495
CPNE3	0.00893391	1.04258	0.696526
CREBL2	0.187889	0.762602	1.17165
CYP26B1	0.458311	1.75165	2.02461
DAB2IP	-0.656542	0.392922	0.73992
DDHD1	-0.0816409	0.567852	0.17625
ECI1	0.0359294	0.359093	0.491421
ECI2	-0.0605414	-0.151723	0.107802
ELOVL1	-0.338196	-0.170708	-0.720106
ELOVL5	-0.551194	-0.0827238	-0.398492
ELOVL6	-1.20502	-0.027021	-0.397094
EPHA8	0.14132	0.371136	1.21861
FADS1	-0.476594	0.376955	-0.252107
FASN	-0.803811	-0.253733	0.169669
FDFT1	-0.154027	-0.224253	0.569021
FOXK1	-0.24621	0.607131	0.974569
GPAT3	0.193672	0.312649	0.519668
H6PD	-0.836807	0.312333	0.897506
HACD1	0.411057	0.609816	0.608877
HACD2	0.172811	0.0776624	-0.314112
HACD3	-0.192256	0.340284	-0.0587384
HACD4	0.0637864	-0.126593	-0.54698
HADH	0.110618	0.137012	0.140992
HIF1A	-0.68397	0.620149	1.31919
HMGCR	-1.05442	-0.310773	0.498401
HMGCS1	-1.56722	-0.0158298	0.485173
HSD17B3	0.0143661	0.00278584	0.171551
INSIG1	-0.861092	-0.0533655	0.577957
INSR	-0.572953	0.590656	0.589413
LBR	-0.250584	0.803517	0.34105
LCLAT1	-0.997771	-0.105376	-0.409961
LPCAT1	-0.199052	0.425558	0.353093
LPCAT2	0.28043	0.846679	0.629378
LPIN1	-1.01131	0.297316	0.587152
LPIN2	-0.391537	0.493193	0.616811
MBOAT1	-0.30045	1.31231	2.01525
MCAT	0.623217	-0.195534	0.207243
MECR	0.0808988	-0.335464	-0.30059
MED1	-0.384499	0.000608033	-0.266952
MID1IP1	0.662548	0.74552	1.09333
MOGAT1	-0.754325	-1.80812	-1.13043
MOXD1	-0.607561	0.587753	1.48851
MYLIP	-0.341758	0.564748	0.916638
NCOA2	-0.648218	0.441783	0.701623
NDUFAB1	0.585244	-0.21084	-0.128867
NFKB1	0.111947	0.431263	0.44846
NFYA	0.0455916	-0.0902438	0.0927576
NFYB	0.370298	-0.0899162	0.261858
NFYC	-0.000302196	0.103909	0.0975654
NME3	-0.0713503	0.68549	0.623231
NPC2	-0.19673	0.140525	0.583829
NR1D1	0.133434	0.203451	0.905702
NR1D2	-0.373422	0.329602	1.07811
OLAH	0.0560312	-0.0297346	-0.0439986
ORMDL2	0.511515	0.46628	0.737448
PAPSS1	-0.434361	0.756331	0.807381
PCYT1A	-0.699696	0.665599	0.694204
PDK2	-0.0624828	0.269072	0.853115
PDP1	0.0693468	0.955562	1.89438
PIGN	-0.285944	0.682248	0.170196
PIK3R5	0.328403	0.175036	0.658863
PLA2G4F	0.822746	1.22524	2.01378
PLA2G6	0.575536	0.34451	0.862907
PLD1	-0.203306	0.665177	1.13843
PLEK	0.309353	1.62413	1.78879
PLEKHA3	-0.129197	0.637783	0.879448
PLIN2	-1.02976	0.348745	0.694088
PPARD	-0.270545	0.0780021	0.342842
PPT1	-0.102256	-0.0920734	0.148091
PRKAB2	0.357182	0.581996	1.20243
PRKAG2	-0.203089	0.484723	0.218597
PTDSS2	-0.3921	0.72055	0.39865
PTGES	0.578172	1.06576	1.03414
RAB38	0.0663957	-0.0486175	1.59766
RARRES2	0.417049	0.176351	0.868169
SCCPDH	-0.189598	0.585311	0.396993
SCD	-1.63502	-0.421062	-0.324499
SCD5	-0.449865	0.0689608	-0.120584
SEC24A	-0.634103	0.621137	1.07915
SERINC1	-0.460564	0.767013	0.520628
SESN2	0.402965	1.37445	0.762595
SGMS2	-0.01952	0.696739	0.690792
SLC25A1	-0.286471	0.222953	0.907452
SLC27A1	-0.350393	-0.467957	-0.321244
SLC27A3	0.327016	0.157686	0.277531
SMPD2	0.799116	0.22331	0.701192
SOCS3	0.174819	0.348879	1.5248
SOCS7	0.431423	0.363229	0.756823
SP1	-0.195073	0.221611	0.425749
SPHK1	-0.0873042	0.266635	0.702396
SREBF1	-0.590445	-0.300891	-0.235466
SREBF2	-0.772212	0.427159	0.355887
ST3GAL5	-0.776271	0.832905	0.173053
ST6GALNAC3	-0.623444	0.916393	1.08078
TBL1XR1	-0.0367303	0.367835	0.637315
THEM4	-0.295736	-0.242782	-0.44886
THRA	0.138583	0.207504	0.60085
THRSP	0.0811343	0.0221473	0.0942123
TPH1	0.283757	0.975606	0.34154
TTC39B	-0.139536	0.482036	0.674958
TWIST1	0.447268	0.618404	1.03346
ZBTB20	-0.342784	0.148816	0.578546
