# Supplementary material for: MYOD1 inhibits avian adipocyte differentiation via miRNA-206/KLF4 axis
Source: J Anim Sci Biotechnol. 2021 May 5;12:55. doi: 10.1186/s40104-021-00579-x (PMC8101123; doi:10.1186/s40104-021-00579-x)
Supplement: Supplementary file 8 — Additional file 8: Table S7. Binding sites of MYOD1 in the 2000 bp upstream region of gga-miR-206. [file 40104_2021_579_MOESM8_ESM.xlsx]

## Sheet: Sheet1
Matrix ID	Transcription fator	Score	Relative score	Target gene	chromosome:	Start	End	Strand	Predicted sequence
MA0499.1	Myod1	8.04997	0.893697	miR-206	3	107589045	107589057	-	AGCACCTGGTTTG
MA0499.2	MYOD1	10.4609	0.882595	miR-206	3	107589046	107589058	-	GAGCACCTGGTTT
MA0499.1	Myod1	6.40092	0.872498	miR-206	3	107589365	107589377	+	TCCTGCTGCTTTC
MA0499.2	MYOD1	9.71224	0.868705	miR-206	3	107588356	107588368	-	GAGCACCTCTCCT
MA0499.1	Myod1	5.65985	0.862971	miR-206	3	107588673	107588685	+	TCCATCTGTTTCA
MA0499.1	Myod1	5.327	0.858692	miR-206	3	107589012	107589024	+	TGTAGCTGCCCCA
MA0499.2	MYOD1	8.58453	0.847784	miR-206	3	107588672	107588684	+	GTCCATCTGTTTC
MA0499.1	Myod1	4.47675	0.847762	miR-206	3	107589048	107589060	+	ACCAGGTGCTCCA
MA0499.1	Myod1	3.87796	0.840064	miR-206	3	107587629	107587641	+	CCCCGCTGCCACA
MA0499.1	Myod1	3.69757	0.837745	miR-206	3	107588355	107588367	-	AGCACCTCTCCTA
MA0499.1	Myod1	3.67345	0.837435	miR-206	3	107587651	107587663	+	GCCAACTGCTAGT
MA0499.1	Myod1	3.61468	0.836679	miR-206	3	107588247	107588259	+	CCCTCCTGTTTAT
MA0499.1	Myod1	3.45944	0.834684	miR-206	3	107588797	107588809	-	ATCTCCTGTGTCT
MA0499.1	Myod1	3.31482	0.832825	miR-206	3	107588599	107588611	-	TCCAGCTGATGAA
MA0499.1	Myod1	3.23498	0.831798	miR-206	3	107588113	107588125	+	GCAACCTGTTCCA
MA0499.1	Myod1	2.49857	0.822331	miR-206	3	107589406	107589418	-	CTCATCTGTGTTT
MA0499.2	MYOD1	7.07475	0.819774	miR-206	3	107588177	107588189	+	CCTCCCCTGTCTC
MA0499.1	Myod1	1.92715	0.814986	miR-206	3	107588006	107588018	+	ACCCCCTGCTATG
MA0499.1	Myod1	1.80895	0.813466	miR-206	3	107588821	107588833	+	TTTACCTGTCCTA
MA0499.2	MYOD1	6.724	0.813266	miR-206	3	107588112	107588124	+	GGCAACCTGTTCC
MA0499.1	Myod1	1.73749	0.812548	miR-206	3	107588702	107588714	-	GCAACCTGCTCTA
MA0499.1	Myod1	1.7177	0.812293	miR-206	3	107588178	107588190	+	CTCCCCTGTCTCA
MA0499.1	Myod1	1.62689	0.811126	miR-206	3	107588765	107588777	+	ACTACCTGCCCGA
MA0499.2	MYOD1	6.45025	0.808187	miR-206	3	107588820	107588832	+	CTTTACCTGTCCT
MA0499.2	MYOD1	6.27048	0.804852	miR-206	3	107588246	107588258	+	CCCCTCCTGTTTA
MA0499.1	Myod1	1.11513	0.804547	miR-206	3	107588602	107588614	+	ATCAGCTGGAATT
MA0499.1	Myod1	1.11179	0.804504	miR-206	3	107589393	107589405	+	ATCACCAGCTCTG
MA0499.1	Myod1	0.910328	0.801914	miR-206	3	107587992	107588004	+	ATCATCTGGTTCC
MA0499.2	MYOD1	6.02476	0.800294	miR-206	3	107589407	107589419	-	CCTCATCTGTGTT
