# Supplementary material for: MYOD1 inhibits avian adipocyte differentiation via miRNA-206/KLF4 axis
Source: J Anim Sci Biotechnol. 2021 May 5;12:55. doi: 10.1186/s40104-021-00579-x (PMC8101123; doi:10.1186/s40104-021-00579-x)
Supplement: Supplementary file 9 — Additional file 9: Table S8. Predicted target genes of gga-miR-206. [file 40104_2021_579_MOESM9_ESM.xlsx]

## Sheet: TargetScan
Ortholog of target gene	FC(MYOD1OE day 5 vs day 0)	FC(MYOD1NC day 5 vs day 0)	FC(MYOD1KO day 5 vs day 0)	Representative transcript	Gene name	3P-seq tags + 5	Conserved sites total	Conserved 8mer sites	Conserved 7mer-m8 sites	Conserved 7mer-A1 sites	Poorly conserved sites total	Poorly conserved 8mer sites	Poorly conserved 7mer-m8 sites	Poorly conserved 7mer-A1 sites	6mer sites	Representative miRNA	Cumulative weighted context++ score	Total context++ score	Aggregate PCT	Previous TargetScan publication(s)
DNAH10OS	#N/A	#N/A	#N/A	ENST00000514254.2	dynein, axonemal, heavy chain 10 opposite strand	89	1	1	0	0	0	0	0	0	0	gga-miR-1a-3p	-0.87	-0.87	ORF
GJA1	-0.4864	0.456135	0.53854	ENST00000282561.3	gap junction protein, alpha 1, 43kDa	1732	2	2	0	0	0	0	0	0	0	gga-miR-1a-3p	-0.81	-0.81	0.93	2007, 2009, 2011
ZFP36L1	-0.559933	0.40085	0.427251	ENST00000555997.1	ZFP36 ring finger protein-like 1	231	1	0	0	1	1	1	0	0	0	gga-miR-1a-3p	-0.79	-1.13	0.64	2007, 2009, 2011
TMSB4Y	#N/A	#N/A	#N/A	ENST00000284856.3	thymosin beta 4, Y-linked	5	1	1	0	0	0	0	0	0	0	gga-miR-206	-0.78	-0.78	0.95	2009
NUTF2	0.177685	-0.191839	-0.11285	ENST00000219169.4	nuclear transport factor 2	222	1	1	0	0	0	0	0	0	0	gga-miR-206	-0.76	-0.76	< 0.1
MEOX2	-0.0846257	0.0296197	#N/A	ENST00000262041.5	mesenchyme homeobox 2	5	1	1	0	0	1	1	0	0	0	gga-miR-1a-3p	-0.76	-0.76	0.48	2007, 2009, 2011
RSPO3	-0.89434	-0.911433	0.156399	ENST00000356698.4	R-spondin 3	118	1	1	0	0	0	0	0	0	0	gga-miR-1a-3p	-0.76	-0.76	0.95	2007, 2009, 2011
UST	-1.08245	0.776861	0.531108	ENST00000367463.4	uronyl-2-sulfotransferase	933	1	1	0	0	1	0	1	0	0	gga-miR-206	-0.75	-0.81	0.95	2007, 2009, 2011
TMSB4X	-0.212739	-0.762083	0.204306	ENST00000451311.2	thymosin beta 4, X-linked	5	1	1	0	0	0	0	0	0	0	gga-miR-206	-0.75	-0.75	0.77	2009, 2011
CORO1C	-0.313348	-0.625449	-0.58411	ENST00000261401.3	coronin, actin binding protein, 1C	1970	2	1	0	1	0	0	0	0	0	gga-miR-206	-0.74	-0.74	0.94	2007, 2009, 2011
ARCN1	-0.581303	0.227588	0.554997	ENST00000534182.2	archain 1	1139	1	1	0	0	0	0	0	0	0	gga-miR-1a-3p	-0.69	-0.69	0.94	2007, 2009, 2011
FAM150B	#N/A	#N/A	#N/A	ENST00000403610.4	family with sequence similarity 150, member B	7	1	1	0	0	0	0	0	0	0	gga-miR-1a-3p	-0.69	-0.69	0.23	2009
TMEM243	-0.396868	-0.179241	-0.12636	ENST00000257637.3	transmembrane protein 243, mitochondrial	25	1	1	0	0	0	0	0	0	0	gga-miR-206	-0.68	-0.68	0.56	2007, 2009, 2011
ADPGK	-0.812745	0.135679	0.00420211	ENST00000311669.8	ADP-dependent glucokinase	1938	1	1	0	0	0	0	0	0	0	gga-miR-1a-3p	-0.67	-0.67	0.92	2007, 2009, 2011
EIF1AX	0.0533007	0.0830454	-0.066202	ENST00000379607.5	eukaryotic translation initiation factor 1A, X-linked	277	1	1	0	0	0	0	0	0	0	gga-miR-1a-3p	-0.67	-0.67	0.92	2007, 2009, 2011
BCL7A	-0.675951	0.370046	0.17786	ENST00000538010.1	B-cell CLL/lymphoma 7A	96	1	1	0	0	0	0	0	0	0	gga-miR-1a-3p	-0.66	-0.66	0.93	2007, 2009, 2011
MTHFD2	0.545088	0.773925	0.266377	ENST00000394053.2	methylenetetrahydrofolate dehydrogenase (NADP+ dependent) 2, methenyltetrahydrofolate cyclohydrolase	330	1	1	0	0	0	0	0	0	0	gga-miR-1a-3p	-0.65	-0.79	0.23	2009
STC2	-0.105615	0.261835	-0.0462348	ENST00000265087.4	stanniocalcin 2	1112	1	1	0	0	1	0	1	0	0	gga-miR-1a-3p	-0.64	-0.69	0.97	2007, 2009, 2011
GPR137C	-0.456382	-0.0921667	-0.212975	ENST00000321662.6	G protein-coupled receptor 137C	110	1	1	0	0	0	0	0	0	0	gga-miR-1a-3p	-0.62	-0.65	0.91	2009, 2011
SNAI2	#N/A	#N/A	#N/A	ENST00000020945.1	snail family zinc finger 2	1233	1	0	1	0	1	0	1	0	0	gga-miR-1a-3p	-0.62	-0.62	0.72	2009, 2011
MMD	-0.656149	-0.237789	-0.549997	ENST00000262065.3	monocyte to macrophage differentiation-associated	558	2	1	0	1	0	0	0	0	1	gga-miR-1a-3p	-0.61	-0.62	0.9	2007, 2009, 2011
GLCCI1	0.232364	0.256108	0.493747	ENST00000223145.5	glucocorticoid induced transcript 1	654	2	2	0	0	0	0	0	0	0	gga-miR-206	-0.61	-0.67	0.92	2007, 2009, 2011
MSANTD2	0.62116	-0.427267	0.240042	ENST00000239614.4	Myb/SANT-like DNA-binding domain containing 2	50	1	1	0	0	0	0	0	0	0	gga-miR-1a-3p	-0.61	-0.61	0.82	2007, 2009, 2011
RAB5A	-0.333929	0.200964	0.461793	ENST00000273047.4	RAB5A, member RAS oncogene family	68	1	1	0	0	0	0	0	0	0	gga-miR-1a-3p	-0.6	-0.6	0.72	2009, 2011
FAM84A	#N/A	#N/A	#N/A	ENST00000295092.2	family with sequence similarity 84, member A	69	1	1	0	0	0	0	0	0	0	gga-miR-206	-0.59	-0.59	0.88	2009, 2011
AZIN1	-0.506976	0.0689039	0.0266201	ENST00000337198.5	antizyme inhibitor 1	2287	1	1	0	0	0	0	0	0	0	gga-miR-1a-3p	-0.58	-0.58	0.98	2007, 2009, 2011
NCL	0.456361	-0.0873991	-0.454431	ENST00000322723.4	nucleolin	10100	1	1	0	0	0	0	0	0	0	gga-miR-1a-3p	-0.57	-0.58	0.98	2007, 2009, 2011
FNBP1L	0.226953	0.489501	0.658388	ENST00000370253.2	formin binding protein 1-like	219	1	1	0	0	1	0	0	1	0	gga-miR-206	-0.57	-0.57	0.74	2009, 2011
PAX7	0.108772	0.510018	-0.379869	ENST00000420770.2	paired box 7	7	2	1	1	0	0	0	0	0	0	gga-miR-206	-0.56	-0.56	0.94	2011
UBE2H	-0.60521	0.343584	0.771478	ENST00000355621.3	ubiquitin-conjugating enzyme E2H	855	1	1	0	0	0	0	0	0	0	gga-miR-206	-0.55	-0.56	0.95	2007, 2009, 2011
PAX3	#N/A	#N/A	-0.116889	ENST00000350526.4	paired box 3	7	2	0	2	0	1	0	0	1	0	gga-miR-206	-0.54	-0.54	0.86	2007, 2009, 2011
E2F5	0.658166	0.246566	-0.723864	ENST00000418930.2	E2F transcription factor 5, p130-binding	10	1	1	0	0	0	0	0	0	0	gga-miR-1a-3p	-0.53	-0.53	0.71	2009, 2011
KMT2E	0.178218	-0.0965664	0.164696	ENST00000334877.4	lysine (K)-specific methyltransferase 2E	654	1	1	0	0	0	0	0	0	0	gga-miR-1a-3p	-0.53	-0.54	0.96	2007, 2009, 2011
SLC44A1	-1.82007	-0.0270369	-0.542867	ENST00000374720.3	solute carrier family 44 (choline transporter), member 1	407	1	1	0	0	1	1	0	0	0	gga-miR-1a-3p	-0.52	-0.71	0.95	2007, 2009, 2011
WDR48	0.0857713	0.362609	0.253048	ENST00000302313.5	WD repeat domain 48	638	1	1	0	0	0	0	0	0	0	gga-miR-1a-3p	-0.52	-0.52	0.66	2007, 2009, 2011
HS3ST3B1	#N/A	#N/A	#N/A	ENST00000360954.2	heparan sulfate (glucosamine) 3-O-sulfotransferase 3B1	1489	1	1	0	0	0	0	0	0	0	gga-miR-1a-3p	-0.5	-0.5	0.97	2007, 2009, 2011
HDGFRP3	#N/A	#N/A	#N/A	ENST00000299633.4	Hepatoma-derived growth factor-related protein 3	2577	1	0	1	0	1	0	0	1	0	gga-miR-206	-0.49	-0.62	0.91
PGRMC1	-0.346983	0.369385	0.243024	ENST00000217971.7	progesterone receptor membrane component 1	762	1	1	0	0	0	0	0	0	0	gga-miR-1a-3p	-0.49	-0.72	0.75	2009, 2011
CLTC	-1.02298	-0.0134642	-0.121963	ENST00000269122.3	clathrin, heavy chain (Hc)	10702	1	1	0	0	1	1	0	0	0	gga-miR-1a-3p	-0.49	-0.54	0.86	2007, 2009, 2011
SKIDA1	#N/A	#N/A	#N/A	ENST00000449193.2	SKI/DACH domain containing 1	18	1	1	0	0	0	0	0	0	0	gga-miR-1a-3p	-0.48	-0.48	0.68
YWHAZ	-0.246024	0.0749954	0.168083	ENST00000395957.2	tyrosine 3-monooxygenase/tryptophan 5-monooxygenase activation protein, zeta polypeptide	184	1	1	0	0	0	0	0	0	0	gga-miR-1a-3p	-0.48	-0.48	0.97	2007, 2009, 2011
CNN3	-0.225256	0.127899	0.284884	ENST00000370206.4	calponin 3, acidic	4490	1	0	1	0	1	0	0	1	0	gga-miR-1a-3p	-0.47	-0.59	0.74	2007, 2009, 2011
SMIM14	-1.65533	0.516123	0.20149	ENST00000295958.5	small integral membrane protein 14	601	1	1	0	0	0	0	0	0	0	gga-miR-1a-3p	-0.47	-0.55	0.97	2007, 2009, 2011
PDIK1L	0.114503	-0.0792787	0.176402	ENST00000374271.4	PDLIM1 interacting kinase 1 like	5	1	0	0	1	1	1	0	0	1	gga-miR-206	-0.47	-0.47	0.67	2007, 2009
PTPRG	-0.33964	0.423536	0.256928	ENST00000474889.1	protein tyrosine phosphatase, receptor type, G	696	1	1	0	0	2	0	0	2	0	gga-miR-1a-3p	-0.47	-0.49	0.93	2007, 2009, 2011
MNT	-0.456616	0.368348	0.173185	ENST00000174618.4	MNT, MAX dimerization protein	146	1	1	0	0	0	0	0	0	0	gga-miR-1a-3p	-0.45	-0.45	0.68	2007, 2009, 2011
MIPOL1	-0.445819	-0.159875	-0.469862	ENST00000327441.7	mirror-image polydactyly 1	45	1	1	0	0	1	0	0	1	0	gga-miR-206	-0.45	-0.58	0.95	2007, 2009, 2011
CLCN3	-1.2706	0.0658665	-0.53018	ENST00000513761.1	chloride channel, voltage-sensitive 3	1142	1	1	0	0	0	0	0	0	0	gga-miR-1a-3p	-0.44	-0.44	0.92	2007, 2009, 2011
RRBP1	-0.15879	0.503362	0.323123	ENST00000377813.1	ribosome binding protein 1	1290	1	0	1	0	0	0	0	0	0	gga-miR-1a-3p	-0.44	-0.44	0.82	2007, 2009, 2011
HIAT1	#N/A	#N/A	#N/A	ENST00000370152.3	hippocampus abundant transcript 1	1473	1	1	0	0	0	0	0	0	0	gga-miR-1a-3p	-0.44	-0.44	0.88	2007, 2009, 2011
SMARCB1	0.141622	-0.1399	-0.395022	ENST00000344921.6	SWI/SNF related, matrix associated, actin dependent regulator of chromatin, subfamily b, member 1	1293	1	1	0	0	0	0	0	0	0	gga-miR-206	-0.44	-0.44	0.65	2011
VEGFA	-0.0433075	0.211043	-0.339508	ENST00000372067.3	vascular endothelial growth factor A	907	1	0	1	0	1	0	1	0	0	gga-miR-206	-0.43	-0.44	0.7	2007, 2009, 2011
LPPR4	#N/A	#N/A	#N/A	ENST00000370185.3	Lipid phosphate phosphatase-related protein type 4	5	1	1	0	0	1	1	0	0	0	gga-miR-1a-3p	-0.42	-0.42	0.73	2007, 2009, 2011
SPRED1	-0.183938	0.383731	-0.205182	ENST00000299084.4	sprouty-related, EVH1 domain containing 1	547	1	1	0	0	0	0	0	0	0	gga-miR-1a-3p	-0.42	-0.42	0.91	2007, 2011
MPP5	-0.291057	0.312174	0.648322	ENST00000261681.4	membrane protein, palmitoylated 5 (MAGUK p55 subfamily member 5)	354	1	1	0	0	0	0	0	0	0	gga-miR-1a-3p	-0.41	-0.41	0.52	2007, 2011
PDGFA	-0.994543	-1.50147	-2.05107	ENST00000354513.5	platelet-derived growth factor alpha polypeptide	25	1	0	1	0	0	0	0	0	0	gga-miR-1a-3p	-0.41	-0.41	0.84	2007, 2009, 2011
MAN1C1	0.0418045	0.806965	0.857354	ENST00000374332.4	mannosidase, alpha, class 1C, member 1	60	1	0	1	0	0	0	0	0	0	gga-miR-206	-0.4	-0.4	0.83	2009, 2011
PTBP1	-0.582157	-0.747193	-0.785845	ENST00000350092.4	polypyrimidine tract binding protein 1	7007	1	0	0	1	0	0	0	0	0	gga-miR-206	-0.39	-0.39	0.68	2007, 2009
NDFIP2	-0.724643	1.00245	0.616408	ENST00000218652.7	Nedd4 family interacting protein 2	1747	1	0	1	0	0	0	0	0	0	gga-miR-1a-3p	-0.39	-0.39	0.84	2009, 2011
ETS1	-1.00035	0.403508	0.576008	ENST00000345075.4	v-ets avian erythroblastosis virus E26 oncogene homolog 1	1423	1	1	0	0	0	0	0	0	0	gga-miR-1a-3p	-0.39	-0.41	0.93	2007, 2009, 2011
EIF5A2	-0.11441	-0.231421	-0.214655	ENST00000474096.1	eukaryotic translation initiation factor 5A2	443	1	0	1	0	0	0	0	0	0	gga-miR-1a-3p	-0.39	-0.45	0.8	2009, 2011
NFATC3	-1.52127	0.173098	-0.160667	ENST00000329524.4	nuclear factor of activated T-cells, cytoplasmic, calcineurin-dependent 3	221	2	1	0	1	0	0	0	0	0	gga-miR-1a-3p	-0.39	-0.39	0.98	2011
POTEM	#N/A	#N/A	#N/A	ENST00000551509.1	POTE ankyrin domain family, member M	5	1	0	0	1	0	0	0	0	1	gga-miR-1a-3p	-0.38	-0.38	0.67
POTEG	#N/A	#N/A	#N/A	ENST00000409832.3	POTE ankyrin domain family, member G	5	1	0	0	1	0	0	0	0	1	gga-miR-1a-3p	-0.38	-0.38	0.67
MXD1	-0.224279	-0.504138	-0.693184	ENST00000264444.2	MAX dimerization protein 1	183	1	1	0	0	0	0	0	0	0	gga-miR-1a-3p	-0.38	-0.38	0.93	2009, 2011
SCML2	-0.9196	-0.401804	-0.434222	ENST00000251900.4	sex comb on midleg-like 2 (Drosophila)	7	1	1	0	0	0	0	0	0	0	gga-miR-206	-0.37	-0.37	< 0.1	2009, 2011
TMCC1	-0.628225	0.171689	0.0486207	ENST00000432054.2	transmembrane and coiled-coil domain family 1	97	1	1	0	0	1	0	0	1	0	gga-miR-206	-0.37	-0.4	0.89	2007, 2009, 2011
HNRNPU	0.168906	0.0447318	-0.0551791	ENST00000444376.2	heterogeneous nuclear ribonucleoprotein U (scaffold attachment factor A)	5343	1	1	0	0	0	0	0	0	0	gga-miR-1a-3p	-0.37	-0.62	0.98	2007, 2009, 2011
JARID2	0.466862	0.0815621	0.768264	ENST00000341776.2	jumonji, AT rich interactive domain 2	199	1	1	0	0	1	0	0	1	0	gga-miR-206	-0.37	-0.37	0.75	2009, 2011
PTPRS	-0.381745	0.0185601	-0.0455913	ENST00000372412.4	protein tyrosine phosphatase, receptor type, S	322	1	0	1	0	0	0	0	0	0	gga-miR-1a-3p	-0.36	-0.36	0.83	2009, 2011
TRIM2	0.00278938	-0.0038389	#N/A	ENST00000338700.5	tripartite motif containing 2	22	1	1	0	0	0	0	0	0	0	gga-miR-1a-3p	-0.36	-0.36	0.78	2007, 2009, 2011
ZFP36L2	-0.404416	0.104988	0.409254	ENST00000282388.3	ZFP36 ring finger protein-like 2	317	1	0	0	1	1	0	0	1	0	gga-miR-206	-0.36	-0.36	0.68	2007, 2009, 2011
SYT14	0.202143	-0.0952681	-0.163502	ENST00000367015.1	synaptotagmin XIV	16	1	1	0	0	0	0	0	0	0	gga-miR-1a-3p	-0.36	-0.36	0.11	2009
CPEB1	0.280183	-0.335547	-0.113707	ENST00000450751.2	cytoplasmic polyadenylation element binding protein 1	5	1	0	1	0	0	0	0	0	0	gga-miR-1a-3p	-0.35	-0.35	0.77	2007, 2009, 2011
DHX15	-0.241599	-0.044539	-0.522665	ENST00000336812.4	DEAH (Asp-Glu-Ala-His) box helicase 15	1050	1	0	1	0	0	0	0	0	0	gga-miR-1a-3p	-0.35	-0.35	0.79	2007, 2009, 2011
PRKRIR	#N/A	#N/A	#N/A	ENST00000260045.3	protein-kinase, interferon-inducible double stranded RNA dependent inhibitor, repressor of (P58 repressor)	13	1	0	1	0	0	0	0	0	0	gga-miR-1a-3p	-0.35	-0.35	0.79	2009, 2011
ATP6V1A	-0.660449	0.359064	0.861429	ENST00000273398.3	ATPase, H+ transporting, lysosomal 70kDa, V1 subunit A	180	1	0	1	0	0	0	0	0	0	gga-miR-1a-3p	-0.35	-0.35	0.83	2007, 2009, 2011
SLC39A10	-0.497074	0.268708	0.236274	ENST00000409086.3	solute carrier family 39 (zinc transporter), member 10	511	1	1	0	0	1	0	0	1	0	gga-miR-1a-3p	-0.35	-0.36	0.8	2007, 2009, 2011
THBS1	-1.8342	-0.713677	-0.729392	ENST00000260356.5	thrombospondin 1	46844	1	0	1	0	0	0	0	0	0	gga-miR-206	-0.34	-0.36	0.84	2009, 2011
YWHAQ	-1.01897	-0.179583	-0.137895	ENST00000381844.4	tyrosine 3-monooxygenase/tryptophan 5-monooxygenase activation protein, theta polypeptide	473	1	0	1	0	0	0	0	0	2	gga-miR-1a-3p	-0.34	-0.34	0.47	2007
KTN1	0.0780736	-0.101956	-0.441827	ENST00000413890.2	kinectin 1 (kinesin receptor)	469	1	0	1	0	0	0	0	0	0	gga-miR-1a-3p	-0.34	-0.34	0.78	2007, 2009, 2011
H3F3C	0.258325	-0.0228637	0.487849	ENST00000340398.3	H3 histone, family 3C	7	1	0	0	1	0	0	0	0	0	gga-miR-1a-3p	-0.34	-0.34	0.63	2007, 2009
FAM155A	#N/A	#N/A	#N/A	ENST00000375915.2	family with sequence similarity 155, member A	118	1	0	1	0	1	0	0	1	0	gga-miR-1a-3p	-0.33	-0.38	0.76	2007, 2009, 2011
MYEF2	0.263268	-0.145715	-0.49493	ENST00000324324.7	myelin expression factor 2	358	1	0	1	0	0	0	0	0	0	gga-miR-1a-3p	-0.33	-0.33	0.78	2009, 2011
CITED2	-0.0525879	0.257747	0.437367	ENST00000367651.2	Cbp/p300-interacting transactivator, with Glu/Asp-rich carboxy-terminal domain, 2	1071	1	0	1	0	1	0	0	1	1	gga-miR-1a-3p	-0.33	-0.51	0.85	2007, 2009, 2011
HSPD1	-0.120872	-0.114287	-0.55567	ENST00000388968.3	heat shock 60kDa protein 1 (chaperonin)	42	1	0	1	0	0	0	0	0	1	gga-miR-1a-3p	-0.33	-0.43	0.84	2007, 2009, 2011
RASA1	#N/A	#N/A	#N/A	ENST00000456692.2	RAS p21 protein activator (GTPase activating protein) 1	1700	1	0	1	0	0	0	0	0	0	gga-miR-206	-0.32	-0.32	0.84	2007, 2009, 2011
FUBP1	-0.158263	-0.0199732	-0.0297721	ENST00000370767.1	far upstream element (FUSE) binding protein 1	2021	1	1	0	0	0	0	0	0	1	gga-miR-1a-3p	-0.32	-0.34	0.84	2009, 2011
TBP	0.308866	0.306376	0.350322	ENST00000230354.6	TATA box binding protein	1997	1	0	1	0	0	0	0	0	0	gga-miR-206	-0.32	-0.32	0.81	2007, 2009, 2011
RARB	-1.73887	-1.2534	-2.15924	ENST00000437042.2	retinoic acid receptor, beta	48	1	0	1	0	0	0	0	0	0	gga-miR-1a-3p	-0.32	-0.32	0.76	2007, 2009, 2011
PFN2	-0.173759	-0.0386304	-0.160755	ENST00000239940.7	profilin 2	2184	1	1	0	0	0	0	0	0	0	gga-miR-1a-3p	-0.32	-0.32	0.62	2009, 2011
SLC10A7	-0.779473	0.0378128	-0.481048	ENST00000264986.3	solute carrier family 10, member 7	77	1	0	1	0	0	0	0	0	0	gga-miR-206	-0.31	-0.4	0.82	2009, 2011
NET1	0.0111501	-0.0784395	-0.178844	ENST00000355029.4	neuroepithelial cell transforming 1	73	1	0	1	0	0	0	0	0	0	gga-miR-1a-3p	-0.31	-0.37	0.82	2009, 2011
GLIS2	#N/A	#N/A	#N/A	ENST00000262366.3	GLIS family zinc finger 2	17	1	1	0	0	1	0	0	1	0	gga-miR-1a-3p	-0.31	-0.31	0.95
HNRNPK	#N/A	#N/A	#N/A	ENST00000376281.4	heterogeneous nuclear ribonucleoprotein K	124	1	0	1	0	0	0	0	0	0	gga-miR-1a-3p	-0.31	-0.31	0.84	2007, 2009, 2011
PPP4R2	0.0379051	-0.0457709	-0.341546	ENST00000356692.5	protein phosphatase 4, regulatory subunit 2	310	1	1	0	0	0	0	0	0	0	gga-miR-206	-0.31	-0.31	0.8
WDR1	-0.630503	-0.0847157	-0.268805	ENST00000499869.2	WD repeat domain 1	8818	1	1	0	0	0	0	0	0	0	gga-miR-1a-3p	-0.31	-0.33	0.91	2007, 2009, 2011
IGF1	#N/A	#N/A	#N/A	ENST00000337514.6	insulin-like growth factor 1 (somatomedin C)	19	1	1	0	0	1	0	1	0	1	gga-miR-206	-0.31	-0.81	0.92	2007, 2009, 2011
GFRA1	1.11627	-0.0506863	0.286197	ENST00000439649.3	GDNF family receptor alpha 1	69	1	1	0	0	0	0	0	0	0	gga-miR-1a-3p	-0.31	-0.44	0.87	2009, 2011
MATR3	0.0161048	0.0799675	-0.484578	ENST00000510056.1	matrin 3	216	1	0	1	0	0	0	0	0	0	gga-miR-1a-3p	-0.31	-0.32	0.84	2007, 2009, 2011
TNKS2	-0.642898	0.565394	0.238811	ENST00000371627.4	tankyrase, TRF1-interacting ankyrin-related ADP-ribose polymerase 2	205	3	1	1	1	0	0	0	0	1	gga-miR-1a-3p	-0.31	-0.74	> 0.99	2007, 2009, 2011
CCND2	-0.710366	-0.317265	0.147552	ENST00000261254.3	cyclin D2	66	2	0	2	0	0	0	0	0	0	gga-miR-1a-3p	-0.31	-0.31	0.97	2009, 2011
HNRNPA3	0.0287084	0.137588	-0.119642	ENST00000411529.2	heterogeneous nuclear ribonucleoprotein A3	329	1	0	1	0	0	0	0	0	0	gga-miR-1a-3p	-0.31	-0.31	0.84	2009, 2011
MECOM	-0.352772	-0.136188	-0.464691	ENST00000460814.1	MDS1 and EVI1 complex locus	138	1	0	1	0	0	0	0	0	0	gga-miR-1a-3p	-0.3	-0.32	0.76	2009, 2011
ZZZ3	#N/A	#N/A	#N/A	ENST00000370801.3	zinc finger, ZZ-type containing 3	338	1	0	1	0	0	0	0	0	0	gga-miR-206	-0.29	-0.29	0.84	2009, 2011
SLC45A4	-0.586212	-0.211585	-0.533099	ENST00000519067.1	solute carrier family 45, member 4	418	1	1	0	0	0	0	0	0	0	gga-miR-1a-3p	-0.29	-0.29	0.86
HSPE1	0.630272	-0.244714	-0.00609463	ENST00000233893.5	heat shock 10kDa protein 1 (chaperonin 10)	67	1	0	0	1	0	0	0	0	0	gga-miR-1a-3p	-0.29	-0.29	0.65	2007, 2009, 2011
CTTNBP2NL	-0.154055	0.0778887	0.0641872	ENST00000271277.6	CTTNBP2 N-terminal like	182	1	0	1	0	1	0	0	1	0	gga-miR-1a-3p	-0.29	-0.32	0.83	2007, 2009, 2011
UBR5	-0.30853	0.0388067	-0.0450249	ENST00000520539.1	ubiquitin protein ligase E3 component n-recognin 5	733	1	0	1	0	0	0	0	0	0	gga-miR-1a-3p	-0.29	-0.29	0.79	2007, 2009, 2011
H3F3B	0.0099776	-0.041429	-0.068192	ENST00000591890.1	H3 histone, family 3B (H3.3B)	336	1	0	0	1	0	0	0	0	0	gga-miR-1a-3p	-0.29	-0.35	0.68	2007, 2009, 2011
RSBN1	-0.834745	0.544848	0.25529	ENST00000261441.5	round spermatid basic protein 1	54	1	1	0	0	0	0	0	0	0	gga-miR-1a-3p	-0.28	-0.28	0.81	2007, 2009, 2011
TBC1D15	-0.221653	0.593873	0.799843	ENST00000550746.1	TBC1 domain family, member 15	1164	1	0	1	0	0	0	0	0	0	gga-miR-1a-3p	-0.28	-0.43	0.84	2007, 2009, 2011
SRI	-0.084792	0.19547	0.479295	ENST00000265729.2	sorcin	278	1	0	0	1	0	0	0	0	0	gga-miR-206	-0.28	-0.34	0.68
RYBP	0.0531247	0.829753	1.40362	ENST00000477973.2	RING1 and YY1 binding protein	342	1	0	1	0	0	0	0	0	0	gga-miR-1a-3p	-0.28	-0.3	0.83	2007, 2009, 2011
PLEKHA1	-0.016838	-0.00106527	-0.151837	ENST00000538022.1	pleckstrin homology domain containing, family A (phosphoinositide binding specific) member 1	1172	1	1	0	0	0	0	0	0	1	gga-miR-206	-0.28	-0.28	< 0.1
KIAA2022	#N/A	#N/A	#N/A	ENST00000055682.6	KIAA2022	5	1	1	0	0	0	0	0	0	1	gga-miR-1a-3p	-0.28	-0.28	0.92	2007, 2009, 2011
SMEK2	#N/A	#N/A	#N/A	ENST00000272313.5	SMEK homolog 2, suppressor of mek1 (Dictyostelium)	342	1	1	0	0	0	0	0	0	0	gga-miR-1a-3p	-0.28	-0.28	0.8	2011
KALRN	-0.529102	-0.551499	-0.355346	ENST00000393496.1	kalirin, RhoGEF kinase	83	1	0	1	0	0	0	0	0	0	gga-miR-1a-3p	-0.28	-0.28	0.78
CALM2	-0.159424	0.361912	0.0663734	ENST00000272298.7	calmodulin 2 (phosphorylase kinase, delta)	22519	1	0	0	1	0	0	0	0	1	gga-miR-1a-3p	-0.28	-0.28	0.67	2007, 2009, 2011
MIER1	-0.220575	-0.0391795	0.207845	ENST00000357692.2	mesoderm induction early response 1, transcriptional regulator	950	1	1	0	0	0	0	0	0	0	gga-miR-1a-3p	-0.27	-0.4	0.82	2009, 2011
PHLDA2	0.679599	0.743961	0.521481	ENST00000314222.4	pleckstrin homology-like domain, family A, member 2	755	1	0	0	1	0	0	0	0	0	gga-miR-1a-3p	-0.27	-0.27	0.68	2009, 2011
FGFR3	-1.5437	-1.63113	-1.41095	ENST00000340107.4	fibroblast growth factor receptor 3	1085	1	1	0	0	0	0	0	0	0	gga-miR-1a-3p	-0.27	-0.27	0.33
KLF4	0.0103917	0.194651	0.316504	ENST00000374672.4	Kruppel-like factor 4 (gut)	22	1	0	0	1	0	0	0	0	0	gga-miR-1a-3p	-0.27	-0.27	0.63	2007
BACH2	-1.10592	0.185684	0.559917	ENST00000257749.4	BTB and CNC homology 1, basic leucine zipper transcription factor 2	74	1	0	1	0	1	0	0	1	0	gga-miR-1a-3p	-0.27	-0.27	0.85	2007, 2009, 2011
FAM91A1	-0.766888	-0.116745	-0.0993999	ENST00000334705.7	family with sequence similarity 91, member A1	731	1	0	1	0	0	0	0	0	0	gga-miR-1a-3p	-0.27	-0.27	0.63	2007, 2009, 2011
XKR4	0	-0.154243	0.116097	ENST00000327381.6	XK, Kell blood group complex subunit-related family, member 4	5	1	0	1	0	0	0	0	0	0	gga-miR-1a-3p	-0.27	-0.27	0.84
EYA4	0.107559	-0.529858	0.611051	ENST00000367895.5	eyes absent homolog 4 (Drosophila)	242	1	0	1	0	0	0	0	0	0	gga-miR-1a-3p	-0.27	-0.29	0.84	2007, 2009, 2011
ADAMTS3	1.89694	0.361296	0.881026	ENST00000286657.4	ADAM metallopeptidase with thrombospondin type 1 motif, 3	5	1	1	0	0	0	0	0	0	0	gga-miR-1a-3p	-0.26	-0.26	0.36	2009, 2011
RNF150	-1.35196	-0.444057	0.0357449	ENST00000515673.2	ring finger protein 150	518	1	1	0	0	0	0	0	0	0	gga-miR-1a-3p	-0.26	-0.3	0.97
ZNF800	-0.281186	0.208163	-0.119415	ENST00000393313.1	zinc finger protein 800	239	1	0	1	0	1	0	0	1	0	gga-miR-1a-3p	-0.26	-0.32	0.59	2007
FBXW7	-0.153041	-0.241554	-0.172447	ENST00000281708.4	F-box and WD repeat domain containing 7, E3 ubiquitin protein ligase	12	1	0	1	0	0	0	0	0	1	gga-miR-1a-3p	-0.26	-0.26	0.79	2007, 2009, 2011
PICALM	-0.900634	0.381631	0.138398	ENST00000532317.1	phosphatidylinositol binding clathrin assembly protein	1173	1	0	1	0	0	0	0	0	0	gga-miR-1a-3p	-0.26	-0.26	0.79	2007, 2009, 2011
PTMA	#N/A	#N/A	#N/A	ENST00000409115.3	prothymosin, alpha	312	1	0	0	1	0	0	0	0	0	gga-miR-1a-3p	-0.25	-0.25	0.65	2007, 2011
SFPQ	-0.0731142	-0.835847	-1.26099	ENST00000357214.5	splicing factor proline/glutamine-rich	4735	1	0	0	1	1	0	1	0	0	gga-miR-1a-3p	-0.25	-0.34	0.64	2011
SRSF1	0.238007	-1.01679	-1.16681	ENST00000258962.4	serine/arginine-rich splicing factor 1	1430	1	0	1	0	0	0	0	0	1	gga-miR-1a-3p	-0.25	-0.34	0.84	2007, 2009, 2011
LRCH1	0.0107628	-0.103943	0.434857	ENST00000311191.6	leucine-rich repeats and calponin homology (CH) domain containing 1	381	1	1	0	0	0	0	0	0	1	gga-miR-1a-3p	-0.25	-0.25	0.65	2011
POTEI	#N/A	#N/A	#N/A	ENST00000451531.2	POTE ankyrin domain family, member I	5	1	0	0	1	0	0	0	0	1	gga-miR-1a-3p	-0.25	-0.25	0.67
ANP32E	-0.314265	0.22489	-0.0442223	ENST00000533654.1	acidic (leucine-rich) nuclear phosphoprotein 32 family, member E	572	1	0	0	1	0	0	0	0	0	gga-miR-1a-3p	-0.25	-0.27	0.68	2009, 2011
PTPN1	-1.35635	-0.322848	-0.522683	ENST00000371621.3	protein tyrosine phosphatase, non-receptor type 1	142	1	1	0	0	0	0	0	0	0	gga-miR-1a-3p	-0.24	-0.39	0.9	2007, 2009, 2011
WHSC1L1	#N/A	#N/A	#N/A	ENST00000317025.8	Wolf-Hirschhorn syndrome candidate 1-like 1	481	1	1	0	0	0	0	0	0	1	gga-miR-1a-3p	-0.24	-0.32	0.75
RNF165	-0.676343	0.167813	0.156605	ENST00000269439.7	ring finger protein 165	18	1	1	0	0	0	0	0	0	1	gga-miR-1a-3p	-0.24	-0.39	0.83	2007, 2009, 2011
XPO6	0.837013	0.175597	-0.0731427	ENST00000565698.1	exportin 6	413	1	0	0	1	0	0	0	0	1	gga-miR-1a-3p	-0.24	-0.24	0.67	2007, 2009
TGFBR3	-1.39395	-0.0932041	0.0636383	ENST00000212355.4	transforming growth factor, beta receptor III	245	1	0	1	0	0	0	0	0	0	gga-miR-206	-0.24	-0.24	0.82	2007, 2009, 2011
WBP1L	-0.662887	0.0225893	-0.36685	ENST00000369889.4	WW domain binding protein 1-like	5	1	0	1	0	0	0	0	0	0	gga-miR-1a-3p	-0.24	-0.24	0.8
ZNF148	-0.647152	-0.0288103	-0.0044453	ENST00000360647.4	zinc finger protein 148	230	2	0	1	1	0	0	0	0	1	gga-miR-1a-3p	-0.24	-0.31	0.88	2007, 2009, 2011
RNGTT	-0.145637	0.196903	-0.330284	ENST00000369485.4	RNA guanylyltransferase and 5'-phosphatase	1384	1	0	1	0	0	0	0	0	2	gga-miR-206	-0.24	-0.26	0.56	2007, 2009, 2011
UTRN	-1.09802	-0.638838	-0.281882	ENST00000367545.3	utrophin	87	1	0	1	0	0	0	0	0	0	gga-miR-1a-3p	-0.24	-0.24	0.68	2007, 2009, 2011
FZD7	0.0857361	0.72173	0.0324614	ENST00000286201.1	frizzled family receptor 7	319	1	0	1	0	1	0	0	1	0	gga-miR-206	-0.23	-0.29	0.43	2007, 2009, 2011
KIF2A	-0.125222	0.360339	0.297831	ENST00000381103.2	kinesin heavy chain member 2A	905	1	0	1	0	2	1	1	0	0	gga-miR-1a-3p	-0.23	-0.51	0.84	2007, 2009, 2011
RNF38	-1.32199	0.273431	-0.263331	ENST00000259605.6	ring finger protein 38	348	1	0	1	0	0	0	0	0	1	gga-miR-206	-0.23	-0.24	0.79	2007, 2009
TAOK3	-0.359459	0.108723	-0.331805	ENST00000419821.2	TAO kinase 3	8	1	0	1	0	0	0	0	0	0	gga-miR-1a-3p	-0.23	-0.23	0.73	2009, 2011
ACTB	-0.918165	-0.759809	-0.326603	ENST00000331789.5	actin, beta	176	1	0	0	1	0	0	0	0	0	gga-miR-1a-3p	-0.22	-0.26	0.64
AP3D1	#N/A	#N/A	#N/A	ENST00000355272.6	adaptor-related protein complex 3, delta 1 subunit	464	1	0	1	0	0	0	0	0	0	gga-miR-1a-3p	-0.22	-0.27	0.84	2007, 2009, 2011
CCZ1	0.0621356	0.31173	0.0716741	ENST00000325974.6	CCZ1 vacuolar protein trafficking and biogenesis associated homolog (S. cerevisiae)	5	1	0	0	1	0	0	0	0	0	gga-miR-206	-0.22	-0.22	0.66
ASPH	-1.14179	0.307007	0.0560544	ENST00000356457.5	aspartate beta-hydroxylase	3013	1	0	1	0	0	0	0	0	0	gga-miR-1a-3p	-0.22	-0.22	0.37	2009, 2011
CABLES2	-0.557819	0.27758	-0.0431625	ENST00000279101.5	Cdk5 and Abl enzyme substrate 2	450	1	0	0	1	0	0	0	0	0	gga-miR-206	-0.22	-0.22	0.66	2011
CCZ1B	#N/A	#N/A	#N/A	ENST00000316731.8	CCZ1 vacuolar protein trafficking and biogenesis associated homolog B (S. cerevisiae)	5	1	0	0	1	0	0	0	0	0	gga-miR-206	-0.22	-0.22	0.68	2009
PRKACB	#N/A	#N/A	#N/A	ENST00000370689.2	protein kinase, cAMP-dependent, catalytic, beta	344	1	0	0	1	0	0	0	0	0	gga-miR-1a-3p	-0.22	-0.22	0.68	2007
RAP1B	-0.264164	0.58032	0.606742	ENST00000250559.9	RAP1B, member of RAS oncogene family	3599	1	0	0	1	0	0	0	0	0	gga-miR-1a-3p	-0.22	-0.22	0.66	2007, 2011
HDAC4	-1.04955	-0.159135	-0.293266	ENST00000345617.3	histone deacetylase 4	48	3	0	1	2	0	0	0	0	0	gga-miR-206	-0.22	-0.31	0.97	2007, 2009, 2011
MTSS1	-0.339336	-0.0883679	0.0321901	ENST00000378017.3	metastasis suppressor 1	10	1	0	0	1	1	0	0	1	0	gga-miR-206	-0.21	-0.24	0.66	2007, 2009, 2011
GNAQ	-1.06135	0.627816	0.106882	ENST00000286548.4	guanine nucleotide binding protein (G protein), q polypeptide	47	1	0	1	0	0	0	0	0	1	gga-miR-1a-3p	-0.21	-0.21	0.58
NR4A2	-1.01671	0.310091	0.150011	ENST00000339562.4	nuclear receptor subfamily 4, group A, member 2	1631	1	0	1	0	0	0	0	0	0	gga-miR-206	-0.21	-0.22	0.75	2007, 2009, 2011
HAND2	-0.639909	-0.146729	-0.115056	ENST00000359562.4	heart and neural crest derivatives expressed 2	30	1	0	0	1	0	0	0	0	0	gga-miR-1b-3p	-0.21	-0.21	0.66	2007, 2009, 2011
NR4A3	-0.0597737	0.307477	0.342449	ENST00000330847.1	nuclear receptor subfamily 4, group A, member 3	244	1	0	1	0	0	0	0	0	1	gga-miR-1a-3p	-0.21	-0.22	0.74	2009, 2011
HSP90B1	-0.679508	-0.349085	-0.663269	ENST00000299767.5	heat shock protein 90kDa beta (Grp94), member 1	42	1	0	1	0	0	0	0	0	0	gga-miR-1a-3p	-0.21	-0.48	0.84	2007, 2009, 2011
NAB1	-1.24435	0.535534	0.0387967	ENST00000337386.5	NGFI-A binding protein 1 (EGR1 binding protein 1)	279	1	0	1	0	0	0	0	0	0	gga-miR-1a-3p	-0.21	-0.21	0.58	2009, 2011
SYT1	0.809313	0.100296	-0.125956	ENST00000457153.2	synaptotagmin I	13	2	0	0	2	0	0	0	0	1	gga-miR-1a-3p	-0.21	-0.21	0.89	2007, 2009, 2011
DDX17	-0.210747	-0.352015	-0.310346	ENST00000396821.3	DEAD (Asp-Glu-Ala-Asp) box helicase 17	2204	1	0	1	0	0	0	0	0	0	gga-miR-1a-3p	-0.21	-0.21	0.83	2007, 2009, 2011
CD164	-0.449583	0.149228	-0.227787	ENST00000368961.5	CD164 molecule, sialomucin	2038	1	0	0	1	1	0	0	1	0	gga-miR-1a-3p	-0.21	-0.32	< 0.1	2009
ATF2	-0.762577	0.158222	0.0647211	ENST00000487334.2	activating transcription factor 2	123	1	1	0	0	0	0	0	0	0	gga-miR-1a-3p	-0.2	-0.34	0.84
SLC39A9	-1.04725	-0.0933104	-0.778127	ENST00000031146.4	solute carrier family 39, member 9	824	1	0	0	1	0	0	0	0	0	gga-miR-206	-0.2	-0.28	0.68	2011
ARHGAP21	0.13751	0.00948064	-0.0809875	ENST00000396432.2	Rho GTPase activating protein 21	10	1	0	0	1	0	0	0	0	1	gga-miR-206	-0.2	-0.2	0.67	2007, 2009, 2011
CLOCK	-0.322404	-0.536412	-0.0593737	ENST00000309964.4	clock circadian regulator	86	1	0	1	0	0	0	0	0	0	gga-miR-206	-0.2	-0.25	0.83
FRS2	-1.31871	-0.401745	-0.213796	ENST00000550389.1	fibroblast growth factor receptor substrate 2	176	1	1	0	0	1	0	0	1	0	gga-miR-1a-3p	-0.2	-0.53	0.91	2007, 2009, 2011
MEIS1	0.0736742	0.486324	0.298013	ENST00000444274.2	Meis homeobox 1	533	1	0	1	0	0	0	0	0	0	gga-miR-1a-3p	-0.2	-0.2	ORF	2009, 2011
SULF1	-0.39134	0.51205	0.349877	ENST00000458141.2	sulfatase 1	11	1	1	0	0	0	0	0	0	0	gga-miR-206	-0.2	-0.2	0.52	2009, 2011
ELF1	-0.566831	0.22452	0.283331	ENST00000442101.1	E74-like factor 1 (ets domain transcription factor)	466	1	0	0	1	0	0	0	0	0	gga-miR-1a-3p	-0.2	-0.2	0.68	2007
ARPC1A	-0.511019	0.254255	0.5785	ENST00000262942.5	actin related protein 2/3 complex, subunit 1A, 41kDa	99	1	0	0	1	0	0	0	0	0	gga-miR-1a-3p	-0.19	-0.26	0.59	2007
G3BP2	-0.617395	0.193577	0.33356	ENST00000395719.3	GTPase activating protein (SH3 domain) binding protein 2	4413	1	0	0	1	2	0	0	2	2	gga-miR-1a-3p	-0.19	-0.21	0.66	2009, 2011
KAT6B	-0.873709	-0.362316	-0.296993	ENST00000287239.4	K(lysine) acetyltransferase 6B	266	1	0	0	1	0	0	0	0	0	gga-miR-1a-3p	-0.19	-0.19	0.66	2007
SEMA6D	0.9633	-0.045551	-0.042003	ENST00000355997.3	sema domain, transmembrane domain (TM), and cytoplasmic domain, (semaphorin) 6D	179	1	1	0	0	0	0	0	0	0	gga-miR-206	-0.19	-0.23	0.76	2007, 2009, 2011
DLG2	#N/A	#N/A	#N/A	ENST00000398309.2	discs, large homolog 2 (Drosophila)	15	1	0	0	1	1	0	1	0	0	gga-miR-206	-0.19	-0.19	0.65	2007, 2009, 2011
TTC7B	-0.688209	-0.345957	-0.354666	ENST00000328459.6	tetratricopeptide repeat domain 7B	20	1	0	1	0	0	0	0	0	0	gga-miR-1a-3p	-0.19	-0.3	0.78	2007, 2009, 2011
SPEG	#N/A	#N/A	#N/A	ENST00000312358.7	SPEG complex locus	179	1	1	0	0	0	0	0	0	0	gga-miR-206	-0.18	-0.18	0.9
C20orf112	#N/A	#N/A	#N/A	ENST00000359676.5	chromosome 20 open reading frame 112	148	1	1	0	0	0	0	0	0	0	gga-miR-1b-3p	-0.18	-0.29	0.87	2007, 2009, 2011
NBEA	-0.488019	-0.306956	-0.246972	ENST00000379939.2	neurobeachin	5	1	1	0	0	0	0	0	0	0	gga-miR-1a-3p	-0.18	-0.18	0.69	2009, 2011
TRPS1	-0.704006	-0.295627	0.0244561	ENST00000395715.3	trichorhinophalangeal syndrome I	94	1	0	0	1	0	0	0	0	2	gga-miR-206	-0.18	-0.21	0.67	2007, 2009, 2011
CAMK4	-0.0532755	0.0403991	0.11285	ENST00000282356.4	calcium/calmodulin-dependent protein kinase IV	73	1	1	0	0	0	0	0	0	0	gga-miR-1a-3p	-0.18	-0.48	0.67	2009
ATG3	0.233661	-0.289267	-0.424712	ENST00000402314.2	autophagy related 3	177	1	0	0	1	0	0	0	0	0	gga-miR-1a-3p	-0.18	-0.18	ORF
RNF111	-0.188016	-0.0784098	0.0923656	ENST00000348370.4	ring finger protein 111	395	1	0	1	0	0	0	0	0	0	gga-miR-1a-3p	-0.18	-0.18	0.76	2009, 2011
ZNF516	-1.23687	-0.377922	-1.32608	ENST00000443185.2	zinc finger protein 516	311	1	1	0	0	0	0	0	0	0	gga-miR-1a-3p	-0.18	-0.2	0.26	2009, 2011
NPAS3	-1.19427	-0.105622	0.243201	ENST00000346562.2	neuronal PAS domain protein 3	9	1	0	1	0	0	0	0	0	2	gga-miR-206	-0.17	-0.17	0.74	2011
ZNF217	#N/A	#N/A	#N/A	ENST00000371471.2	zinc finger protein 217	668	1	0	0	1	0	0	0	0	1	gga-miR-1a-3p	-0.17	-0.18	0.6	2007, 2009, 2011
SLC25A25	-0.20314	0.202579	0.670856	ENST00000373069.5	solute carrier family 25 (mitochondrial carrier; phosphate carrier), member 25	3454	1	0	0	1	0	0	0	0	0	gga-miR-206	-0.17	-0.18	0.68	2007, 2009
MAP3K1	-0.879593	0.205215	0.0115074	ENST00000399503.3	mitogen-activated protein kinase kinase kinase 1, E3 ubiquitin protein ligase	137	1	0	1	0	0	0	0	0	0	gga-miR-1a-3p	-0.17	-0.17	0.7	2009, 2011
MARCKS	0.359967	0.0951677	-0.118653	ENST00000368635.4	myristoylated alanine-rich protein kinase C substrate	188	1	0	0	1	0	0	0	0	0	gga-miR-1a-3p	-0.17	-0.18	0.68
GLCE	-0.497675	0.0977409	-0.500404	ENST00000559420.2	glucuronic acid epimerase	25	1	0	0	1	0	0	0	0	0	gga-miR-1a-3p	-0.17	-0.17	0.63	2009, 2011
ZNF827	-1.0337	-0.822284	-0.700743	ENST00000379448.4	zinc finger protein 827	17	1	1	0	0	0	0	0	0	0	gga-miR-206	-0.17	-0.17	0.83	2007, 2009, 2011
ATXN7L1	-0.239732	-0.415302	0.272237	ENST00000419735.3	ataxin 7-like 1	67	1	0	0	1	1	1	0	0	0	gga-miR-1a-3p	-0.17	-0.17	0.65
FNDC3A	0.226224	0.691087	0.357607	ENST00000492622.2	fibronectin type III domain containing 3A	122	1	0	1	0	0	0	0	0	0	gga-miR-1a-3p	-0.17	-0.35	0.77	2007, 2009, 2011
CCND1	0.370891	-0.402733	-0.14927	ENST00000227507.2	cyclin D1	4687	1	0	0	1	0	0	0	0	0	gga-miR-1a-3p	-0.16	-0.17	0.65	2007, 2009, 2011
RAPGEF2	-0.205318	0.244936	0.239899	ENST00000264431.4	Rap guanine nucleotide exchange factor (GEF) 2	484	1	0	0	1	0	0	0	0	0	gga-miR-206	-0.16	-0.16	0.65	2009, 2011
AKAP13	#N/A	#N/A	#N/A	ENST00000394518.2	A kinase (PRKA) anchor protein 13	53	1	0	1	0	0	0	0	0	0	gga-miR-206	-0.16	-0.19	0.84	2009, 2011
LCOR	-0.512094	-0.452116	-0.10913	ENST00000371103.3	ligand dependent nuclear receptor corepressor	94	2	0	2	0	1	0	0	1	0	gga-miR-1a-3p	-0.16	-0.21	0.93	2011
ZMYND8	-0.50987	-0.572888	-0.745073	ENST00000311275.7	zinc finger, MYND-type containing 8	235	1	0	0	1	0	0	0	0	0	gga-miR-1a-3p	-0.16	-0.16	0.64
CREB5	-0.517482	-0.213551	1.05345	ENST00000357727.2	cAMP responsive element binding protein 5	54	1	1	0	0	0	0	0	0	0	gga-miR-1a-3p	-0.16	-0.28	0.72	2007, 2009, 2011
ABCA1	-1.43394	0.699772	1.14073	ENST00000374736.3	ATP-binding cassette, sub-family A (ABC1), member 1	184	1	0	0	1	0	0	0	0	0	gga-miR-206	-0.16	-0.17	0.68	2009, 2011
SFMBT2	0.427742	0.0805391	0.800145	ENST00000361972.4	Scm-like with four mbt domains 2	107	1	0	0	1	0	0	0	0	0	gga-miR-1a-3p	-0.16	-0.16	0.68	2011
COL4A3BP	#N/A	#N/A	#N/A	ENST00000380494.5	collagen, type IV, alpha 3 (Goodpasture antigen) binding protein	134	1	0	0	1	1	0	1	0	0	gga-miR-1a-3p	-0.16	-0.16	0.62
MPP7	-1.0668	0.179824	-0.0951846	ENST00000375732.1	membrane protein, palmitoylated 7 (MAGUK p55 subfamily member 7)	50	1	1	0	0	0	0	0	0	0	gga-miR-1a-3p	-0.16	-0.51	0.95	2007, 2009, 2011
SEC62	-0.255524	0.315175	0.271762	ENST00000337002.4	SEC62 homolog (S. cerevisiae)	746	1	1	0	0	0	0	0	0	1	gga-miR-1a-3p	-0.16	-0.51	0.98	2007, 2009, 2011
UNC50	0.461782	0.40995	0.510742	ENST00000357765.2	unc-50 homolog (C. elegans)	163	1	0	1	0	0	0	0	0	0	gga-miR-1a-3p	-0.16	-0.44	0.51	2009, 2011
VEZF1	-0.5632	0.1228	-0.0961523	ENST00000584396.1	vascular endothelial zinc finger 1	209	1	0	1	0	0	0	0	0	1	gga-miR-1a-3p	-0.16	-0.16	0.79	2007, 2009, 2011
PTPN4	-0.421577	-0.0794194	0.102099	ENST00000263708.2	protein tyrosine phosphatase, non-receptor type 4 (megakaryocyte)	215	1	0	1	0	0	0	0	0	1	gga-miR-1a-3p	-0.16	-0.21	0.83
TNPO1	-0.883401	-0.0678677	-0.0283278	ENST00000337273.5	transportin 1	2041	1	1	0	0	1	0	0	1	0	gga-miR-1a-3p	-0.16	-0.37	0.82	2007, 2009, 2011
MCTP1	0	0	-0.084365	ENST00000515393.1	multiple C2 domains, transmembrane 1	81	1	0	0	1	0	0	0	0	0	gga-miR-1a-3p	-0.15	-0.17	0.68	2011
HMGN5	#N/A	#N/A	#N/A	ENST00000358130.2	high mobility group nucleosome binding domain 5	46	1	1	0	0	0	0	0	0	0	gga-miR-1a-3p	-0.15	-0.55	0.32
WASL	-0.340948	0.245543	0.102785	ENST00000223023.4	Wiskott-Aldrich syndrome-like	230	1	0	0	1	0	0	0	0	0	gga-miR-1a-3p	-0.15	-0.15	0.65	2011
AGO2	-0.109752	-0.0807757	0.210093	ENST00000220592.5	argonaute RISC catalytic component 2	350	1	0	1	0	1	0	1	0	1	gga-miR-1a-3p	-0.15	-1.55	0.84
STAG2	-0.40258	0.153254	-0.015497	ENST00000371160.1	stromal antigen 2	216	1	0	0	1	0	0	0	0	0	gga-miR-1a-3p	-0.15	-0.17	0.66	2007, 2011
EML4	-0.13928	0.242728	-0.623517	ENST00000318522.5	echinoderm microtubule associated protein like 4	62	1	0	0	1	0	0	0	0	2	gga-miR-1a-3p	-0.14	-0.42	0.66	2007, 2009, 2011
NRCAM	0.0224493	-0.0363739	-0.116889	ENST00000379028.3	neuronal cell adhesion molecule	152	1	0	0	1	0	0	0	0	0	gga-miR-1a-3p	-0.14	-0.14	0.63	2011
HIPK3	0.197835	0.14898	0.305696	ENST00000303296.4	homeodomain interacting protein kinase 3	933	1	0	1	0	0	0	0	0	0	gga-miR-1a-3p	-0.14	-0.14	0.79
PPP2R2D	-0.0960879	0.101473	0.160649	ENST00000422256.2	protein phosphatase 2, regulatory subunit B, delta	169	1	0	1	0	0	0	0	0	0	gga-miR-1a-3p	-0.14	-0.25	0.46
EIF4E3	-0.688676	0.223114	1.37949	ENST00000425534.3	eukaryotic translation initiation factor 4E family member 3	475	1	0	1	0	0	0	0	0	1	gga-miR-1a-3p	-0.14	-0.46	0.82	2009, 2011
THRB	-1.62044	-0.300763	-0.696972	ENST00000396671.2	thyroid hormone receptor, beta	55	1	0	0	1	0	0	0	0	1	gga-miR-1a-3p	-0.14	-0.17	0.68	2007, 2009, 2011
KCND3	0.0994119	0.0185331	-0.0971438	ENST00000369697.1	potassium voltage-gated channel, Shal-related subfamily, member 3	23	1	0	0	1	0	0	0	0	0	gga-miR-1a-3p	-0.14	-0.14	0.68
SYNCRIP	-0.314474	-0.0987522	-0.587548	ENST00000355238.6	synaptotagmin binding, cytoplasmic RNA interacting protein	4864	1	0	0	1	0	0	0	0	2	gga-miR-1a-3p	-0.14	-0.15	0.67	2011
KPNB1	-0.0457625	-0.243727	-0.834211	ENST00000290158.4	karyopherin (importin) beta 1	465	1	0	1	0	0	0	0	0	2	gga-miR-1a-3p	-0.13	-0.22	0.62
CREM	-0.278469	0.0907933	-0.248109	ENST00000333809.8	cAMP responsive element modulator	882	1	0	1	0	0	0	0	0	0	gga-miR-1a-3p	-0.13	-0.45	0.75	2007, 2009, 2011
CTBP2	-0.249666	0.27711	-0.0744623	ENST00000337195.5	C-terminal binding protein 2	16	1	0	1	0	0	0	0	0	1	gga-miR-206	-0.13	-0.2	0.84	2009, 2011
RORA	0.646241	-0.110539	-0.197013	ENST00000335670.6	RAR-related orphan receptor A	102	1	1	0	0	0	0	0	0	1	gga-miR-206	-0.13	-0.15	0.79	2011
RNF44	-0.385329	0.11854	-0.0359367	ENST00000274811.4	ring finger protein 44	1623	1	0	0	1	0	0	0	0	0	gga-miR-1a-3p	-0.13	-0.13	0.68	2009, 2011
ZFHX4	-1.13201	-0.788957	-0.355687	ENST00000521891.2	zinc finger homeobox 4	194	1	0	0	1	0	0	0	0	0	gga-miR-1a-3p	-0.12	-0.13	0.67	2007, 2009, 2011
KDELR2	-0.776989	0.325599	0.618332	ENST00000258739.4	KDEL (Lys-Asp-Glu-Leu) endoplasmic reticulum protein retention receptor 2	5077	1	0	0	1	0	0	0	0	0	gga-miR-1a-3p	-0.12	-0.29	0.68	2009, 2011
ANKIB1	-1.41757	-0.0792175	-0.0898603	ENST00000265742.3	ankyrin repeat and IBR domain containing 1	127	1	0	1	0	1	0	1	0	0	gga-miR-206	-0.12	-0.36	0.79	2009, 2011
SLC25A36	-0.230292	0.00528698	0.308456	ENST00000446041.2	solute carrier family 25 (pyrimidine nucleotide carrier ), member 36	264	1	0	1	0	0	0	0	0	0	gga-miR-1a-3p	-0.12	-0.38	0.78	2009
AP1G1	-0.312419	0.275605	0.38145	ENST00000299980.4	adaptor-related protein complex 1, gamma 1 subunit	436	1	0	1	0	0	0	0	0	0	gga-miR-206	-0.12	-0.12	0.45
ASXL3	0.271629	-0.0474556	-0.969762	ENST00000269197.5	additional sex combs like 3 (Drosophila)	65	1	0	1	0	1	0	0	1	0	gga-miR-1a-3p	-0.12	-0.12	0.3
SLC38A2	-0.177772	-0.293067	-0.43053	ENST00000256689.5	solute carrier family 38, member 2	696	1	0	0	1	0	0	0	0	0	gga-miR-1a-3p	-0.12	-0.12	0.66	2007, 2011
CRIM1	-0.987538	0.397451	-0.253808	ENST00000280527.2	cysteine rich transmembrane BMP regulator 1 (chordin-like)	4842	1	0	0	1	0	0	0	0	2	gga-miR-206	-0.12	-0.12	0.66	2007, 2009, 2011
GPR158	-0.483616	-0.0819289	0.405375	ENST00000376351.3	G protein-coupled receptor 158	5	1	0	0	1	0	0	0	0	0	gga-miR-1a-3p	-0.12	-0.12	0.67	2007, 2009, 2011
RBMXL1	-0.0338248	-0.41071	-0.722966	ENST00000321792.5	RNA binding motif protein, X-linked-like 1	46	1	0	0	1	0	0	0	0	0	gga-miR-1a-3p	-0.11	-0.2	0.62
AKAP11	-0.977869	-0.29844	-0.290555	ENST00000025301.2	A kinase (PRKA) anchor protein 11	71	1	0	1	0	0	0	0	0	1	gga-miR-206	-0.11	-0.28	0.83	2007, 2009, 2011
NAMPT	#N/A	#N/A	#N/A	ENST00000222553.3	nicotinamide phosphoribosyltransferase	375	1	0	1	0	0	0	0	0	0	gga-miR-1a-3p	-0.11	-0.28	0.58	2007, 2009, 2011
CBL	-0.864524	0.0517809	-0.376031	ENST00000264033.4	Cbl proto-oncogene, E3 ubiquitin protein ligase	309	1	0	1	0	0	0	0	0	0	gga-miR-1a-3p	-0.11	-0.11	0.84	2011
GPR85	#N/A	#N/A	#N/A	ENST00000297146.3	G protein-coupled receptor 85	21	1	0	0	1	0	0	0	0	0	gga-miR-1a-3p	-0.11	-0.11	0.62	2007, 2009, 2011
GNB4	-1.30577	-0.179719	-0.686162	ENST00000232564.3	guanine nucleotide binding protein (G protein), beta polypeptide 4	343	1	1	0	0	0	0	0	0	0	gga-miR-1a-3p	-0.11	-0.38	0.17	2009, 2011
MAGI2	-0.443227	0.446232	0.639558	ENST00000419488.1	membrane associated guanylate kinase, WW and PDZ domain containing 2	43	1	0	0	1	0	0	0	0	1	gga-miR-1a-3p	-0.11	-0.12	0.63	2007, 2009, 2011
SNAP25	0	-0.152696	0.0993503	ENST00000254976.2	synaptosomal-associated protein, 25kDa	54	1	1	0	0	0	0	0	0	1	gga-miR-1a-3p	-0.11	-0.44	0.98	2007, 2009, 2011
STK39	-1.37698	-0.398739	-1.70294	ENST00000355999.4	serine threonine kinase 39	266	1	0	0	1	0	0	0	0	0	gga-miR-1a-3p	-0.1	-0.14	0.62	2007, 2009, 2011
YES1	-0.839878	0.401795	-0.256606	ENST00000577961.1	v-yes-1 Yamaguchi sarcoma viral oncogene homolog 1	168	1	0	0	1	0	0	0	0	0	gga-miR-1a-3p	-0.1	-0.11	0.67	2007, 2009, 2011
DDX3Y	#N/A	#N/A	#N/A	ENST00000336079.3	DEAD (Asp-Glu-Ala-Asp) box helicase 3, Y-linked	5	1	0	0	1	0	0	0	0	0	gga-miR-1a-3p	-0.1	-0.1	0.66
MAB21L1	0.185944	0.100455	-0.0668796	ENST00000379919.4	mab-21-like 1 (C. elegans)	25	1	1	0	0	0	0	0	0	0	gga-miR-1a-3p	-0.1	-0.58	0.81	2007, 2009, 2011
ROR1	-0.736511	-0.309475	-0.725791	ENST00000371079.1	receptor tyrosine kinase-like orphan receptor 1	80	1	0	0	1	0	0	0	0	0	gga-miR-1a-3p	-0.1	-0.1	0.68
RSF1	-0.428712	-0.0504959	-0.0443848	ENST00000308488.6	remodeling and spacing factor 1	216	1	0	0	1	0	0	0	0	1	gga-miR-1a-3p	-0.1	-0.1	0.68
ARHGEF3	-0.505239	-0.0974184	0.225715	ENST00000296315.3	Rho guanine nucleotide exchange factor (GEF) 3	359	1	0	0	1	0	0	0	0	0	gga-miR-1a-3p	-0.1	-0.1	0.61	2009, 2011
ASH1L	-0.408046	-0.0727337	-0.157932	ENST00000368346.3	ash1 (absent, small, or homeotic)-like (Drosophila)	56	1	0	0	1	0	0	0	0	0	gga-miR-1a-3p	-0.1	-0.1	0.63	2007, 2009
EFNB2	-0.509024	1.50627	0.853201	ENST00000245323.4	ephrin-B2	25	1	1	0	0	0	0	0	0	1	gga-miR-1a-3p	-0.09	-0.35	0.79	2007, 2009, 2011
TEX2	-1.00015	-0.0254147	-0.243531	ENST00000258991.3	testis expressed 2	127	1	0	0	1	0	0	0	0	1	gga-miR-1a-3p	-0.09	-0.21	0.6	2007, 2011
GDAP1L1	1.40482	0.705873	1.57351	ENST00000342560.5	ganglioside induced differentiation associated protein 1-like 1	28	1	1	0	0	0	0	0	0	0	gga-miR-1a-3p	-0.09	-0.58	0.87	2007, 2009, 2011
FAM126A	-0.470126	-0.174305	-0.557598	ENST00000409923.1	family with sequence similarity 126, member A	241	1	0	1	0	0	0	0	0	0	gga-miR-206	-0.09	-0.39	0.83	2011
KAT6A	-0.286981	0.234238	0.237686	ENST00000265713.2	K(lysine) acetyltransferase 6A	21	1	0	0	1	0	0	0	0	1	gga-miR-1a-3p	-0.09	-0.15	0.66	2011
PLAG1	0.134491	0.06688	0.947733	ENST00000316981.3	pleiomorphic adenoma gene 1	58	1	0	0	1	0	0	0	0	0	gga-miR-206	-0.09	-0.1	0.66	2007, 2009, 2011
PDCD4	0.259417	0.867028	0.884086	ENST00000280154.7	programmed cell death 4 (neoplastic transformation inhibitor)	612	1	0	0	1	0	0	0	0	0	gga-miR-1a-3p	-0.08	-0.2	0.68	2007, 2009, 2011
PTPRD	-0.286136	-0.305719	0.941856	ENST00000381196.4	protein tyrosine phosphatase, receptor type, D	101	1	0	0	1	1	0	0	1	1	gga-miR-1a-3p	-0.08	-0.16	0.65	2007, 2011
TCF7L2	0.301109	0.227587	0.829761	ENST00000355717.4	transcription factor 7-like 2 (T-cell specific, HMG-box)	650	1	0	1	0	0	0	0	0	0	gga-miR-1a-3p	-0.08	-0.08	ORF
PAX6	0.0803898	0	#N/A	ENST00000419022.1	paired box 6	191	1	0	1	0	1	0	0	1	1	gga-miR-1a-3p	-0.08	-0.29	0.77	2011
MGAT4A	-0.901231	0.462754	0.207597	ENST00000264968.3	mannosyl (alpha-1,3-)-glycoprotein beta-1,4-N-acetylglucosaminyltransferase, isozyme A	223	1	0	1	0	0	0	0	0	0	gga-miR-1a-3p	-0.08	-0.36	0.81	2009, 2011
FOXP1	-0.826032	0.0830178	-0.242905	ENST00000318789.4	forkhead box P1	264	2	0	0	2	1	1	0	0	2	gga-miR-1a-3p	-0.08	-0.33	0.87	2007, 2009, 2011
ANKRD10	0.489146	-0.381865	0.314892	ENST00000375758.5	ankyrin repeat domain 10	37	1	0	0	1	0	0	0	0	0	gga-miR-1a-3p	-0.08	-0.08	ORF
YWHAB	-0.167864	0.107298	-0.198739	ENST00000353703.4	tyrosine 3-monooxygenase/tryptophan 5-monooxygenase activation protein, beta polypeptide	272	1	1	0	0	1	0	0	1	1	gga-miR-1a-3p	-0.07	-0.41	0.73	2009, 2011
SGIP1	0.0896146	-0.050429	#N/A	ENST00000371036.3	SH3-domain GRB2-like (endophilin) interacting protein 1	180	1	0	0	1	1	0	0	1	0	gga-miR-1a-3p	-0.07	-0.26	0.68	2009, 2011
SMG7	-0.865858	0.1921	-0.209968	ENST00000367537.3	SMG7 nonsense mediated mRNA decay factor	305	1	1	0	0	0	0	0	0	0	gga-miR-1a-3p	-0.07	-0.07	0.65	2009, 2011
SOX6	-0.194516	-0.267538	0.128121	ENST00000316399.6	SRY (sex determining region Y)-box 6	22	1	0	0	1	0	0	0	0	0	gga-miR-1a-3p	-0.07	-0.19	0.67	2007, 2009, 2011
TOMM70A	#N/A	#N/A	#N/A	ENST00000284320.5	translocase of outer mitochondrial membrane 70 homolog A (S. cerevisiae)	639	1	0	0	1	0	0	0	0	1	gga-miR-1a-3p	-0.06	-0.23	0.68	2009, 2011
FBXO33	-0.844227	0.389948	-0.115878	ENST00000298097.7	F-box protein 33	306	1	1	0	0	0	0	0	0	0	gga-miR-1a-3p	-0.06	-0.48	0.83	2007, 2009, 2011
ATP6V1B2	-0.20924	0.291515	0.61918	ENST00000276390.2	ATPase, H+ transporting, lysosomal 56/58kDa, V1 subunit B2	97	1	0	0	1	0	0	0	0	0	gga-miR-206	-0.06	-0.2	0.68	2007, 2009, 2011
GPR125	#N/A	#N/A	#N/A	ENST00000334304.5	G protein-coupled receptor 125	1042	1	0	1	0	0	0	0	0	0	gga-miR-1a-3p	-0.06	-0.37	0.84	2007, 2009, 2011
PPP2R5A	0.182856	0.71863	0.497419	ENST00000261461.2	protein phosphatase 2, regulatory subunit B', alpha	13	1	0	0	1	0	0	0	0	0	gga-miR-1a-3p	-0.06	-0.15	0.65	2007, 2011
SLC5A3	#N/A	#N/A	#N/A	ENST00000608209.1	sodium/myo-inositol cotransporter	24	1	0	1	0	0	0	0	0	0	gga-miR-1a-3p	-0.06	-0.29	0.79	2011
ATXN2	-0.440706	-0.0237813	-0.229083	ENST00000550104.1	ataxin 2	7	1	0	0	1	0	0	0	0	0	gga-miR-206	-0.05	-0.05	ORF
BDNF	-1.79426	-0.976227	-1.62935	ENST00000439476.2	brain-derived neurotrophic factor	2696	2	0	2	0	0	0	0	0	0	gga-miR-1a-3p	-0.05	-0.62	0.97	2007, 2009, 2011
CCDC85C	-0.750401	0.332289	0.504537	ENST00000380243.4	coiled-coil domain containing 85C	86	1	1	0	0	0	0	0	0	0	gga-miR-1a-3p	-0.05	-0.57	0.28	2011
VMP1	0.0636738	0.327166	0.230683	ENST00000262291.4	vacuole membrane protein 1	2505	1	0	0	1	0	0	0	0	0	gga-miR-1a-3p	-0.05	-0.23	0.68	2009
MON2	-0.489746	0.155166	0.292668	ENST00000546600.1	MON2 homolog (S. cerevisiae)	784	1	1	0	0	0	0	0	0	0	gga-miR-1a-3p	-0.05	-0.55	0.98	2007, 2009, 2011
HECW1	-0.0967483	-0.0107856	0.0447237	ENST00000395891.2	HECT, C2 and WW domain containing E3 ubiquitin protein ligase 1	11	1	0	0	1	0	0	0	0	0	gga-miR-1a-3p	-0.05	-0.1	0.68
TIMP3	-2.22389	0.116926	-0.179105	ENST00000266085.6	TIMP metallopeptidase inhibitor 3	7421	2	0	1	1	0	0	0	0	0	gga-miR-206	-0.04	-0.46	0.95	2007, 2009, 2011
CBX8	-0.0169746	-0.131661	0.523606	ENST00000269385.4	chromobox homolog 8	474	1	0	1	0	0	0	0	0	1	gga-miR-1a-3p	-0.04	-0.38	0.84
BICD1	#N/A	#N/A	#N/A	ENST00000548411.1	bicaudal D homolog 1 (Drosophila)	205	1	1	0	0	0	0	0	0	0	gga-miR-206	-0.04	-0.04	ORF
CTNND2	#N/A	#N/A	#N/A	ENST00000304623.8	catenin (cadherin-associated protein), delta 2	25	1	0	0	1	0	0	0	0	0	gga-miR-1a-3p	-0.04	-0.21	0.65	2007, 2011
PDE7A	-0.343359	0.0004119	-0.170576	ENST00000401827.3	phosphodiesterase 7A	84	1	1	0	0	0	0	0	0	0	gga-miR-1a-3p	-0.04	-0.51	0.98	2011
RSBN1L	-0.613035	0.0839218	-0.0250693	ENST00000334955.8	round spermatid basic protein 1-like	640	1	0	1	0	0	0	0	0	0	gga-miR-1a-3p	-0.04	-0.36	0.84	2007, 2009, 2011
FNDC3B	-1.23304	-0.0500755	-0.463207	ENST00000336824.4	fibronectin type III domain containing 3B	509	1	1	0	0	0	0	0	0	1	gga-miR-1a-3p	-0.04	-0.41	0.83	2007, 2009, 2011
G3BP1	-0.473553	0.131519	-0.338596	ENST00000394123.3	GTPase activating protein (SH3 domain) binding protein 1	688	1	0	0	1	0	0	0	0	0	gga-miR-1a-3p	-0.03	-0.22	0.63
VGLL4	-1.00328	0.38944	0.594299	ENST00000273038.3	vestigial like 4 (Drosophila)	37	1	0	1	0	0	0	0	0	0	gga-miR-1a-3p	-0.03	-0.26	0.78	2007, 2009, 2011
DONSON	0.340675	0.0408682	-0.105544	ENST00000453626.1	downstream neighbor of SON	103	1	1	0	0	0	0	0	0	0	gga-miR-1a-3p	-0.03	-0.47	0.87
DDX3X	-0.75368	-0.422908	-0.833864	ENST00000399959.2	DEAD (Asp-Glu-Ala-Asp) box helicase 3, X-linked	965	1	0	0	1	0	0	0	0	0	gga-miR-1a-3p	-0.03	-0.12	0.67	2007, 2009, 2011
GCLC	-0.549002	-0.114121	-0.718801	ENST00000229416.6	glutamate-cysteine ligase, catalytic subunit	1001	1	0	0	1	0	0	0	0	0	gga-miR-1a-3p	-0.03	-0.24	0.68	2007, 2009, 2011
ZNF236	0.40788	0.367758	0.958912	ENST00000253159.8	zinc finger protein 236	60	1	0	0	1	1	0	0	1	0	gga-miR-1a-3p	-0.03	-0.16	0.68
BMPR1B	0.205088	0.021745	0.0923136	ENST00000515059.1	bone morphogenetic protein receptor, type IB	44	1	0	1	0	0	0	0	0	0	gga-miR-1a-3p	-0.03	-0.27	0.68	2009, 2011
EPC1	-0.0608764	-0.108376	-0.148251	ENST00000319778.6	enhancer of polycomb homolog 1 (Drosophila)	102	1	0	0	1	0	0	0	0	0	gga-miR-1a-3p	-0.03	-0.18	0.67
TWF1	-1.00683	-0.581243	-0.630773	ENST00000552521.1	twinfilin actin-binding protein 1	72	1	0	0	1	0	0	0	0	0	gga-miR-1a-3p	-0.03	-0.33	0.67	2011
HOXA3	-0.588392	-0.926963	0.193635	ENST00000396352.4	homeobox A3	57	1	0	1	0	0	0	0	0	0	gga-miR-1a-3p	-0.03	-0.33	0.84	2009, 2011
MAML2	0.176278	0.133368	0.237642	ENST00000524717.1	mastermind-like 2 (Drosophila)	104	1	1	0	0	0	0	0	0	0	gga-miR-1a-3p	-0.03	-0.35	0.44
PDHA1	#N/A	#N/A	#N/A	ENST00000379806.5	pyruvate dehydrogenase (lipoamide) alpha 1	4824	1	0	0	1	0	0	0	0	0	gga-miR-1a-3p	-0.02	-0.09	ORF
SUZ12	#N/A	#N/A	#N/A	ENST00000322652.5	SUZ12 polycomb repressive complex 2 subunit	104	1	0	0	1	0	0	0	0	0	gga-miR-1a-3p	-0.02	-0.14	0.63
PDCD10	0.198652	0.234123	0.39055	ENST00000392750.2	programmed cell death 10	638	1	0	1	0	0	0	0	0	0	gga-miR-1a-3p	-0.02	-0.45	0.78	2007, 2009, 2011
DICER1	-0.367214	-0.246243	0.000119448	ENST00000541352.1	dicer 1, ribonuclease type III	25	1	0	1	0	0	0	0	0	1	gga-miR-1a-3p	-0.02	-0.18	0.53	2011
TPM3	-0.0210749	-0.120293	-0.247896	ENST00000368531.2	tropomyosin 3	669	1	1	0	0	0	0	0	0	0	gga-miR-1a-3p	-0.02	-0.66	0.91	2011
EPB41L4B	#N/A	#N/A	#N/A	ENST00000374557.4	erythrocyte membrane protein band 4.1 like 4B	135	1	0	0	1	0	0	0	0	0	gga-miR-1a-3p	-0.02	-0.24	0.68	2011
CALM1	-0.386821	-0.0589568	-0.0752755	ENST00000356978.4	calmodulin 1 (phosphorylase kinase, delta)	4046	1	0	0	1	0	0	0	0	0	gga-miR-1a-3p	-0.02	-0.17	0.68	2007, 2009, 2011
SEC63	-0.292322	0.276641	0.0844442	ENST00000369002.4	SEC63 homolog (S. cerevisiae)	3181	1	1	0	0	0	0	0	0	0	gga-miR-1a-3p	-0.02	-0.31	0.95	2007, 2009, 2011
ZMYND11	-0.178125	0.221746	0.422742	ENST00000381591.1	zinc finger, MYND-type containing 11	43	1	0	0	1	0	0	0	0	0	gga-miR-1b-3p	-0.02	-0.12	0.67	2007, 2009, 2011
DSE	#N/A	#N/A	#N/A	ENST00000452085.3	dermatan sulfate epimerase	975	1	1	0	0	0	0	0	0	0	gga-miR-1a-3p	-0.01	-0.49	< 0.1
SP2	-0.0519084	0.0368408	0.171424	ENST00000376741.4	Sp2 transcription factor	779	1	0	1	0	0	0	0	0	0	gga-miR-1a-3p	-0.01	-0.33	0.84
NFAT5	-0.921092	-0.339716	-0.53564	ENST00000354436.2	nuclear factor of activated T-cells 5, tonicity-responsive	128	1	0	0	1	0	0	0	0	0	gga-miR-1a-3p	-0.01	-0.03	0.68	2007, 2009, 2011
SNX2	0.127605	0.118061	-0.10104	ENST00000379516.2	sorting nexin 2	397	1	0	1	0	0	0	0	0	0	gga-miR-206	-0.01	-0.46	0.84	2007, 2009, 2011
VAMP4	0.454699	0.2224	0.553372	ENST00000236192.7	vesicle-associated membrane protein 4	282	1	1	0	0	0	0	0	0	0	gga-miR-1a-3p	-0.01	-0.71	0.95	2007, 2009, 2011
HIVEP2	-0.836393	0.0693235	-0.389227	ENST00000367604.1	human immunodeficiency virus type I enhancer binding protein 2	137	1	1	0	0	0	0	0	0	0	gga-miR-1a-3p	-0.01	-0.03	0.37	2007, 2009, 2011
NRP1	-1.58467	-0.213706	0.0911574	ENST00000374875.1	neuropilin 1	586	1	1	0	0	0	0	0	0	0	gga-miR-1a-3p	-0.01	-0.43	0.84	2007, 2009, 2011
ALX1	0	0	#N/A	ENST00000316824.3	ALX homeobox 1	37	1	1	0	0	0	0	0	0	0	gga-miR-1a-3p	-0.01	-0.22	0.96
TGIF1	0.693503	1.1746	1.43039	ENST00000330513.5	TGFB-induced factor homeobox 1	354	1	0	0	1	0	0	0	0	1	gga-miR-1b-3p	-0.01	-0.29	0.64	2007
ZADH2	0.15474	-0.109654	-0.373209	ENST00000322342.3	zinc binding alcohol dehydrogenase domain containing 2	207	1	1	0	0	0	0	0	0	0	gga-miR-1a-3p	-0.01	-0.3	0.74	2011
ERBB2IP	#N/A	#N/A	#N/A	ENST00000284037.5	erbb2 interacting protein	177	1	1	0	0	0	0	0	0	0	gga-miR-1a-3p	-0.01	-0.25	0.21
USP33	0.0293358	0.185329	0.22469	ENST00000370794.3	ubiquitin specific peptidase 33	287	1	0	1	0	0	0	0	0	0	gga-miR-1a-3p	-0.01	-0.41	0.82	2007, 2009, 2011
ZNF281	#N/A	#N/A	#N/A	ENST00000294740.3	zinc finger protein 281	595	1	1	0	0	0	0	0	0	0	gga-miR-1a-3p	-0.01	-0.37	0.81
ARFIP1	-0.453648	0.0963845	-0.0796374	ENST00000451320.2	ADP-ribosylation factor interacting protein 1	275	1	0	1	0	0	0	0	0	1	gga-miR-1a-3p	-0.01	-0.32	0.47	2011
DNMT3A	0.35902	-0.143856	0.094223	ENST00000380746.4	DNA (cytosine-5-)-methyltransferase 3 alpha	221	1	0	1	0	0	0	0	0	0	gga-miR-1a-3p	-0.01	-0.02	0.84
SLC30A9	-0.485809	-0.0750652	-0.164942	ENST00000264451.7	solute carrier family 30 (zinc transporter), member 9	396	1	1	0	0	0	0	0	0	0	gga-miR-1a-3p	0	-0.37	0.88
ARID2	-0.0945387	0.284743	0.368305	ENST00000457135.1	AT rich interactive domain 2 (ARID, RFX-like)	891	1	0	1	0	0	0	0	0	0	gga-miR-1a-3p	0	-0.3	0.78	2007, 2009, 2011
CASK	-0.607812	-0.0449425	-0.545793	ENST00000421587.2	calcium/calmodulin-dependent serine protein kinase (MAGUK family)	892	1	0	1	0	0	0	0	0	0	gga-miR-1a-3p	0	-0.24	0.79	2011
MYLK	-2.25216	-0.719332	-0.359421	ENST00000360772.3	myosin light chain kinase	2964	1	0	0	1	0	0	0	0	0	gga-miR-1a-3p	0	-0.17	0.68	2007, 2009, 2011
GTF2B	0.192099	0.235344	0.259092	ENST00000370500.5	general transcription factor IIB	1311	1	1	0	0	0	0	0	0	0	gga-miR-1a-3p	0	-0.45	0.85	2007, 2009, 2011
EIF4E	-0.0544057	0.344568	0.223732	ENST00000450253.2	eukaryotic translation initiation factor 4E	876	1	0	1	0	0	0	0	0	0	gga-miR-206	0	-0.42	0.84	2007, 2009, 2011
ELOVL6	-1.20502	-0.027021	-0.397094	ENST00000394607.3	ELOVL fatty acid elongase 6	901	1	1	0	0	0	0	0	0	0	gga-miR-1a-3p	0	-0.41	0.39
DBNL	#N/A	#N/A	#N/A	ENST00000494774.1	drebrin-like	1802	1	0	0	1	0	0	0	0	0	gga-miR-206	0	-0.1	ORF
MAPK1	#N/A	#N/A	#N/A	ENST00000215832.6	mitogen-activated protein kinase 1	630	1	1	0	0	1	0	0	1	0	gga-miR-1a-3p	0	-0.26	0.97	2009, 2011
BTAF1	-0.20078	-0.372612	-0.549271	ENST00000265990.6	BTAF1 RNA polymerase II, B-TFIID transcription factor-associated, 170kDa	917	1	0	0	1	0	0	0	0	0	gga-miR-1a-3p	0	-0.15	0.68	2007, 2009, 2011
DLG1	-0.331334	-0.0325091	-0.278356	ENST00000346964.2	discs, large homolog 1 (Drosophila)	813	1	0	0	1	0	0	0	0	0	gga-miR-206	0	-0.2	0.66	2009, 2011
HMGN3	#N/A	#N/A	#N/A	ENST00000275036.7	high mobility group nucleosomal binding domain 3	2124	1	0	0	1	0	0	0	0	0	gga-miR-1a-3p	0	-0.2	0.68
IL1RAPL1	#N/A	#N/A	#N/A	ENST00000378993.1	interleukin 1 receptor accessory protein-like 1	5	1	0	1	0	0	0	0	0	0	gga-miR-1a-3p	0	-0.3	0.79
DDX5	0.670088	0.0810897	-0.872642	ENST00000225792.5	DEAD (Asp-Glu-Ala-Asp) box helicase 5	5537	1	0	1	0	0	0	0	0	0	gga-miR-1a-3p	0	-0.41	0.84	2007, 2009, 2011
HCN1	-0.0507797	-0.239838	-0.627846	ENST00000303230.4	hyperpolarization activated cyclic nucleotide-gated potassium channel 1	5	1	0	1	0	0	0	0	0	0	gga-miR-1a-3p	0	-0.2	0.84	2009, 2011
COL19A1	#N/A	#N/A	#N/A	ENST00000322773.4	collagen, type XIX, alpha 1	5	1	0	0	1	0	0	0	0	0	gga-miR-1a-3p	0	-0.24	0.68	2009, 2011
PHLDA1	0.217517	1.62816	0.132836	ENST00000602540.1	pleckstrin homology-like domain, family A, member 1	3907	1	0	0	1	0	0	0	0	0	gga-miR-1a-3p	0	-0.23	0.68	2009, 2011
CPED1	#N/A	#N/A	#N/A	ENST00000310396.5	cadherin-like and PC-esterase domain containing 1	77	1	1	0	0	0	0	0	0	0	gga-miR-1a-3p	0	-0.6	0.9	2007, 2009, 2011
ITGB1BP1	0.662547	0.190216	0.245586	ENST00000360635.3	integrin beta 1 binding protein 1	14310	1	1	0	0	0	0	0	0	0	gga-miR-1a-3p	0	-0.47	0.87
ZC2HC1C	-0.0376909	-0.261995	-1.25933	ENST00000238686.8	zinc finger, C2HC-type containing 1C	48	1	0	1	0	0	0	0	0	0	gga-miR-1a-3p	0	-0.34	0.84	2009, 2011
SLC5A3	#N/A	#N/A	#N/A	ENST00000381151.3	solute carrier family 5 (sodium/myo-inositol cotransporter), member 3	24	1	0	1	0	0	0	0	0	0	gga-miR-1a-3p	0	-0.29	0.79	2009
SPTLC3	-0.0342731	-0.222765	0.372298	ENST00000399002.2	serine palmitoyltransferase, long chain base subunit 3	24	1	0	0	1	0	0	0	0	0	gga-miR-1a-3p	0	-0.18	0.59	2007, 2009, 2011
LEF1	0.294859	0.0320117	0.0760901	ENST00000265165.1	lymphoid enhancer-binding factor 1	104	1	0	0	1	0	0	0	0	0	gga-miR-1a-3p	0	-0.18	0.68	2011
ZNF652	-0.899409	0.221987	0.095401	ENST00000362063.2	zinc finger protein 652	33	1	0	0	1	0	0	0	0	0	gga-miR-1a-3p	0	-0.12	0.66	2009, 2011
METRNL	-1.0421	-0.73855	-0.983344	ENST00000320095.7	meteorin, glial cell differentiation regulator-like	353	1	0	0	1	0	0	0	0	0	gga-miR-1a-3p	0	-0.25	0.61
SH3GL1	-0.232474	0.345345	-0.0181545	ENST00000269886.3	SH3-domain GRB2-like 1	739	1	0	0	1	0	0	0	0	0	gga-miR-1a-3p	0	-0.31	0.57	2009
PTMA
ANP32E
NRP1
UTRN
FRS2
BDNF
SMARCB1
TWF1
MYEF2
H3F3B
HSP90B1
CLCN3
KLF4
CCND2
STC2
NFAT5

## Sheet: miRDB
Target Detail	Target Rank	Target Score	miRNA Name	Gene Symbol	Gene Description
Details	1	99	gga-miR-206	ZNF236	zinc finger protein 236
Details	2	99	gga-miR-206	SNAI2	snail family transcriptional repressor 2
Details	3	99	gga-miR-206	TPPP	tubulin polymerization promoting protein
Details	4	99	gga-miR-206	GLCCI1	glucocorticoid induced 1
Details	5	98	gga-miR-206	TMCC1	transmembrane and coiled-coil domain family 1
Details	6	98	gga-miR-206	BDNF	brain derived neurotrophic factor
Details	7	98	gga-miR-206	NSD2	nuclear receptor binding SET domain protein 2
Details	8	98	gga-miR-206	JOSD1	Josephin domain containing 1
Details	9	98	gga-miR-206	VGLL4	vestigial like family member 4
Details	10	98	gga-miR-206	SMIM10L1	small integral membrane protein 10 like 1
Details	11	97	gga-miR-206	ZMYND8	zinc finger MYND-type containing 8
Details	12	97	gga-miR-206	SNX2	sorting nexin 2
Details	13	97	gga-miR-206	AP3D1	adaptor related protein complex 3 subunit delta 1
Details	14	97	gga-miR-206	IP6K2	inositol hexakisphosphate kinase 2
Details	15	97	gga-miR-206	PTPRG	protein tyrosine phosphatase, receptor type G
Details	16	97	gga-miR-206	EIF2AK3	eukaryotic translation initiation factor 2 alpha kinase 3
Details	17	96	gga-miR-206	CAPRIN1	cell cycle associated protein 1
Details	18	96	gga-miR-206	USP33	ubiquitin specific peptidase 33
Details	19	96	gga-miR-206	SLC4A10	solute carrier family 4 member 10
Details	20	96	gga-miR-206	UTRN	utrophin
Details	21	96	gga-miR-206	EIF4E	eukaryotic translation initiation factor 4E
Details	22	96	gga-miR-206	SNX4	sorting nexin 4
Details	23	96	gga-miR-206	MSANTD2	Myb/SANT DNA binding domain containing 2
Details	24	96	gga-miR-206	YWHAB	tyrosine 3-monooxygenase/tryptophan 5-monooxygenase activation protein beta
Details	25	96	gga-miR-206	PDIK1L	PDLIM1 interacting kinase 1 like
Details	26	96	gga-miR-206	KTN1	kinectin 1
Details	27	96	gga-miR-206	MMD	monocyte to macrophage differentiation associated
Details	28	96	gga-miR-206	PLPPR4	phospholipid phosphatase related 4
Details	29	96	gga-miR-206	SAMD8	sterile alpha motif domain containing 8
Details	30	96	gga-miR-206	E2F5	E2F transcription factor 5
Details	31	96	gga-miR-206	RBM33	RNA binding motif protein 33
Details	32	95	gga-miR-206	SNX5	sorting nexin 5
Details	33	95	gga-miR-206	MCTP1	multiple C2 and transmembrane domain containing 1
Details	34	95	gga-miR-206	NCOA7	nuclear receptor coactivator 7
Details	35	95	gga-miR-206	GNPDA2	glucosamine-6-phosphate deaminase 2
Details	36	95	gga-miR-206	CREM	cAMP responsive element modulator
Details	37	95	gga-miR-206	MON2	MON2 homolog, regulator of endosome-to-Golgi trafficking
Details	38	95	gga-miR-206	GPR35L	G protein-coupled receptor 35-like
Details	39	95	gga-miR-206	BTAF1	B-TFIID TATA-box binding protein associated factor 1
Details	40	94	gga-miR-206	DDX5	DEAD-box helicase 5
Details	41	94	gga-miR-206	WDR48	WD repeat domain 48
Details	42	94	gga-miR-206	PDCD10	programmed cell death 10
Details	43	94	gga-miR-206	GALNTL6	polypeptide N-acetylgalactosaminyltransferase-like 6
Details	44	94	gga-miR-206	GDAP1L1	ganglioside induced differentiation associated protein 1 like 1
Details	45	94	gga-miR-206	CDKL5	cyclin dependent kinase like 5
Details	46	94	gga-miR-206	TSPAN4	tetraspanin 4
Details	47	94	gga-miR-206	XPO6	exportin 6
Details	48	94	gga-miR-206	ANKDD1A	ankyrin repeat and death domain containing 1A
Details	49	94	gga-miR-206	GAS7	growth arrest specific 7
Details	50	94	gga-miR-206	PDE7A	phosphodiesterase 7A
Details	51	94	gga-miR-206	FRS2	fibroblast growth factor receptor substrate 2
Details	52	94	gga-miR-206	TMEM243	transmembrane protein 243
Details	53	94	gga-miR-206	NWD2	NACHT and WD repeat domain containing 2
Details	54	94	gga-miR-206	NFATC3	nuclear factor of activated T-cells 3
Details	55	94	gga-miR-206	FAM91A1	family with sequence similarity 91 member A1
Details	56	94	gga-miR-206	DLG1	discs large MAGUK scaffold protein 1
Details	57	94	gga-miR-206	LRCH4	leucine rich repeats and calponin homology domain containing 4
Details	58	93	gga-miR-206	GSTT1	glutathione S-transferase theta 1
Details	59	93	gga-miR-206	SH3PXD2B	SH3 and PX domains 2B
Details	60	93	gga-miR-206	DACT2	dishevelled binding antagonist of beta catenin 2
Details	61	93	gga-miR-206	AKAP11	A-kinase anchoring protein 11
Details	62	93	gga-miR-206	GUCY1A2	guanylate cyclase 1 soluble subunit alpha 2
Details	63	93	gga-miR-206	ZNF326	zinc finger protein 326
Details	64	93	gga-miR-206	FNIP2	folliculin interacting protein 2
Details	65	93	gga-miR-206	STAM	signal transducing adaptor molecule
Details	66	93	gga-miR-206	TLR5	toll like receptor 5
Details	67	93	gga-miR-206	FAN1	FANCD2 and FANCI associated nuclease 1
Details	68	93	gga-miR-206	RARB	retinoic acid receptor beta
Details	69	93	gga-miR-206	RIT2	Ras like without CAAX 2
Details	70	93	gga-miR-206	MSMO1	methylsterol monooxygenase 1
Details	71	93	gga-miR-206	BNIP1	BCL2 interacting protein 1
Details	72	93	gga-miR-206	THAP12	THAP domain containing 12
Details	73	93	gga-miR-206	CPEB1	cytoplasmic polyadenylation element binding protein 1
Details	74	92	gga-miR-206	CLTC	clathrin heavy chain
Details	75	92	gga-miR-206	GPR137C	G protein-coupled receptor 137C
Details	76	92	gga-miR-206	CABLES1	Cdk5 and Abl enzyme substrate 1
Details	77	92	gga-miR-206	MGST1	microsomal glutathione S-transferase 1
Details	78	92	gga-miR-206	NAMPT	nicotinamide phosphoribosyltransferase
Details	79	92	gga-miR-206	EVC	EvC ciliary complex subunit 1
Details	80	92	gga-miR-206	RAB5A	RAB5A, member RAS oncogene family
Details	81	92	gga-miR-206	ZNRF2	zinc and ring finger 2
Details	82	92	gga-miR-206	KIF2A	kinesin heavy chain member 2A
Details	83	92	gga-miR-206	MAPK1	mitogen-activated protein kinase 1
Details	84	92	gga-miR-206	KLHL11	kelch like family member 11
Details	85	92	gga-miR-206	MPDZ	multiple PDZ domain protein
Details	86	91	gga-miR-206	PGRMC1	progesterone receptor membrane component 1
Details	87	91	gga-miR-206	PIK3C2A	phosphatidylinositol-4-phosphate 3-kinase catalytic subunit type 2 alpha
Details	88	91	gga-miR-206	CDKN1AL	cyclin dependent kinase inhibitor 1A-like
Details	89	91	gga-miR-206	TRIM2	tripartite motif containing 2
Details	90	91	gga-miR-206	MAP3K15	mitogen-activated protein kinase kinase kinase 15
Details	91	91	gga-miR-206	CLCN3	chloride voltage-gated channel 3
Details	92	91	gga-miR-206	ETS1	v-ets avian erythroblastosis virus E26 oncogene homolog 1
Details	93	91	gga-miR-206	LOC107053409	mucin-5AC-like
Details	94	91	gga-miR-206	CLCN1	chloride voltage-gated channel 1
Details	95	91	gga-miR-206	MYRIP	myosin VIIA and Rab interacting protein
Details	96	91	gga-miR-206	SPRED1	sprouty related EVH1 domain containing 1
Details	97	91	gga-miR-206	TPM3	tropomyosin 3
Details	98	91	gga-miR-206	PDCD4	programmed cell death 4
Details	99	90	gga-miR-206	EDN1	endothelin 1
Details	100	90	gga-miR-206	NBEA	neurobeachin
Details	101	90	gga-miR-206	EIF1AY	eukaryotic translation initiation factor 1A, Y-linked
Details	102	90	gga-miR-206	SERINC3	serine incorporator 3
Details	103	90	gga-miR-206	YWHAZ	tyrosine 3-monooxygenase/tryptophan 5-monooxygenase activation protein zeta
Details	104	90	gga-miR-206	SYT14	synaptotagmin 14
Details	105	90	gga-miR-206	MEOX2	mesenchyme homeobox 2
Details	106	90	gga-miR-206	THRB	thyroid hormone receptor beta
Details	107	90	gga-miR-206	ADARB2	adenosine deaminase, RNA specific B2 (inactive)
Details	108	90	gga-miR-206	ELF1	E74 like ETS transcription factor 1
Details	109	90	gga-miR-206	SLC39A9	solute carrier family 39 member 9
Details	110	90	gga-miR-206	FNBP1L	formin binding protein 1 like
Details	111	90	gga-miR-206	TBC1D24	TBC1 domain family member 24
Details	112	90	gga-miR-206	HIGD1A	HIG1 hypoxia inducible domain family member 1A
Details	113	90	gga-miR-206	ADPGK	ADP dependent glucokinase
Details	114	90	gga-miR-206	PREX1	phosphatidylinositol-3,4,5-trisphosphate dependent Rac exchange factor 1
Details	115	89	gga-miR-206	TMSB4X	thymosin beta 4 X-linked
Details	116	89	gga-miR-206	NAB1	NGFI-A binding protein 1
Details	117	89	gga-miR-206	PDPN	podoplanin
Details	118	89	gga-miR-206	KLF4	Kruppel like factor 4
Details	119	89	gga-miR-206	MIPOL1	mirror-image polydactyly 1
Details	120	89	gga-miR-206	GMFB	glia maturation factor beta
Details	121	89	gga-miR-206	CCDC85C	coiled-coil domain containing 85C
Details	122	89	gga-miR-206	PLCXD1	phosphatidylinositol specific phospholipase C X domain containing 1
Details	123	89	gga-miR-206	KANK1	KN motif and ankyrin repeat domains 1
Details	124	89	gga-miR-206	PPP4R3B	protein phosphatase 4 regulatory subunit 3B
Details	125	89	gga-miR-206	EHF	ETS homologous factor
Details	126	89	gga-miR-206	HIPK3	homeodomain interacting protein kinase 3
Details	127	89	gga-miR-206	AZIN1	antizyme inhibitor 1
Details	128	89	gga-miR-206	WBP1L	WW domain binding protein 1-like
Details	129	89	gga-miR-206	HNRNPU	heterogeneous nuclear ribonucleoprotein U
Details	130	89	gga-miR-206	NRP1	neuropilin 1
Details	131	88	gga-miR-206	PGBD5	piggyBac transposable element derived 5
Details	132	88	gga-miR-206	ACTB	actin, beta
Details	133	88	gga-miR-206	RPS6KA2	ribosomal protein S6 kinase A2
Details	134	88	gga-miR-206	VAMP4	vesicle associated membrane protein 4
Details	135	88	gga-miR-206	CPED1	cadherin-like and PC-esterase domain containing 1
Details	136	88	gga-miR-206	MITD1	microtubule interacting and trafficking domain containing 1
Details	137	88	gga-miR-206	AAGAB	alpha- and gamma-adaptin binding protein
Details	138	88	gga-miR-206	TBC1D15	TBC1 domain family member 15
Details	139	88	gga-miR-206	ZBTB41	zinc finger and BTB domain containing 41
Details	140	88	gga-miR-206	NEXMIF	neurite extension and migration factor
Details	141	88	gga-miR-206	FOXP3	forkhead box P3
Details	142	88	gga-miR-206	DOCK5	dedicator of cytokinesis 5
Details	143	88	gga-miR-206	GPATCH2	G-patch domain containing 2
Details	144	88	gga-miR-206	SLC39A10	solute carrier family 39 member 10
Details	145	88	gga-miR-206	FAM126A	family with sequence similarity 126 member A
Details	146	88	gga-miR-206	ASXL3	ASXL transcriptional regulator 3
Details	147	88	gga-miR-206	ADAMTS3	ADAM metallopeptidase with thrombospondin type 1 motif 3
Details	148	87	gga-miR-206	SLC25A25	solute carrier family 25 member 25
Details	149	87	gga-miR-206	BCL7A	BCL tumor suppressor 7A
Details	150	87	gga-miR-206	EPHA8	EPH receptor A8
Details	151	87	gga-miR-206	GRIN2A	glutamate ionotropic receptor NMDA type subunit 2A
Details	152	87	gga-miR-206	ALKAL2	ALK and LTK ligand 2
Details	153	87	gga-miR-206	NUSAP1	nucleolar and spindle associated protein 1
Details	154	87	gga-miR-206	HSP90B1	heat shock protein 90 beta family member 1
Details	155	87	gga-miR-206	MPP5	membrane palmitoylated protein 5
Details	156	87	gga-miR-206	COL26A1	collagen type XXVI alpha 1 chain
Details	157	87	gga-miR-206	MTHFD2	methylenetetrahydrofolate dehydrogenase (NADP+ dependent) 2, methenyltetrahydrofolate cyclohydrolase
Details	158	87	gga-miR-206	ATP6V0E2	ATPase H+ transporting V0 subunit e2
Details	159	87	gga-miR-206	UBE2H	ubiquitin conjugating enzyme E2 H
Details	160	87	gga-miR-206	LARP4	La ribonucleoprotein domain family member 4
Details	161	87	gga-miR-206	DSE	dermatan sulfate epimerase
Details	162	86	gga-miR-206	PDE6D	phosphodiesterase 6D
Details	163	86	gga-miR-206	GPD2	glycerol-3-phosphate dehydrogenase 2
Details	164	86	gga-miR-206	SLC10A7	solute carrier family 10 member 7
Details	165	86	gga-miR-206	EPHB6	EPH receptor B6
Details	166	86	gga-miR-206	NEDD9	neural precursor cell expressed, developmentally down-regulated 9
Details	167	86	gga-miR-206	CCDC93	coiled-coil domain containing 93
Details	168	86	gga-miR-206	PICALM	phosphatidylinositol binding clathrin assembly protein
Details	169	85	gga-miR-206	COL17A1	collagen type XVII alpha 1 chain
Details	170	85	gga-miR-206	LOC423301	uncharacterized LOC423301
Details	171	85	gga-miR-206	CLOCK	clock circadian regulator
Details	172	85	gga-miR-206	HS3ST3B1L	heparan sulfate glucosamine 3-O-sulfotransferase 3B1-like
Details	173	85	gga-miR-206	PIGM	phosphatidylinositol glycan anchor biosynthesis class M
Details	174	85	gga-miR-206	MNT	MAX network transcriptional repressor
Details	175	85	gga-miR-206	BCL11A	B cell CLL/lymphoma 11A
Details	176	85	gga-miR-206	LOC770141	transcription factor AP-1-like
Details	177	85	gga-miR-206	SAPCD2	suppressor APC domain containing 2
Details	178	85	gga-miR-206	ALG5	ALG5, dolichyl-phosphate beta-glucosyltransferase
Details	179	85	gga-miR-206	CORO1C	coronin 1C
Details	180	85	gga-miR-206	GLCE	glucuronic acid epimerase
Details	181	85	gga-miR-206	SLC44A1	solute carrier family 44 (choline transporter), member 1
Details	182	85	gga-miR-206	C20H20ORF112	chromosome 20 open reading frame, human C20orf112
Details	183	84	gga-miR-206	FAM149B1	family with sequence similarity 149 member B1
Details	184	84	gga-miR-206	TWF1	twinfilin actin binding protein 1
Details	185	84	gga-miR-206	ABHD12	abhydrolase domain containing 12
Details	186	84	gga-miR-206	SYK	spleen associated tyrosine kinase
Details	187	84	gga-miR-206	SMARCB1	SWI/SNF related, matrix associated, actin dependent regulator of chromatin, subfamily b, member 1
Details	188	84	gga-miR-206	SKIDA1	SKI/DACH domain containing 1
Details	189	84	gga-miR-206	SEC62	SEC62 homolog, preprotein translocation factor
Details	190	84	gga-miR-206	TTC7B	tetratricopeptide repeat domain 7B
Details	191	83	gga-miR-206	NFATC2	nuclear factor of activated T cells 2
Details	192	83	gga-miR-206	MTF2	metal response element binding transcription factor 2
Details	193	83	gga-miR-206	PISD	phosphatidylserine decarboxylase
Details	194	83	gga-miR-206	JCAD	junctional cadherin 5 associated
Details	195	83	gga-miR-206	CD47	CD47 molecule
Details	196	83	gga-miR-206	GNA14	G protein subunit alpha 14
Details	197	83	gga-miR-206	WDR1	WD repeat domain 1
Details	198	83	gga-miR-206	ACTA2	actin, alpha 2, smooth muscle, aorta
Details	199	82	gga-miR-206	SLC38A2	solute carrier family 38 member 2
Details	200	82	gga-miR-206	BMP6	bone morphogenetic protein 6
Details	201	82	gga-miR-206	NHLRC2	NHL repeat containing 2
Details	202	82	gga-miR-206	GPR17	G protein-coupled receptor 17
Details	203	82	gga-miR-206	PPM1G	protein phosphatase, Mg2+/Mn2+ dependent 1G
Details	204	82	gga-miR-206	NKD1	naked cuticle homolog 1
Details	205	82	gga-miR-206	ANKIB1	ankyrin repeat and IBR domain containing 1
Details	206	82	gga-miR-206	LMOD3	leiomodin 3
Details	207	82	gga-miR-206	SALL1	spalt like transcription factor 1
Details	208	82	gga-miR-206	PDE7B	phosphodiesterase 7B
Details	209	82	gga-miR-206	ACTN1	actinin, alpha 1
Details	210	82	gga-miR-206	ABCC4	ATP binding cassette subfamily C member 4
Details	211	82	gga-miR-206	SOX7	SRY-box 7
Details	212	82	gga-miR-206	FEZF2	FEZ family zinc finger 2
Details	213	82	gga-miR-206	ANO1	anoctamin 1
Details	214	81	gga-miR-206	SCML2	sex comb on midleg-like 2 (Drosophila)
Details	215	81	gga-miR-206	MYNN	myoneurin
Details	216	81	gga-miR-206	MXD1	MAX dimerization protein 1
Details	217	81	gga-miR-206	AOAH	acyloxyacyl hydrolase
Details	218	81	gga-miR-206	MED22	mediator complex subunit 22
Details	219	81	gga-miR-206	FBXW7	F-box and WD repeat domain containing 7
Details	220	81	gga-miR-206	HMG20A	high mobility group 20A
Details	221	81	gga-miR-206	CDYL2	chromodomain Y-like 2
Details	222	81	gga-miR-206	NFAT5	nuclear factor of activated T-cells 5
Details	223	81	gga-miR-206	C19H17orf78	chromosome 19 C17orf78 homolog
Details	224	81	gga-miR-206	SLC25A22	solute carrier family 25 member 22
Details	225	81	gga-miR-206	ANP32E	acidic nuclear phosphoprotein 32 family member E
Details	226	81	gga-miR-206	HIVEP3	human immunodeficiency virus type I enhancer binding protein 3
Details	227	81	gga-miR-206	TMEM254	transmembrane protein 254
Details	228	81	gga-miR-206	SEC63	SEC63 homolog, protein translocation regulator
Details	229	81	gga-miR-206	ARFIP1	ADP ribosylation factor interacting protein 1
Details	230	81	gga-miR-206	GPX7	glutathione peroxidase 7
Details	231	80	gga-miR-206	FGFR3	fibroblast growth factor receptor 3
Details	232	80	gga-miR-206	ARCN1	archain 1
Details	233	80	gga-miR-206	LCOR	ligand dependent nuclear receptor corepressor
Details	234	80	gga-miR-206	RAB8A	RAB8A, member RAS oncogene family
Details	235	80	gga-miR-206	PPP2R3B	protein phosphatase 2 regulatory subunit B''beta
Details	236	80	gga-miR-206	RORA	RAR related orphan receptor A
Details	237	80	gga-miR-206	SERPINB10A	serpin peptidase inhibitor, clade B (ovalbumin), member 10 A
Details	238	80	gga-miR-206	MDFIC	MyoD family inhibitor domain containing
Details	239	80	gga-miR-206	RPL35A	ribosomal protein L35a
Details	240	80	gga-miR-206	LRBA	LPS responsive beige-like anchor protein
Details	241	79	gga-miR-206	GGA3	golgi associated, gamma adaptin ear containing, ARF binding protein 3
Details	242	79	gga-miR-206	LOC772071	LOC772071
Details	243	79	gga-miR-206	MPP7	membrane palmitoylated protein 7
Details	244	79	gga-miR-206	FNDC3AL	fibronectin type III domain containing 3A-like
Details	245	79	gga-miR-206	PPP4R2	protein phosphatase 4 regulatory subunit 2
Details	246	79	gga-miR-206	PANK3	pantothenate kinase 3
Details	247	79	gga-miR-206	HDGFL3	HDGF like 3
Details	248	79	gga-miR-206	LETM1	leucine zipper and EF-hand containing transmembrane protein 1
Details	249	79	gga-miR-206	KCNQ3	potassium voltage-gated channel subfamily Q member 3
Details	250	79	gga-miR-206	WDR63	WD repeat domain 63
Details	251	79	gga-miR-206	ATP6V1B2	ATPase H+ transporting V1 subunit B2
Details	252	79	gga-miR-206	WWP2	WW domain containing E3 ubiquitin protein ligase 2
Details	253	79	gga-miR-206	PAFAH1B2	platelet activating factor acetylhydrolase 1b catalytic subunit 2
Details	254	79	gga-miR-206	ROR1	receptor tyrosine kinase like orphan receptor 1
Details	255	79	gga-miR-206	SMG7	SMG7, nonsense mediated mRNA decay factor
Details	256	78	gga-miR-206	NDFIP2	Nedd4 family interacting protein 2
Details	257	78	gga-miR-206	EIF4E3	eukaryotic translation initiation factor 4E family member 3
Details	258	78	gga-miR-206	GNB5	G protein subunit beta 5
Details	259	78	gga-miR-206	IL17C	interleukin 17C
Details	260	78	gga-miR-206	GTF2B	general transcription factor IIB
Details	261	78	gga-miR-206	LRRC8D	leucine rich repeat containing 8 family member D
Details	262	78	gga-miR-206	TMEM67	transmembrane protein 67
Details	263	78	gga-miR-206	YME1L1	YME1 like 1 ATPase
Details	264	78	gga-miR-206	XKR6	XK related 6
Details	265	78	gga-miR-206	MAML2	mastermind like transcriptional coactivator 2
Details	266	78	gga-miR-206	RAB11B	RAB11B, member RAS oncogene family
Details	267	78	gga-miR-206	FNDC3B	fibronectin type III domain containing 3B
Details	268	78	gga-miR-206	GUK1	guanylate kinase 1
Details	269	78	gga-miR-206	SYT1	synaptotagmin 1
Details	270	78	gga-miR-206	ARHGAP21	Rho GTPase activating protein 21
Details	271	78	gga-miR-206	TTPA	alpha tocopherol transfer protein
Details	272	78	gga-miR-206	OCA2	OCA2 melanosomal transmembrane protein
Details	273	77	gga-miR-206	CCZ1	CCZ1 homolog, vacuolar protein trafficking and biogenesis associated
Details	274	77	gga-miR-206	ONECUT2	one cut homeobox 2
Details	275	77	gga-miR-206	ANKS1A	ankyrin repeat and sterile alpha motif domain containing 1A
Details	276	77	gga-miR-206	SAFB	scaffold attachment factor B
Details	277	77	gga-miR-206	SLC45A4	solute carrier family 45 member 4
Details	278	77	gga-miR-206	TMEM164	transmembrane protein 164
Details	279	77	gga-miR-206	SPTBN1	spectrin beta, non-erythrocytic 1
Details	280	77	gga-miR-206	XYLT1	xylosyltransferase 1
Details	281	77	gga-miR-206	EPB41L4A	erythrocyte membrane protein band 4.1 like 4A
Details	282	76	gga-miR-206	MGAT4A	mannosyl (alpha-1,3-)-glycoprotein beta-1,4-N-acetylglucosaminyltransferase, isozyme A
Details	283	76	gga-miR-206	ARC	activity regulated cytoskeleton associated protein
Details	284	76	gga-miR-206	MYLK	myosin light chain kinase
Details	285	76	gga-miR-206	KIAA0825	KIAA0825
Details	286	76	gga-miR-206	TAOK3	TAO kinase 3
Details	287	76	gga-miR-206	QPCT	glutaminyl-peptide cyclotransferase
Details	288	76	gga-miR-206	SOX6	SRY-box 6
Details	289	76	gga-miR-206	CORIN	corin, serine peptidase
Details	290	76	gga-miR-206	FAM161A	FAM161A, centrosomal protein
Details	291	76	gga-miR-206	CRCBL	cytokine receptor common subunit beta-like
Details	292	76	gga-miR-206	SULF1	sulfatase 1
Details	293	75	gga-miR-206	PPP1R3E	protein phosphatase 1 regulatory subunit 3E
Details	294	75	gga-miR-206	EIF5A	eukaryotic translation initiation factor 5A
Details	295	75	gga-miR-206	ZNF148	zinc finger protein 148
Details	296	75	gga-miR-206	RNF150	ring finger protein 150
Details	297	75	gga-miR-206	CDCA7L	cell division cycle associated 7 like
Details	298	75	gga-miR-206	SFPQ	splicing factor proline and glutamine rich
Details	299	75	gga-miR-206	ANKRD13C	ankyrin repeat domain 13C
Details	300	75	gga-miR-206	SELENOF	selenoprotein F
Details	301	75	gga-miR-206	STC2	stanniocalcin 2
Details	302	75	gga-miR-206	FAM168B	family with sequence similarity 168 member B
Details	303	75	gga-miR-206	RUNX2	runt related transcription factor 2
Details	304	75	gga-miR-206	RNGTT	RNA guanylyltransferase and 5'-phosphatase
Details	305	75	gga-miR-206	SNAP25	synaptosome associated protein 25
Details	306	75	gga-miR-206	ADRB2	adrenoceptor beta 2
Details	307	75	gga-miR-206	HSPE1	heat shock protein family E (Hsp10) member 1
Details	308	75	gga-miR-206	SPEG	SPEG complex locus
Details	309	75	gga-miR-206	SYBU	syntabulin
Details	310	74	gga-miR-206	NFS1	NFS1, cysteine desulfurase
Details	311	74	gga-miR-206	CIRBP	cold inducible RNA binding protein
Details	312	74	gga-miR-206	MTSS1	MTSS1, I-BAR domain containing
Details	313	74	gga-miR-206	FKBP15	FK506 binding protein 15
Details	314	74	gga-miR-206	LRCH1	leucine rich repeats and calponin homology domain containing 1
Details	315	74	gga-miR-206	ARL6IP5	ADP ribosylation factor like GTPase 6 interacting protein 5
Details	316	74	gga-miR-206	FBXL5	F-box and leucine rich repeat protein 5
Details	317	74	gga-miR-206	RNF44	ring finger protein 44
Details	318	74	gga-miR-206	TMEM68	transmembrane protein 68
Details	319	74	gga-miR-206	TMEM86A	transmembrane protein 86A
Details	320	74	gga-miR-206	SAXO2	stabilizer of axonemal microtubules 2
Details	321	74	gga-miR-206	LOC771880	T-cell surface glycoprotein CD8 alpha chain-like
Details	322	73	gga-miR-206	H3F3B	H3 histone, family 3B
Details	323	73	gga-miR-206	SRI	sorcin
Details	324	73	gga-miR-206	CADNL	neural-cadherin-like
Details	325	73	gga-miR-206	RAD54B	RAD54 homolog B
Details	326	73	gga-miR-206	RNF213	ring finger protein 213
Details	327	73	gga-miR-206	GFRA1	GDNF family receptor alpha 1
Details	328	73	gga-miR-206	CARF	calcium responsive transcription factor
Details	329	73	gga-miR-206	TBP	TATA-box binding protein
Details	330	73	gga-miR-206	ADCY1	adenylate cyclase 1
Details	331	72	gga-miR-206	RNF103	ring finger protein 103
Details	332	72	gga-miR-206	USP31	ubiquitin specific peptidase 31
Details	333	72	gga-miR-206	TMEM135	transmembrane protein 135
Details	334	72	gga-miR-206	PSAT1	phosphoserine aminotransferase 1
Details	335	72	gga-miR-206	KLF13	Kruppel like factor 13
Details	336	72	gga-miR-206	B4GALT6	beta-1,4-galactosyltransferase 6
Details	337	72	gga-miR-206	RPRD1A	regulation of nuclear pre-mRNA domain containing 1A
Details	338	72	gga-miR-206	MAN1C1	mannosidase, alpha, class 1C, member 1
Details	339	72	gga-miR-206	CCDC117	coiled-coil domain containing 117
Details	340	72	gga-miR-206	ERBIN	erbb2 interacting protein
Details	341	72	gga-miR-206	MXD4	MAX dimerization protein 4
Details	342	72	gga-miR-206	GCC2	GRIP and coiled-coil domain containing 2
Details	343	72	gga-miR-206	CRAMP1	cramped chromatin regulator homolog 1
Details	344	72	gga-miR-206	NET1	neuroepithelial cell transforming 1
Details	345	71	gga-miR-206	PAFAH1B1	platelet activating factor acetylhydrolase 1b regulatory subunit 1
Details	346	71	gga-miR-206	DSTN	destrin, actin depolymerizing factor
Details	347	71	gga-miR-206	HIVEP2	human immunodeficiency virus type I enhancer binding protein 2
Details	348	71	gga-miR-206	LRRN4	leucine rich repeat neuronal 4
Details	349	71	gga-miR-206	STON2	stonin 2
Details	350	71	gga-miR-206	CTTNBP2NL	CTTNBP2 N-terminal like
Details	351	71	gga-miR-206	TMEM97	transmembrane protein 97
Details	352	71	gga-miR-206	CSRNP1	cysteine and serine rich nuclear protein 1
Details	353	71	gga-miR-206	CCBE1	collagen and calcium binding EGF domains 1
Details	354	71	gga-miR-206	FUBP1	far upstream element binding protein 1
Details	355	71	gga-miR-206	VAMP2	vesicle-associated membrane protein 2 (synaptobrevin 2)
Details	356	71	gga-miR-206	STAG2	stromal antigen 2
Details	357	70	gga-miR-206	GRK6	G protein-coupled receptor kinase 6
Details	358	70	gga-miR-206	SLC7A14	solute carrier family 7 member 14
Details	359	70	gga-miR-206	UBC	ubiquitin C
Details	360	70	gga-miR-206	COPB1	coatomer protein complex subunit beta 1
Details	361	70	gga-miR-206	SOWAHC	sosondowah ankyrin repeat domain family member C
Details	362	70	gga-miR-206	METRNL	meteorin, glial cell differentiation regulator-like
Details	363	70	gga-miR-206	DLG2	discs large MAGUK scaffold protein 2
Details	364	70	gga-miR-206	KAT6A	lysine acetyltransferase 6A
Details	365	70	gga-miR-206	USP50	ubiquitin specific peptidase 50
Details	366	70	gga-miR-206	FZD7	frizzled class receptor 7
Details	367	70	gga-miR-206	ATP6V1A	ATPase H+ transporting V1 subunit A
Details	368	70	gga-miR-206	HACD3	3-hydroxyacyl-CoA dehydratase 3
Details	369	70	gga-miR-206	TRPM3	transient receptor potential cation channel subfamily M member 3
Details	370	70	gga-miR-206	CYR61	cysteine rich angiogenic inducer 61
Details	371	69	gga-miR-206	TNRC6B	trinucleotide repeat containing 6B
Details	372	69	gga-miR-206	CHAC2	ChaC cation transport regulator homolog 2
Details	373	69	gga-miR-206	PPP2R5A	protein phosphatase 2 regulatory subunit B'alpha
Details	374	69	gga-miR-206	COL19A1	collagen type XIX alpha 1 chain
Details	375	69	gga-miR-206	DHX15	DEAH-box helicase 15
Details	376	69	gga-miR-206	CPXM2	carboxypeptidase X, M14 family member 2
Details	377	69	gga-miR-206	ARL14EP	ADP ribosylation factor like GTPase 14 effector protein
Details	378	69	gga-miR-206	SLC39A8	solute carrier family 39 member 8
Details	379	69	gga-miR-206	CCNG2	cyclin G2
Details	380	69	gga-miR-206	QTRT2	queuine tRNA-ribosyltransferase accessory subunit 2
Details	381	69	gga-miR-206	STK39	serine/threonine kinase 39
Details	382	69	gga-miR-206	RASSF2	Ras association domain family member 2
Details	383	69	gga-miR-206	ITPRIPL2	inositol 1,4,5-trisphosphate receptor interacting protein like 2
Details	384	69	gga-miR-206	NR4A3	nuclear receptor subfamily 4 group A member 3
Details	385	69	gga-miR-206	FUT9	fucosyltransferase 9
Details	386	69	gga-miR-206	THBS1	thrombospondin 1
Details	387	69	gga-miR-206	CZH9ORF40	chromosome Z open reading frame, similar to C9ORF40
Details	388	68	gga-miR-206	PAK3	p21 (RAC1) activated kinase 3
Details	389	68	gga-miR-206	IL6	interleukin 6
Details	390	68	gga-miR-206	KCNJ13	potassium voltage-gated channel subfamily J member 13
Details	391	68	gga-miR-206	LOC101750260	uncharacterized LOC101750260
Details	392	68	gga-miR-206	SS18	SS18, nBAF chromatin remodeling complex subunit
Details	393	68	gga-miR-206	FAM155A	family with sequence similarity 155 member A
Details	394	68	gga-miR-206	FAM84A	family with sequence similarity 84 member A
Details	395	68	gga-miR-206	FGF1	fibroblast growth factor 1
Details	396	68	gga-miR-206	INPP5K	inositol polyphosphate-5-phosphatase K
Details	397	68	gga-miR-206	CCND2	cyclin D2
Details	398	68	gga-miR-206	TMEM117	transmembrane protein 117
Details	399	68	gga-miR-206	CREB5	cAMP responsive element binding protein 5
Details	400	68	gga-miR-206	COPE	coatomer protein complex subunit epsilon
Details	401	68	gga-miR-206	OSBPL8	oxysterol binding protein like 8
Details	402	68	gga-miR-206	MICAL2	microtubule associated monooxygenase, calponin and LIM domain containing 2
Details	403	68	gga-miR-206	DDX18	DEAD-box helicase 18
Details	404	67	gga-miR-206	AP3S1	adaptor related protein complex 3 sigma 1 subunit
Details	405	67	gga-miR-206	SLC12A4	solute carrier family 12 member 4
Details	406	67	gga-miR-206	VPS26B	vacuolar protein sorting 26 homolog B (S. pombe)
Details	407	67	gga-miR-206	DACH1	dachshund family transcription factor 1
Details	408	67	gga-miR-206	BACH2	BTB domain and CNC homolog 2
Details	409	67	gga-miR-206	GRK5	G protein-coupled receptor kinase 5
Details	410	67	gga-miR-206	SLC19A3	solute carrier family 19 member 3
Details	411	67	gga-miR-206	CAP1	adenylate cyclase associated protein 1
Details	412	67	gga-miR-206	ATP6V1H	ATPase H+ transporting V1 subunit H
Details	413	67	gga-miR-206	TOMM70	translocase of outer mitochondrial membrane 70
Details	414	67	gga-miR-206	NAALADL2	N-acetylated alpha-linked acidic dipeptidase like 2
Details	415	66	gga-miR-206	SVOPL	SVOP like
Details	416	66	gga-miR-206	OSBPL5	oxysterol binding protein like 5
Details	417	66	gga-miR-206	RNF111	ring finger protein 111
Details	418	66	gga-miR-206	PDZD8	PDZ domain containing 8
Details	419	66	gga-miR-206	RTN4R	reticulon 4 receptor
Details	420	66	gga-miR-206	TENM2	teneurin transmembrane protein 2
Details	421	66	gga-miR-206	UNC119B	unc-119 lipid binding chaperone B
Details	422	66	gga-miR-206	VHL	von Hippel-Lindau tumor suppressor
Details	423	66	gga-miR-206	LOC107055169	uncharacterized LOC107055169
Details	424	66	gga-miR-206	PCNX1	pecanex 1
Details	425	66	gga-miR-206	UGDH	UDP-glucose 6-dehydrogenase
Details	426	66	gga-miR-206	STAP1	signal transducing adaptor family member 1
Details	427	66	gga-miR-206	PTBP1	polypyrimidine tract binding protein 1
Details	428	66	gga-miR-206	TGIF1	TGFB induced factor homeobox 1
Details	429	66	gga-miR-206	BEND7	BEN domain containing 7
Details	430	66	gga-miR-206	NRDE2	NRDE-2, necessary for RNA interference, domain containing
Details	431	66	gga-miR-206	GHRHR-LR	growth-hormone releasing hormone-like peptide receptor
Details	432	66	gga-miR-206	USP12	ubiquitin specific peptidase 12
Details	433	66	gga-miR-206	HSPA8	heat shock 70kDa protein 8
Details	434	66	gga-miR-206	CERK	ceramide kinase
Details	435	66	gga-miR-206	DCTN5	dynactin subunit 5
Details	436	66	gga-miR-206	EYA4	EYA transcriptional coactivator and phosphatase 4
Details	437	65	gga-miR-206	MYEF2	myelin expression factor 2
Details	438	65	gga-miR-206	GCLC	glutamate-cysteine ligase catalytic subunit
Details	439	65	gga-miR-206	NCL	nucleolin
Details	440	65	gga-miR-206	SUZ12	SUZ12, polycomb repressive complex 2 subunit
Details	441	65	gga-miR-206	TMEM154	transmembrane protein 154
Details	442	65	gga-miR-206	DOK7	docking protein 7
Details	443	65	gga-miR-206	HNRNPA3	heterogeneous nuclear ribonucleoprotein A3 homolog 1-like
Details	444	65	gga-miR-206	ITSN1	intersectin 1
Details	445	65	gga-miR-206	SLC25A36	solute carrier family 25 member 36
Details	446	65	gga-miR-206	MAN1B1	mannosidase alpha class 1B member 1
Details	447	65	gga-miR-206	SGK3	serum/glucocorticoid regulated kinase family member 3
Details	448	65	gga-miR-206	KEL	Kell metallo-endopeptidase (Kell blood group)
Details	449	65	gga-miR-206	YWHAQ	tyrosine 3-monooxygenase/tryptophan 5-monooxygenase activation protein theta
Details	450	64	gga-miR-206	KDELR2	KDEL endoplasmic reticulum protein retention receptor 2
Details	451	64	gga-miR-206	ANXA2	annexin A2
Details	452	64	gga-miR-206	FAM162B	family with sequence similarity 162 member B
Details	453	64	gga-miR-206	OLFR1019L2	olfactory receptor 1019-like 2
Details	454	64	gga-miR-206	GAK	cyclin G associated kinase
Details	455	64	gga-miR-206	SPATA13	spermatogenesis associated 13
Details	456	64	gga-miR-206	PITPNA	phosphatidylinositol transfer protein alpha
Details	457	64	gga-miR-206	DNMT3B	DNA methyltransferase 3 beta
Details	458	64	gga-miR-206	PFKFB4L	6-phosphofructo-2-kinase/fructose-2,6-biphosphatase 4-like
Details	459	64	gga-miR-206	SGIP1	SH3 domain GRB2 like endophilin interacting protein 1
Details	460	64	gga-miR-206	ENPP6	ectonucleotide pyrophosphatase/phosphodiesterase 6
Details	461	64	gga-miR-206	ZNF800	zinc finger protein 800
Details	462	64	gga-miR-206	METTL11B	methyltransferase like 11B
Details	463	64	gga-miR-206	UPF1	UPF1, RNA helicase and ATPase
Details	464	64	gga-miR-206	SH3BGRL	SH3 domain binding glutamate rich protein like
Details	465	64	gga-miR-206	RAB43	RAB43, member RAS oncogene family
Details	466	64	gga-miR-206	PODN	podocan
Details	467	63	gga-miR-206	ZMYND11	zinc finger MYND-type containing 11
Details	468	63	gga-miR-206	ZNF827	zinc finger protein 827
Details	469	63	gga-miR-206	TRAF5	TNF receptor associated factor 5
Details	470	63	gga-miR-206	DDX60	DExD/H-box helicase 60
Details	471	63	gga-miR-206	ZNF652	zinc finger protein 652
Details	472	63	gga-miR-206	TNPO1	transportin 1
Details	473	63	gga-miR-206	AP1AR	adaptor related protein complex 1 associated regulatory protein
Details	474	63	gga-miR-206	G3BP2	G3BP stress granule assembly factor 2
Details	475	62	gga-miR-206	UNC5D	unc-5 netrin receptor D
Details	476	62	gga-miR-206	C2CD2	C2 calcium dependent domain containing 2
Details	477	62	gga-miR-206	PDSS1	decaprenyl diphosphate synthase subunit 1
Details	478	62	gga-miR-206	PTPN2	protein tyrosine phosphatase, non-receptor type 2
Details	479	62	gga-miR-206	ARHGEF3	Rho guanine nucleotide exchange factor 3
Details	480	62	gga-miR-206	NMT2	N-myristoyltransferase 2
Details	481	62	gga-miR-206	MFSD14B	major facilitator superfamily domain containing 14B
Details	482	62	gga-miR-206	ZIC3	Zic family member 3
Details	483	62	gga-miR-206	SORCS3	sortilin related VPS10 domain containing receptor 3
Details	484	62	gga-miR-206	LOC101747873	urotensin-2 receptor-like
Details	485	62	gga-miR-206	UBTD2	ubiquitin domain containing 2
Details	486	62	gga-miR-206	STIM2	stromal interaction molecule 2
Details	487	62	gga-miR-206	TMEM59	transmembrane protein 59
Details	488	62	gga-miR-206	PTPRZ1	protein tyrosine phosphatase, receptor type Z1
Details	489	62	gga-miR-206	NKAIN4	Na+/K+ transporting ATPase interacting 4
Details	490	62	gga-miR-206	PTPRB	protein tyrosine phosphatase, receptor type B
Details	491	61	gga-miR-206	BBS5	Bardet-Biedl syndrome 5
Details	492	61	gga-miR-206	CABLES2	Cdk5 and Abl enzyme substrate 2
Details	493	61	gga-miR-206	PPM1E	protein phosphatase, Mg2+/Mn2+ dependent 1E
Details	494	61	gga-miR-206	CLIP1	CAP-Gly domain containing linker protein 1
Details	495	61	gga-miR-206	NOX3	NADPH oxidase 3
Details	496	61	gga-miR-206	PHF3	PHD finger protein 3
Details	497	61	gga-miR-206	LOC769510	uncharacterized LOC769510
Details	498	61	gga-miR-206	KIAA1958	KIAA1958
Details	499	61	gga-miR-206	SEC22B	SEC22 homolog B, vesicle trafficking protein
Details	500	61	gga-miR-206	NUTF2	nuclear transport factor 2
Details	501	61	gga-miR-206	CNTN5	contactin 5
Details	502	61	gga-miR-206	NF2L	neurofibromin 2-like
Details	503	61	gga-miR-206	SGPL1	sphingosine-1-phosphate lyase 1
Details	504	61	gga-miR-206	LOC100858941	uncharacterized LOC100858941
Details	505	61	gga-miR-206	RASGEF1A	RasGEF domain family member 1A
Details	506	61	gga-miR-206	DEK	DEK proto-oncogene
Details	507	61	gga-miR-206	ACCSL	1-aminocyclopropane-1-carboxylate synthase homolog (inactive) like
Details	508	60	gga-miR-206	IGF2	insulin like growth factor 2
Details	509	60	gga-miR-206	STAT4	signal transducer and activator of transcription 4
Details	510	60	gga-miR-206	ALG12	ALG12, alpha-1,6-mannosyltransferase
Details	511	60	gga-miR-206	MAN2C1	mannosidase alpha class 2C member 1
Details	512	60	gga-miR-206	LYST	lysosomal trafficking regulator
Details	513	60	gga-miR-206	HTR2B	5-hydroxytryptamine receptor 2B
Details	514	60	gga-miR-206	MAX	MYC associated factor X
Details	515	60	gga-miR-206	DAAM2	dishevelled associated activator of morphogenesis 2
Details	516	60	gga-miR-206	SLC25A1	solute carrier family 25 member 1
Details	517	60	gga-miR-206	MAP3K3	mitogen-activated protein kinase kinase kinase 3
Details	518	60	gga-miR-206	PATZ1	POZ/BTB and AT hook containing zinc finger 1
Details	519	60	gga-miR-206	SLC4A7	solute carrier family 4 member 7
Details	520	60	gga-miR-206	FBXO45	F-box protein 45
Details	521	59	gga-miR-206	OR14J1L15	olfactory receptor 14J1-like 15
Details	522	59	gga-miR-206	RYBP	RING1 and YY1 binding protein
Details	523	59	gga-miR-206	LRIG3	leucine rich repeats and immunoglobulin like domains 3
Details	524	59	gga-miR-206	SGF29	SAGA complex associated factor 29
Details	525	59	gga-miR-206	NRCAM	neuronal cell adhesion molecule
Details	526	59	gga-miR-206	EPC1	enhancer of polycomb homolog 1
Details	527	59	gga-miR-206	KSR1	kinase suppressor of ras 1
Details	528	59	gga-miR-206	DAP	death associated protein
Details	529	59	gga-miR-206	LOC107052718	endogenous retrovirus group K member 11 Pol protein
Details	530	59	gga-miR-206	ARID5B	AT-rich interaction domain 5B
Details	531	59	gga-miR-206	CASK	calcium/calmodulin dependent serine protein kinase
Details	532	59	gga-miR-206	SESN3	sestrin 3
Details	533	59	gga-miR-206	CENPJ	centromere protein J
Details	534	59	gga-miR-206	AUH	AU RNA binding methylglutaconyl-CoA hydratase
Details	535	58	gga-miR-206	RALGPS2	Ral GEF with PH domain and SH3 binding motif 2
Details	536	58	gga-miR-206	ACER2	alkaline ceramidase 2
Details	537	58	gga-miR-206	H6PD	hexose-6-phosphate dehydrogenase/glucose 1-dehydrogenase
Details	538	58	gga-miR-206	LACTBL1	lactamase beta like 1
Details	539	58	gga-miR-206	PRCC	papillary renal cell carcinoma (translocation-associated)
Details	540	58	gga-miR-206	UBXN10	UBX domain protein 10
Details	541	58	gga-miR-206	AHRR	aryl-hydrocarbon receptor repressor
Details	542	58	gga-miR-206	GPR12	G protein-coupled receptor 12
Details	543	58	gga-miR-206	PRKD3	protein kinase D3
Details	544	58	gga-miR-206	MAP3K1	mitogen-activated protein kinase kinase kinase 1
Details	545	58	gga-miR-206	AP1G2	adaptor related protein complex 1 subunit gamma 2
Details	546	58	gga-miR-206	PTMA	prothymosin alpha
Details	547	58	gga-miR-206	IFT20	intraflagellar transport 20
Details	548	58	gga-miR-206	CD7	CD7 molecule
Details	549	58	gga-miR-206	RRBP1	ribosome binding protein 1
Details	550	58	gga-miR-206	ELOVL6	ELOVL fatty acid elongase 6
Details	551	58	gga-miR-206	BICD1	BICD cargo adaptor 1
Details	552	58	gga-miR-206	FKBP6	FK506 binding protein 6
Details	553	57	gga-miR-206	CIB3	calcium and integrin binding family member 3
Details	554	57	gga-miR-206	PTPRQ	protein tyrosine phosphatase, receptor type Q
Details	555	57	gga-miR-206	INCENP	inner centromere protein
Details	556	57	gga-miR-206	RFLNA	refilin A
Details	557	57	gga-miR-206	SNX13	sorting nexin 13
Details	558	57	gga-miR-206	ADAMTSL3	ADAMTS like 3
Details	559	57	gga-miR-206	KCNS2	potassium voltage-gated channel modifier subfamily S member 2
Details	560	57	gga-miR-206	PFN1	profilin 1
Details	561	57	gga-miR-206	DDX3X	DEAD-box helicase 3 X-linked
Details	562	57	gga-miR-206	HMGN5	high mobility group nucleosome binding domain 5
Details	563	57	gga-miR-206	GOLPH3	golgi phosphoprotein 3
Details	564	57	gga-miR-206	CD200R1L	CD200 receptor 1-like
Details	565	57	gga-miR-206	ADAMTS6	ADAM metallopeptidase with thrombospondin type 1 motif 6
Details	566	57	gga-miR-206	SYNE3	spectrin repeat containing nuclear envelope family member 3
Details	567	57	gga-miR-206	RAP1B	RAP1B, member of RAS oncogene family
Details	568	57	gga-miR-206	PRIMPOL	primase and DNA directed polymerase
Details	569	57	gga-miR-206	ARPC1A	actin related protein 2/3 complex subunit 1A
Details	570	57	gga-miR-206	YAE1D1	Yae1 domain containing 1
Details	571	56	gga-miR-206	ING4	inhibitor of growth family member 4
Details	572	56	gga-miR-206	NOC3L	NOC3 like DNA replication regulator
Details	573	56	gga-miR-206	SLC35A5	solute carrier family 35 member A5
Details	574	56	gga-miR-206	CISH	cytokine inducible SH2 containing protein
Details	575	56	gga-miR-206	RAPGEF2	Rap guanine nucleotide exchange factor 2
Details	576	56	gga-miR-206	ZSWIM8	zinc finger SWIM-type containing 8
Details	577	56	gga-miR-206	PPP1R3B	protein phosphatase 1 regulatory subunit 3B
Details	578	56	gga-miR-206	ZBTB43	zinc finger and BTB domain containing 43
Details	579	56	gga-miR-206	MARCKS	myristoylated alanine rich protein kinase C substrate
Details	580	56	gga-miR-206	BCR	BCR, RhoGEF and GTPase activating protein
Details	581	56	gga-miR-206	RNF38	ring finger protein 38
Details	582	56	gga-miR-206	ETV1	ETS variant 1
Details	583	56	gga-miR-206	DOCK9	dedicator of cytokinesis 9
Details	584	56	gga-miR-206	AKT3	AKT serine/threonine kinase 3
Details	585	56	gga-miR-206	IL13RA2	interleukin 13 receptor subunit alpha 2
Details	586	56	gga-miR-206	PLCE1	phospholipase C epsilon 1
Details	587	55	gga-miR-206	DZIP1L	DAZ interacting zinc finger protein 1 like
Details	588	55	gga-miR-206	RHOA	ras homolog family member A
Details	589	55	gga-miR-206	HSPA12A	heat shock protein family A (Hsp70) member 12A
Details	590	55	gga-miR-206	RBFOX1	RNA binding protein, fox-1 homolog 1
Details	591	55	gga-miR-206	BRAF	B-Raf proto-oncogene, serine/threonine kinase
Details	592	55	gga-miR-206	NUDT6	nudix hydrolase 6
Details	593	55	gga-miR-206	TMEM163	transmembrane protein 163
Details	594	55	gga-miR-206	ZBTB46	zinc finger and BTB domain containing 46
Details	595	55	gga-miR-206	EIF2D	eukaryotic translation initiation factor 2D
Details	596	55	gga-miR-206	BEND3	BEN domain containing 3
Details	597	55	gga-miR-206	KIAA0319	KIAA0319
Details	598	55	gga-miR-206	PTPN1	protein tyrosine phosphatase, non-receptor type 1
Details	599	55	gga-miR-206	MED26	mediator complex subunit 26
Details	600	54	gga-miR-206	PDE5A	phosphodiesterase 5A
Details	601	54	gga-miR-206	ANAPC13	anaphase promoting complex subunit 13
Details	602	54	gga-miR-206	KATNAL1	katanin catalytic subunit A1 like 1
Details	603	54	gga-miR-206	TCEANC2	transcription elongation factor A N-terminal and central domain containing 2
Details	604	54	gga-miR-206	ADGRA3	adhesion G protein-coupled receptor A3
Details	605	54	gga-miR-206	ZFYVE1	zinc finger FYVE-type containing 1
Details	606	54	gga-miR-206	MARVELD1	MARVEL domain containing 1
Details	607	54	gga-miR-206	TBC1D14	TBC1 domain family member 14
Details	608	54	gga-miR-206	HLCS	holocarboxylase synthetase
Details	609	54	gga-miR-206	DIP2B	disco interacting protein 2 homolog B
Details	610	54	gga-miR-206	PAPD7	poly(A) RNA polymerase D7, non-canonical
Details	611	54	gga-miR-206	LGI1	leucine rich glioma inactivated 1
Details	612	54	gga-miR-206	OSBPL6	oxysterol binding protein like 6
Details	613	53	gga-miR-206	CCDC88A	coiled-coil domain containing 88A
Details	614	53	gga-miR-206	RHOJ	ras homolog family member J
Details	615	53	gga-miR-206	LNP1	leukemia NUP98 fusion partner 1
Details	616	53	gga-miR-206	NXNL2	nucleoredoxin like 2
Details	617	53	gga-miR-206	RALGAPB	Ral GTPase activating protein non-catalytic beta subunit
Details	618	53	gga-miR-206	ELFN1	extracellular leucine rich repeat and fibronectin type III domain containing 1
Details	619	53	gga-miR-206	ARV1	ARV1 homolog, fatty acid homeostasis modulator
Details	620	53	gga-miR-206	GSTAL1	glutathione S-transferase class-alpha-like 1
Details	621	53	gga-miR-206	TIMM22	translocase of inner mitochondrial membrane 22
Details	622	53	gga-miR-206	SLC35F1	solute carrier family 35 member F1
Details	623	53	gga-miR-206	CALN1	calneuron 1
Details	624	53	gga-miR-206	RCAN1	regulator of calcineurin 1
Details	625	53	gga-miR-206	PRKACB	protein kinase cAMP-activated catalytic subunit beta
Details	626	52	gga-miR-206	KCTD5	potassium channel tetramerization domain containing 5
Details	627	52	gga-miR-206	RD3L	retinal degeneration 3 like
Details	628	52	gga-miR-206	ZNF280D	zinc finger protein 280D
Details	629	52	gga-miR-206	APPL2	adaptor protein, phosphotyrosine interacting with PH domain and leucine zipper 2
Details	630	52	gga-miR-206	CEP97	centrosomal protein 97
Details	631	52	gga-miR-206	SLC30A9	solute carrier family 30 member 9
Details	632	52	gga-miR-206	ZBTB20	zinc finger and BTB domain containing 20
Details	633	52	gga-miR-206	MEIS1	Meis homeobox 1
Details	634	52	gga-miR-206	CAPN5	calpain 5
Details	635	52	gga-miR-206	RIMS4	regulating synaptic membrane exocytosis 4
Details	636	52	gga-miR-206	HMGN3	high mobility group nucleosomal binding domain 3
Details	637	52	gga-miR-206	HECW2	HECT, C2 and WW domain containing E3 ubiquitin protein ligase 2
Details	638	52	gga-miR-206	STARD4	StAR related lipid transfer domain containing 4
Details	639	52	gga-miR-206	PTMS	parathymosin
Details	640	52	gga-miR-206	MMP17	matrix metallopeptidase 17
Details	641	52	gga-miR-206	PARD6G	par-6 family cell polarity regulator gamma
Details	642	52	gga-miR-206	BROX	BRO1 domain and CAAX motif containing
Details	643	52	gga-miR-206	RHOBTB3	Rho related BTB domain containing 3
Details	644	51	gga-miR-206	NXT2	nuclear transport factor 2 like export factor 2
Details	645	51	gga-miR-206	GRTP1	growth hormone regulated TBC protein 1
Details	646	51	gga-miR-206	PIP4P2	phosphatidylinositol-4,5-bisphosphate 4-phosphatase 2
Details	647	51	gga-miR-206	GPR180	G protein-coupled receptor 180
Details	648	51	gga-miR-206	COL4A3BP	collagen type IV alpha 3 binding protein
Details	649	51	gga-miR-206	G2E3	G2/M-phase specific E3 ubiquitin protein ligase
Details	650	51	gga-miR-206	ZDHHC21	zinc finger DHHC-type containing 21
Details	651	51	gga-miR-206	RGL1	ral guanine nucleotide dissociation stimulator like 1
Details	652	51	gga-miR-206	LOC421892	transcription elongation factor B polypeptide 3-like
Details	653	51	gga-miR-206	PPP2R2D	protein phosphatase 2 regulatory subunit Bdelta
Details	654	51	gga-miR-206	AMER2	APC membrane recruitment protein 2
Details	655	51	gga-miR-206	LIMS2	LIM zinc finger domain containing 2
Details	656	51	gga-miR-206	IDUA	iduronidase, alpha-L-
Details	657	50	gga-miR-206	ABCB5	ATP binding cassette subfamily B member 5
Details	658	50	gga-miR-206	TRAPPC4	trafficking protein particle complex 4
Details	659	50	gga-miR-206	ATG13	autophagy related 13
Details	660	50	gga-miR-206	MAP3K10	mitogen-activated protein kinase kinase kinase 10
Details	661	50	gga-miR-206	ATP6AP2	ATPase H+ transporting accessory protein 2
Details	662	50	gga-miR-206	FBXL14	F-box and leucine rich repeat protein 14
Details	663	50	gga-miR-206	TLDC1	TBC/LysM-associated domain containing 1
Details	664	50	gga-miR-206	DDX17	DEAD-box helicase 17
Details	665	50	gga-miR-206	PDXP	pyridoxal phosphatase
Details	666	50	gga-miR-206	FAM134B	family with sequence similarity 134 member B
Details	667	50	gga-miR-206	UBN2	ubinuclein 2
Details	668	50	gga-miR-206	LMF1	lipase maturation factor 1
Details	669	50	gga-miR-206	AQP7	aquaporin 7
Details	670	50	gga-miR-206	PUS7L	pseudouridylate synthase 7 like
Details	671	50	gga-miR-206	ARSJ	arylsulfatase family member J
Details	672	50	gga-miR-206	CBX8	chromobox 8
Details	673	50	gga-miR-206	PPIP5K2	diphosphoinositol pentakisphosphate kinase 2
Details	674	50	gga-miR-206	KCND1	potassium voltage-gated channel subfamily D member 1
Details	675	50	gga-miR-206	HNRNPK	heterogeneous nuclear ribonucleoprotein K

## Sheet: miRTarBase
miRTarBase ID	miRNA	Target Gene	Target Gene (Entrez ID)	Experiments	Support Type	References (PMID)
MIRT000185	miR-206	MET	4233	Western blot	Functional MTI	19620785
MIRT000185	miR-207	MET	4233	Luciferase reporter assay//Western blot	Functional MTI	19710019
MIRT000185	miR-208	MET	4233	qRT-PCR//ChIP//Luciferase reporter assay//Western blot//Northern blot	Functional MTI	20388878
MIRT000185	miR-209	MET	4233	FACS//Flow//Immunohistochemistry//qRT-PCR//Western blot	Functional MTI	26186594
MIRT000665	miR-210	NOTCH3	4854	Luciferase reporter assay//qRT-PCR//Western blot//Reporter assay	Functional MTI	19723635
MIRT000665	miR-211	NOTCH3	4854	qRT-PCR//Immunohistochemistry//Western blot	Functional MTI	25607234
MIRT000700	miR-212	ESR1	2099	qRT-PCR//Luciferase reporter assay	Functional MTI	18593897
MIRT000700	miR-213	ESR1	2099	Luciferase reporter assay//qRT-PCR//Western blot//Western blot;qRT-PCR	Functional MTI	17312270
MIRT000700	miR-214	ESR1	2099	Luciferase reporter assay//Microarray	Functional MTI	19684618
MIRT000700	miR-215	ESR1	2099	Immunoblot//Luciferase reporter assay//qRT-PCR	Non-Functional MTI	19414598
MIRT001788	miR-216	UTRN	7402	Reporter assay	Functional MTI	17030984
MIRT001789	miR-217	FSTL1	11167	Reporter assay	Functional MTI	17030984
MIRT003004	miR-218	TAC1	6863	Luciferase reporter assay//Reporter assay;Other	Functional MTI	17855557
MIRT004671	miR-219	PAX3	5077	ChIP-seq//Immunoblot//Luciferase reporter assay//qRT-PCR//Western blot	Functional MTI	20956382
MIRT004671	miR-220	PAX3	5077	Luciferase reporter assay//qRT-PCR//Western blot	Functional MTI	22385659
MIRT004671	miR-221	PAX3	5077	Immunofluorescence//Immunohistochemistry//Luciferase reporter assay//qRT-PCR//Western blot	Functional MTI	25653235
MIRT004671	miR-222	PAX3	5077	HITS-CLIP	Functional MTI (Weak)	27418678
MIRT007217	miR-223	CCND2	894	Luciferase reporter assay	Functional MTI	23348698
MIRT007217	miR-224	CCND2	894	Luciferase reporter assay	Functional MTI	23466356
MIRT021080	miR-225	GJA1	2697	Western blot	Functional MTI	17062625
MIRT021080	miR-226	GJA1	2697	Luciferase reporter assay	Functional MTI	28342807
MIRT052933	miR-227	CDK4	1019	Luciferase reporter assay//Microarray	Functional MTI	24289491
MIRT053344	miR-228	ACTL6A	86	Luciferase reporter assay//Western blot	Functional MTI	23728344
MIRT054618	miR-229	NR1H3	10062	Luciferase reporter assay//qRT-PCR//Western blot	Functional MTI	24603323
MIRT136940	miR-230	FNDC3A	22862	PAR-CLIP	Functional MTI (Weak)	23592263
MIRT192335	miR-231	KLF13	51621	PAR-CLIP	Functional MTI (Weak)	21572407
MIRT198640	miR-232	RNF138	51444	PAR-CLIP	Functional MTI (Weak)	21572407
MIRT199194	miR-233	BCL2	596	Flow//qRT-PCR	Functional MTI (Weak)	24855559
MIRT215740	miR-234	C5orf51	285636	PAR-CLIP	Functional MTI (Weak)	21572407
MIRT215740	miR-235	C5orf51	285636	HITS-CLIP	Functional MTI (Weak)	23313552
MIRT262367	miR-236	NRP1	8829	Luciferase reporter assay	Functional MTI	27014911
MIRT269375	miR-237	WEE1	7465	PAR-CLIP	Functional MTI (Weak)	23592263
MIRT288812	miR-238	KCNJ2	3759	PAR-CLIP	Functional MTI (Weak)	20371350
MIRT301982	miR-239	NUP50	10762	PAR-CLIP	Functional MTI (Weak)	23446348
MIRT301982	miR-240	NUP50	10762	PAR-CLIP	Functional MTI (Weak)	21572407
MIRT301982	miR-241	NUP50	10762	PAR-CLIP	Functional MTI (Weak)	20371350
MIRT332730	miR-242	QSER1	79832	PAR-CLIP	Functional MTI (Weak)	20371350
MIRT364222	miR-243	ANP32B	10541	HITS-CLIP	Functional MTI (Weak)	23313552
MIRT394617	miR-244	PPP2R1B	5519	PAR-CLIP	Functional MTI (Weak)	23592263
MIRT395575	miR-245	GPD2	2820	Luciferase reporter assay//Quantitative proteomic approach//Western blot	Functional MTI	23921124
MIRT437465	miR-246	TKT	7086	Luciferase reporter assay//Quantitative proteomic approach//Western blot	Functional MTI	23921124
MIRT437466	miR-247	PGD	5226	Luciferase reporter assay//Quantitative proteomic approach//Western blot	Functional MTI	23921124
MIRT437467	miR-248	G6PD	2539	Luciferase reporter assay//Quantitative proteomic approach//Western blot	Functional MTI	23921124
MIRT437775	miR-249	VAMP2	6844	Luciferase reporter assay	Functional MTI	25481410
MIRT438222	miR-250	SMARCB1	6598	Immunohistochemistry//qRT-PCR	Functional MTI (Weak)	24327545
MIRT438292	miR-251	KRAS	3845	Luciferase reporter assay//Western blot//qRT-PCR	Functional MTI	25246801
MIRT438292	miR-252	KRAS	3845	Flow//qRT-PCR	Functional MTI (Weak)	24855559
MIRT438292	miR-253	KRAS	3845	Luciferase reporter assay//qRT-PCR//Immunohistochemistry//Western blot	Functional MTI	25500542
MIRT438353	miR-254	BDNF	627	Flow//qRT-PCR	Functional MTI (Weak)	24855559
MIRT438354	miR-255	SFRP1	6422	Flow//qRT-PCR	Functional MTI (Weak)	24855559
MIRT438354	miR-256	SFRP1	6422	Luciferase reporter assay//qRT-PCR	Functional MTI	27043663
MIRT438355	miR-257	FRS2	10818	Flow//qRT-PCR	Functional MTI (Weak)	24855559
MIRT438356	miR-258	IGF1R	3480	Flow//qRT-PCR	Functional MTI (Weak)	24855559
MIRT438357	miR-259	KLF4	9314	Flow//qRT-PCR	Functional MTI (Weak)	24855559
MIRT438358	miR-260	HDAC4	9759	Flow//qRT-PCR	Functional MTI (Weak)	24855559
MIRT438359	miR-261	STC2	8614	qRT-PCR	Functional MTI (Weak)	24855559
MIRT438439	miR-262	CCND1	595	Luciferase reporter assay//Western blot	Functional MTI	25111862
MIRT438439	miR-263	CCND1	595	Luciferase reporter assay	Functional MTI	24107628
MIRT446164	miR-264	C8A	731	PAR-CLIP	Functional MTI (Weak)	22100165
MIRT446280	miR-265	C17orf102	400591	PAR-CLIP	Functional MTI (Weak)	22100165
MIRT448538	miR-266	RIMS4	140730	PAR-CLIP	Functional MTI (Weak)	22100165
MIRT448838	miR-267	FGD4	121512	PAR-CLIP	Functional MTI (Weak)	22100165
MIRT449398	miR-268	TOX4	9878	PAR-CLIP	Functional MTI (Weak)	22100165
MIRT449445	miR-269	STAMBP	10617	PAR-CLIP	Functional MTI (Weak)	22100165
MIRT451048	miR-270	NT5C1B	93034	PAR-CLIP	Functional MTI (Weak)	23592263
MIRT452042	miR-271	NT5C1B-RDH14	100526794	PAR-CLIP	Functional MTI (Weak)	23592263
MIRT456018	miR-272	PSMA7	5688	PAR-CLIP	Functional MTI (Weak)	23592263
MIRT456018	miR-273	PSMA7	5688	PAR-CLIP	Functional MTI (Weak)	26701625
MIRT456018	miR-274	PSMA7	5688	PAR-CLIP	Functional MTI (Weak)	27292025
MIRT456592	miR-275	CHML	1122	PAR-CLIP	Functional MTI (Weak)	23592263
MIRT458329	miR-276	SALL2	6297	PAR-CLIP	Functional MTI (Weak)	23592263
MIRT461317	miR-277	MRPS27	23107	PAR-CLIP	Functional MTI (Weak)	23592263
MIRT464024	miR-278	WBP2	23558	PAR-CLIP	Functional MTI (Weak)	23592263
MIRT466872	miR-279	STX6	10228	PAR-CLIP	Functional MTI (Weak)	23592263
MIRT466872	miR-280	STX6	10228	PAR-CLIP	Functional MTI (Weak)	26701625
MIRT469338	miR-281	RGP1	9827	PAR-CLIP	Functional MTI (Weak)	23592263
MIRT472373	miR-282	TSPAN1	10103	PAR-CLIP	Functional MTI (Weak)	23592263
MIRT473568	miR-283	MATR3	9782	PAR-CLIP	Functional MTI (Weak)	23592263
MIRT473568	miR-284	MATR3	9782	PAR-CLIP	Functional MTI (Weak)	26701625
MIRT475895	miR-285	H3F3C	440093	PAR-CLIP	Functional MTI (Weak)	23592263
MIRT475895	miR-286	H3F3C	440093	PAR-CLIP	Functional MTI (Weak)	23446348
MIRT475895	miR-287	H3F3C	440093	PAR-CLIP	Functional MTI (Weak)	21572407
MIRT475895	miR-288	H3F3C	440093	PAR-CLIP	Functional MTI (Weak)	20371350
MIRT475895	miR-289	H3F3C	440093	PAR-CLIP	Functional MTI (Weak)	26701625
MIRT477573	miR-290	EIF1AX	1964	PAR-CLIP	Functional MTI (Weak)	23592263
MIRT478270	miR-291	DDX19B	11269	PAR-CLIP	Functional MTI (Weak)	23592263
MIRT478270	miR-292	DDX19B	11269	PAR-CLIP	Functional MTI (Weak)	26701625
MIRT478270	miR-293	DDX19B	11269	PAR-CLIP	Functional MTI (Weak)	27292025
MIRT479333	miR-294	CERS2	29956	PAR-CLIP	Functional MTI (Weak)	23592263
MIRT480681	miR-295	BSCL2	26580	PAR-CLIP	Functional MTI (Weak)	23592263
MIRT482898	miR-296	SMKR1	100287482	PAR-CLIP	Functional MTI (Weak)	23592263
MIRT482898	miR-297	SMKR1	100287482	PAR-CLIP	Functional MTI (Weak)	23446348
MIRT482898	miR-298	SMKR1	100287482	PAR-CLIP	Functional MTI (Weak)	20371350
MIRT482898	miR-299	SMKR1	100287482	PAR-CLIP	Functional MTI (Weak)	26701625
MIRT482898	miR-300	SMKR1	100287482	PAR-CLIP	Functional MTI (Weak)	27292025
MIRT484247	miR-301	ANK1	286	PAR-CLIP	Functional MTI (Weak)	23592263
MIRT484247	miR-302	ANK1	286	PAR-CLIP	Functional MTI (Weak)	27292025
MIRT485160	miR-303	RAB5C	5878	PAR-CLIP	Functional MTI (Weak)	23592263
MIRT485160	miR-304	RAB5C	5878	PAR-CLIP	Functional MTI (Weak)	23446348
MIRT485160	miR-305	RAB5C	5878	PAR-CLIP	Functional MTI (Weak)	21572407
MIRT485160	miR-306	RAB5C	5878	PAR-CLIP	Functional MTI (Weak)	20371350
MIRT485160	miR-307	RAB5C	5878	PAR-CLIP	Functional MTI (Weak)	26701625
MIRT485307	miR-308	NFAT5	10725	PAR-CLIP	Functional MTI (Weak)	23592263
MIRT485307	miR-309	NFAT5	10725	PAR-CLIP	Functional MTI (Weak)	23446348
MIRT485307	miR-310	NFAT5	10725	PAR-CLIP	Functional MTI (Weak)	21572407
MIRT485307	miR-311	NFAT5	10725	PAR-CLIP	Functional MTI (Weak)	20371350
MIRT485737	miR-312	CALM2	805	PAR-CLIP	Functional MTI (Weak)	23592263
MIRT493702	miR-313	H3F3B	3021	PAR-CLIP	Functional MTI (Weak)	23592263
MIRT493702	miR-314	H3F3B	3021	PAR-CLIP	Functional MTI (Weak)	23446348
MIRT493702	miR-315	H3F3B	3021	PAR-CLIP	Functional MTI (Weak)	26701625
MIRT498128	miR-316	MYEF2	50804	PAR-CLIP	Functional MTI (Weak)	22291592
MIRT501479	miR-317	PTMA	5757	PAR-CLIP	Functional MTI (Weak)	24398324
MIRT501479	miR-318	PTMA	5757	PAR-CLIP	Functional MTI (Weak)	23446348
MIRT501479	miR-319	PTMA	5757	PAR-CLIP//HITS-CLIP	Functional MTI (Weak)	21572407
MIRT501479	miR-320	PTMA	5757	PAR-CLIP	Functional MTI (Weak)	20371350
MIRT512087	miR-321	CRK	1398	PAR-CLIP	Functional MTI (Weak)	23446348
MIRT512087	miR-322	CRK	1398	PAR-CLIP	Functional MTI (Weak)	20371350
MIRT512351	miR-323	ARPP19	10776	PAR-CLIP	Functional MTI (Weak)	23446348
MIRT512351	miR-324	ARPP19	10776	PAR-CLIP	Functional MTI (Weak)	20371350
MIRT519967	miR-325	ZCCHC3	85364	PAR-CLIP	Functional MTI (Weak)	23446348
MIRT519967	miR-326	ZCCHC3	85364	PAR-CLIP	Functional MTI (Weak)	26701625
MIRT523132	miR-327	HSP90B1	7184	PAR-CLIP	Functional MTI (Weak)	23446348
MIRT523132	miR-328	HSP90B1	7184	PAR-CLIP	Functional MTI (Weak)	20371350
MIRT526408	miR-329	TFAM	7019	PAR-CLIP	Functional MTI (Weak)	22012620
MIRT527094	miR-330	VSTM5	387804	PAR-CLIP	Functional MTI (Weak)	22012620
MIRT530392	miR-331	SULT1B1	27284	PAR-CLIP	Functional MTI (Weak)	22012620
MIRT535607	miR-332	NUDT21	11051	PAR-CLIP	Functional MTI (Weak)	22012620
MIRT554404	miR-333	SERP1	27230	PAR-CLIP	Functional MTI (Weak)	21572407
MIRT557238	miR-334	HNRNPA1	3178	PAR-CLIP	Functional MTI (Weak)	21572407
MIRT561976	miR-335	LRRC59	55379	PAR-CLIP	Functional MTI (Weak)	20371350
MIRT563130	miR-336	ZNF215	7762	PAR-CLIP	Functional MTI (Weak)	20371350
MIRT564855	miR-337	ZBED3	84327	PAR-CLIP	Functional MTI (Weak)	20371350
MIRT568531	miR-338	ANP32E	81611	PAR-CLIP	Functional MTI (Weak)	20371350
MIRT609376	miR-339	FAM216B	144809	HITS-CLIP	Functional MTI (Weak)	23824327
MIRT609376	miR-340	FAM216B	144809	HITS-CLIP	Functional MTI (Weak)	27418678
MIRT616890	miR-341	ATP5E	514	HITS-CLIP	Functional MTI (Weak)	23824327
MIRT639511	miR-342	FYB1	2533	HITS-CLIP	Functional MTI (Weak)	23824327
MIRT687225	miR-343	PLAGL2	5326	HITS-CLIP	Functional MTI (Weak)	23313552
MIRT689968	miR-344	ZNF185	7739	HITS-CLIP	Functional MTI (Weak)	23313552
MIRT695510	miR-345	ALPI	248	HITS-CLIP	Functional MTI (Weak)	23313552
MIRT698424	miR-346	TM4SF1	4071	HITS-CLIP	Functional MTI (Weak)	23313552
MIRT698741	miR-347	STX12	23673	HITS-CLIP	Functional MTI (Weak)	23313552
MIRT718001	miR-348	ZNF79	7633	HITS-CLIP	Functional MTI (Weak)	19536157
MIRT720101	miR-349	SPTLC3	55304	HITS-CLIP	Functional MTI (Weak)	19536157
MIRT731150	miR-350	ANXA2	302	Luciferase reporter assay//qRT-PCR//Immunohistochemistry//Western blot	Functional MTI	25500542
MIRT732491	miR-351	NR4A2	4929	qRT-PCR//Luciferase reporter assay//ELISA//Western blot	Functional MTI	25452104
MIRT732612	miR-352	SMAD2	4087	Luciferase reporter assay	Functional MTI	27014911
MIRT732968	miR-353	TWF1	5756	Luciferase reporter assay//Microarray//qRT-PCR//Western blot	Functional MTI	27435395
MIRT732979	miR-354	TBX3	6926	Luciferase reporter assay	Functional MTI	27100732
MIRT733166	miR-355	RMRP	6023	Flow//qRT-PCR	Functional MTI (Weak)	27192121
MIRT733440	miR-356	AKT1	207	qRT-PCR//Western blot	Functional MTI	28386239
MIRT733605	miR-357	TWIST1	7291	Luciferase reporter assay	Functional MTI	26272918
MIRT733693	miR-358	SOX9	6662	Luciferase reporter assay//Western blot	Functional MTI	26309565
MIRT734131	miR-359	OTX2	5015	qRT-PCR//Western blot	Functional MTI	25859932
MIRT734598	miR-360	CCL2	6347	ELISA//Immunofluorescence//Immunohistochemistry//Luciferase reporter assay//Microarray//qRT-PCR//Western blot	Functional MTI	27541266
MIRT734599	miR-361	VEGFA	7422	ELISA//Immunofluorescence//Immunohistochemistry//Luciferase reporter assay//Microarray//qRT-PCR//Western blot	Functional MTI	27541266
MIRT735173	miR-362	SOD1	6647	Immunohistochemistry//Luciferase reporter assay//Western blot	Functional MTI	25816284
MIRT738850	miR-363	PPIB	5479	PAR-CLIP	Functional MTI (Weak)	26701625
MIRT738851	miR-364	PRR14L	253143	PAR-CLIP	Functional MTI (Weak)	26701625
MIRT738852	miR-365	SLC25A22	79751	PAR-CLIP	Functional MTI (Weak)	26701625
MIRT738853	miR-366	STK35	140901	PAR-CLIP	Functional MTI (Weak)	26701625
MIRT738854	miR-367	ZBTB20	26137	PAR-CLIP	Functional MTI (Weak)	26701625
MIRT763729	miR-368	BCL7B	9275	PAR-CLIP	Functional MTI (Weak)	27292025
MIRT763730	miR-369	CAPZA1	829	PAR-CLIP	Functional MTI (Weak)	27292025
MIRT763731	miR-370	CLCN3	1182	PAR-CLIP	Functional MTI (Weak)	27292025
MIRT763731	miR-371	CLCN3	1182	HITS-CLIP	Functional MTI (Weak)	27418678
MIRT763732	miR-372	CLDN12	9069	PAR-CLIP	Functional MTI (Weak)	27292025
MIRT763733	miR-373	COQ7	10229	PAR-CLIP	Functional MTI (Weak)	27292025
MIRT763734	miR-374	EXOSC2	23404	PAR-CLIP	Functional MTI (Weak)	27292025
MIRT763735	miR-375	NDUFS1	4719	PAR-CLIP	Functional MTI (Weak)	27292025
MIRT784152	miR-376	ABI2	10152	HITS-CLIP	Functional MTI (Weak)	27418678
MIRT784153	miR-377	CREB3L2	64764	HITS-CLIP	Functional MTI (Weak)	27418678
MIRT784154	miR-378	TRIM56	81844	HITS-CLIP	Functional MTI (Weak)	27418678
MIRT790165	miR-379	DLK1	8788	HITS-CLIP	Functional MTI (Weak)	28735896
