# Supplementary material for: MYOD1 inhibits avian adipocyte differentiation via miRNA-206/KLF4 axis
Source: J Anim Sci Biotechnol. 2021 May 5;12:55. doi: 10.1186/s40104-021-00579-x (PMC8101123; doi:10.1186/s40104-021-00579-x)
Supplement: Supplementary file 10 — Additional file 10: Table S9. Predicted binding miRNAs on 3′-UTR of c-Met gene. [file 40104_2021_579_MOESM10_ESM.xlsx]

## Sheet: TargetScan7
miRNA family	Conserved sites total	Conserved 8mer sites	Conserved 7mer-m8 sites	Conserved 7mer-1A sites	Poorly conserved sites total	Poorly conserved 8mer sites	Poorly conserved 7mer-m8 sites	Poorly conserved 7mer-1A sites	6mers	Cumulative weighted context++ score	Total context++ score	Aggregate Pct	miRNA family is conserved in:
miR-27-3p	1	1	0	0	0	0	0	0	0	-0.28	-0.28	0.92	Vertebrates
miR-130-3p/301-3p/454-3p	1	1	0	0	0	0	0	0	1	-0.41	-0.41	0.9	Vertebrates
miR-128-3p	1	1	0	0	0	0	0	0	1	-0.34	-0.34	0.89	Vertebrates
miR-148-3p	1	0	1	0	0	0	0	0	0	-0.28	-0.28	0.77	Vertebrates
miR-23-3p	1	1	0	0	0	0	0	0	1	-0.09	-0.09	0.57	Vertebrates
miR-203	1	0	1	0	1	0	1	0	0	-0.09	-0.09	0.49	Vertebrates
miR-101-3p/144-3p	1	0	1	0	0	0	0	0	0	-0.09	-0.09	0.43	Vertebrates
miR-1721/6595-5p/6632-5p	0	0	0	0	1	0	1	0	0	-0.26	-0.26	0.24	Vertebrates
miR-6612-5p	1	1	0	0	0	0	0	0	0	-0.35	-0.35	0.18	Vertebrates
miR-223	0	0	0	0	1	0	1	0	0	-0.18	-0.18	< 0.1	Vertebrates
miR-103-3p/107-3p	0	0	0	0	2	0	0	2	0	-0.16	-0.16	< 0.1	Vertebrates
miR-383-5p	0	0	0	0	1	0	0	1	0	-0.2	-0.2	< 0.1	Vertebrates
miR-122-5p	0	0	0	0	1	1	0	0	0	-0.29	-0.29	< 0.1	Vertebrates
miR-19-3p	0	0	0	0	1	0	0	1	1	-0.31	-0.31	< 0.1	Vertebrates

## Sheet: Sheet2
miRNA Name	Gene Symbol	Gene Description
gga-let-7j-3p	METMET	proto-oncogene,tyrosine kinase	receptor	tyrosine	kinase
gga-miR-101-3p	METMET	proto-oncogene,tyrosine kinase	receptor	tyrosine	kinase
gga-miR-12208-3p	METMET	proto-oncogene,tyrosine kinase	receptor	tyrosine	kinase
gga-miR-12210-5p	METMET	proto-oncogene,tyrosine kinase	receptor	tyrosine	kinase
gga-miR-12214-3p	METMET	proto-oncogene,tyrosine kinase	receptor	tyrosine	kinase
gga-miR-12234-3p	METMET	proto-oncogene,tyrosine kinase	receptor	tyrosine	kinase
gga-miR-122-5p	METMET	proto-oncogene,tyrosine kinase	receptor	tyrosine	kinase
gga-miR-128-3p	METMET	proto-oncogene,tyrosine kinase	receptor	tyrosine	kinase
gga-miR-130a-3p	METMET	proto-oncogene,tyrosine kinase	receptor	tyrosine	kinase
gga-miR-130b-3p	METMET	proto-oncogene,tyrosine kinase	receptor	tyrosine	kinase
gga-miR-130c-3p	METMET	proto-oncogene,tyrosine kinase	receptor	tyrosine	kinase
gga-miR-143-5p	METMET	proto-oncogene,tyrosine kinase	receptor	tyrosine	kinase
gga-miR-144-3p	METMET	proto-oncogene,tyrosine kinase	receptor	tyrosine	kinase
gga-miR-1464	METMET	proto-oncogene,tyrosine kinase	receptor	tyrosine	kinase
gga-miR-148a-3p	METMET	proto-oncogene,tyrosine kinase	receptor	tyrosine	kinase
gga-miR-148b-3p	METMET	proto-oncogene,tyrosine kinase	receptor	tyrosine	kinase
gga-miR-153-5p	METMET	proto-oncogene,tyrosine kinase	receptor	tyrosine	kinase
gga-miR-1563	METMET	proto-oncogene,tyrosine kinase	receptor	tyrosine	kinase
gga-miR-1597-5p	METMET	proto-oncogene,tyrosine kinase	receptor	tyrosine	kinase
gga-miR-1605	METMET	proto-oncogene,tyrosine kinase	receptor	tyrosine	kinase
gga-miR-1625-3p	METMET	proto-oncogene,tyrosine kinase	receptor	tyrosine	kinase
gga-miR-1643-3p	METMET	proto-oncogene,tyrosine kinase	receptor	tyrosine	kinase
gga-miR-1686	METMET	proto-oncogene,tyrosine kinase	receptor	tyrosine	kinase
gga-miR-1704	METMET	proto-oncogene,tyrosine kinase	receptor	tyrosine	kinase
gga-miR-1717	METMET	proto-oncogene,tyrosine kinase	receptor	tyrosine	kinase
gga-miR-1719	METMET	proto-oncogene,tyrosine kinase	receptor	tyrosine	kinase
gga-miR-1743	METMET	proto-oncogene,tyrosine kinase	receptor	tyrosine	kinase
gga-miR-1784-5p	METMET	proto-oncogene,tyrosine kinase	receptor	tyrosine	kinase
gga-miR-1784b-5p	METMET	proto-oncogene,tyrosine kinase	receptor	tyrosine	kinase
gga-miR-1786	METMET	proto-oncogene,tyrosine kinase	receptor	tyrosine	kinase
gga-miR-196-1-3p	METMET	proto-oncogene,tyrosine kinase	receptor	tyrosine	kinase
gga-miR-199-3p	METMET	proto-oncogene,tyrosine kinase	receptor	tyrosine	kinase
gga-miR-1c	METMET	proto-oncogene,tyrosine kinase	receptor	tyrosine	kinase
gga-miR-21-3p	METMET	proto-oncogene,tyrosine kinase	receptor	tyrosine	kinase
gga-miR-2184a-5p	METMET	proto-oncogene,tyrosine kinase	receptor	tyrosine	kinase
gga-miR-23b-3p	METMET	proto-oncogene,tyrosine kinase	receptor	tyrosine	kinase
gga-miR-26a-3p	METMET	proto-oncogene,tyrosine kinase	receptor	tyrosine	kinase
gga-miR-27b-3p	METMET	proto-oncogene,tyrosine kinase	receptor	tyrosine	kinase
gga-miR-301a-3p	METMET	proto-oncogene,tyrosine kinase	receptor	tyrosine	kinase
gga-miR-301b-3p	METMET	proto-oncogene,tyrosine kinase	receptor	tyrosine	kinase
gga-miR-338-5p	METMET	proto-oncogene,tyrosine kinase	receptor	tyrosine	kinase
gga-miR-3526	METMET	proto-oncogene,tyrosine kinase	receptor	tyrosine	kinase
gga-miR-3532-3p	METMET	proto-oncogene,tyrosine kinase	receptor	tyrosine	kinase
gga-miR-375	METMET	proto-oncogene,tyrosine kinase	receptor	tyrosine	kinase
gga-miR-454-3p	METMET	proto-oncogene,tyrosine kinase	receptor	tyrosine	kinase
gga-miR-458b-5p	METMET	proto-oncogene,tyrosine kinase	receptor	tyrosine	kinase
gga-miR-6555-5p	METMET	proto-oncogene,tyrosine kinase	receptor	tyrosine	kinase
gga-miR-6581-3p	METMET	proto-oncogene,tyrosine kinase	receptor	tyrosine	kinase
gga-miR-6590-3p	METMET	proto-oncogene,tyrosine kinase	receptor	tyrosine	kinase
gga-miR-6598-5p	METMET	proto-oncogene,tyrosine kinase	receptor	tyrosine	kinase
gga-miR-6612-5p	METMET	proto-oncogene,tyrosine kinase	receptor	tyrosine	kinase
gga-miR-6617-3p	METMET	proto-oncogene,tyrosine kinase	receptor	tyrosine	kinase
gga-miR-6696-5p	METMET	proto-oncogene,tyrosine kinase	receptor	tyrosine	kinase
gga-miR-6697-5p	METMET	proto-oncogene,tyrosine kinase	receptor	tyrosine	kinase
gga-miR-6701-3p	METMET	proto-oncogene,tyrosine kinase	receptor	tyrosine	kinase
gga-miR-7448-3p	METMET	proto-oncogene,tyrosine kinase	receptor	tyrosine	kinase
gga-miR-7466-3p	METMET	proto-oncogene,tyrosine kinase	receptor	tyrosine	kinase
gga-miR-7481-3p	METMET	proto-oncogene,tyrosine kinase	receptor	tyrosine	kinase
gga-miR-7481-5p	METMET	proto-oncogene,tyrosine kinase	receptor	tyrosine	kinase
